# Supplementary material for: Allele-specific RNA-seq expression profiling of imprinted genes in mouse isogenic pluripotent states
Source: Epigenetics Chromatin. 2019 Feb 15;12:14. doi: 10.1186/s13072-019-0259-8 (PMC6376749; doi:10.1186/s13072-019-0259-8)
Supplement: Supplementary file 1 — Additional file 1: Table S1. Overview of the B6D2F1 samples profiled in this study including information on passage number of the cell line, genotyping and allele-specific RNA-Seq and ChIP-Seq. [file 13072_2019_259_MOESM1_ESM.xlsx]

## Sheet: TableS1
Table S1 Dirks et al.: Overview of the B6D2F1 samples profiled in this study including information on passage number of the cell line, genotyping and allele-specific RNA-Seq and ChIP-Seq.
Line	Names in previous studies	Alternative names used in laboratories	Sex	Passage	Karyotyping*	Genotype info	Profilng	Total number of reads (in FASTQs)	Length sequencing	Paired End (PE) or Single End (SE) seqeuncing	Flowcell number	lane	Submission numbers GEO
ESC lines	Kobolak et al. (2012):
ESC1	B6D2	B6D2_wt1	female	p10	euploidy: 76%		RNA-Seq	5913622 + 17555238	43 & 42	PE & PE	H3YH2BGXY & H57LJBGXY	N/A	GSE101292; GSM2700719
ESC2	Uncharacterized ESC line	B6D2_wt3	female	p11	euploidy: 74%		RNA-Seq	17335955	42	PE	H57LJBGXY	N/A	GSE101292; GSM2700720
ESC-NT1 (MEF donor)	Uncharacterized ESC line	B6D2_MEF_NT_ES4	male	p12	euploidy: 72%		RNA-Seq	7826028 + 17247394	43 & 42	PE & PE	H3YH2BGXY & H57LJBGXY	N/A	GSE101292; GSM2700721
ESC-NT2 (cumulus donor)	B6D2 CUM NT	B6D2_Cum_NT1	female	p14	euploidy: 65%	Partly X0 (Kobolak et al. (2012); this study)	RNA-Seq	7345164 + 16730009	43 & 42	PE & PE	H3YH2BGXY & H57LJBGXY	N/A	GSE101292; GSM2700722
ESC-NT3 (cumulus donor)	Uncharacterized ESC line	B6D2_Cum_NT2	female	p8	euploidy: 67%		RNA-Seq	24193819	43	PE	H57WGBGXY	N/A	GSE101292; GSM2700723
ESC-PGA1	B6D2 PGA	B6D2_PGA1	female	p9	euploidy: 44%	deletion on chrX (Kobolak et al (2012))	RNA-Seq	7480004 + 16446108	43 & 42	PE & PE	H3YH2BGXY & H57LJBGXY	N/A	GSE101292; GSM2700724
ESC-PGA2	Uncharacterized ESC line	B6D2_PGA2	female	p11	euploidy: 40%		RNA-Seq	18908504	43	PE	H57WGBGXY	N/A	GSE101292; GSM2700725
ESC-PGA3	B6D2 MEF NT	B6D2_MEF_NT_ES1_c4	female	p10	euploidy: 63%		RNA-Seq	33499606	42	PE	H57LJBGXY	N/A	GSE101292; GSM2700726
EpiSC lines	Maruotti et al. (2010):
EpiSC1	FT.3	EpiSC_mouse_FT_3_83	female	p14			RNA-Seq	70145654	35	SE	2032BABXX	3	GSE101292; GSM2700727
EpiSC2	FT.2	EpiSC_mouse_FT_9_73	male	p15			RNA-Seq	103033929	35	SE	209RCABXX	8	GSE101292; GSM2700728
EpiSC3	FT.1	EpiSC_mouse_FT_8_73	male	p19			RNA-Seq	82686726	35	SE	2032BABXX	6	GSE101292; GSM2700729
EpiSC-NT1 (cumulus donor)	Newly derived EpiSC line	EpiSC_mouse_NT_9_90	female	p10			RNA-Seq	80174303	35	SE	2032BABXX	8	GSE101292; GSM2700730
EpiSC-NT2 (cumulus donor)	NT.1	EpiSC_NT_cumulus_B6D2_690	female	p22			RNA-Seq	35709392	43	PE	HYFLGBGXX	N/A	GSE101292; GSM2700731
EpiSC-NT3 (cumulus donor)	Newly derived EpiSC line	EpiSC_NT_cumulus_B6D2_290	female	p10			RNA-Seq	31549075	43	PE	HYFNGBGXX	N/A	GSE101292; GSM2700732
EpiSC-PGA1	NT.2	EpiSC_mouse_NT_1_86	female	p22			RNA-Seq	84131927	35	SE	2032BABXX	2	GSE101292; GSM2700733
EpiSC-PGA2	NT-LE	EpiSC_mouse_NT_1_84	female	p18			RNA-Seq	84942180	35	SE	2032BABXX	1	GSE101292; GSM2700734
In vivo stages; mouse early embryonic tissue
EBI1; Expanded Blastocyst: Inner cell mass (EBI)			mix male and female				RNA-Seq; PolyA RNA amplified by SMARTer kit	184047144	100	PE	C06GMACXX	6	GSE53387; GSM1290643
EBI2; Expanded Blastocyst: Inner cell mass (EBI)			mix male and female				RNA-Seq; PolyA RNA amplified by SMARTer kit	172747490	100	PE	D09C9ACXX	7	GSE53387; GSM1290644
EBI3; Expanded Blastocyst: Inner cell mass (EBI)			mix male and female				RNA-Seq; PolyA RNA amplified by SMARTer kit	107015713	100	PE	D0PTAACXX	7	GSE53387; GSM1290645
ERSE1; Epithelial Radially Symmetric Epiblast (ERSE)			mix male and female				RNA-Seq; PolyA RNA amplified by SMARTer kit	208737139	100 (R1)/ 61 (R2)	PE	C04WKACXX	6	GSE53387; GSM1290646
ERSE2; Epithelial Radially Symmetric Epiblast (ERSE)			mix male and female				RNA-Seq; PolyA RNA amplified by SMARTer kit	223903633	100	PE	C06GMACXX	8	GSE53387; GSM1290647
APE1; Anterior-Posterior Epiblast (APE)			mix male and female				RNA-Seq; PolyA RNA amplified by SMARTer kit	217096749	100 (R1)/ 61 (R2)	PE	C04WKACXX	5	GSE53387; GSM1290649
APE2; Anterior-Posterior Epiblast (APE)			mix male and female				RNA-Seq; PolyA RNA amplified by SMARTer kit	233046891	100	PE	C06GMACXX	7	GSE53387; GSM1290650
EB-TE2; Expanded Blastocyst: mural TrophEctoderm (EB-TE)			mix male and female				RNA-Seq; PolyA RNA amplified by SMARTer kit	209606503	100 (R1)/ 99 (R2)	PE	C0MKEACXX	6	GSE53387; GSM2700785
EB-TE1; Expanded Blastocyst: mural TrophEctoderm (EB-TE)			mix male and female				RNA-Seq; PolyA RNA amplified by SMARTer kit	202989008	100 (R1)/ 99 (R2)	PE	C0MKEACXX	7	GSE53387; GSM2700786
ESC ChIP-Seq
ESC3			male				ChIP-Seq H3K4me3	11593017	35	SE	305FYAAXX	5	GSE101292; GSM2700735
ESC3			male				ChIP-Seq H3K27me3	8976888	35	SE	305FYAAXX	2	GSE101292; GSM2700736
ESC-PGA4			female				ChIP-Seq H3K4me3	11138370	35	SE	305G0AAXX	8	GSE101292; GSM2700737
ESC-PGA4			female				ChIP-Seq H3K27me3	8155795	35	SE	305FYAAXX	3	GSE101292; GSM2700738
ESC-NT4 (cumulus donor)			female			Largely X0 (this study)	ChIP-Seq H3K4me3	31643579	35	SE	61N2GAAXX	3	GSE101292; GSM2700739
ESC-NT4 (cumulus donor)			female			Largely X0 (this study)	ChIP-Seq H3K27me3	8179124	35	SE	305FYAAXX	4	GSE101292; GSM2700740
Kobolak et al. (2012): Kobolak J, Mamo S, Rungsiwiwut R, Ujhelly O, Csonka E, Hadlaczky G, Dinnyes A. 2012. Comparative analysis of nuclear transfer embryo-derived mouse embryonic stem cells. Part I: cellular characterization. Cell Reprogram 14: 56-67.
In Kobolak et al. (2012), Karyotype analyses was performed using FISH
*For analyzing euploidy, 200 stained metaphase nuclei were counted for each cell line
The derivation of Uncharacterized ESC lines has been described in: Kobolak J, Bodo S, Rungsiwiwut R, Meng Q, Adorjan M, Virutamasen P, Techakumphu M, Dinnyes A. 2010. Generation of mouse embryonic stem cell lines from zona-free nuclear transfer embryos. Cell Reprogram. 12(1):105-13.
