# Supplementary material for: Allele-specific RNA-seq expression profiling of imprinted genes in mouse isogenic pluripotent states
Source: Epigenetics Chromatin. 2019 Feb 15;12:14. doi: 10.1186/s13072-019-0259-8 (PMC6376749; doi:10.1186/s13072-019-0259-8)
Supplement: Supplementary file 7 — Additional file 7: Table S6. Differential gene expression between fertilized EpiSCs versus EpiSC-NTs or EpiSC-PGAs (adjusted p-value <0.05). [file 13072_2019_259_MOESM7_ESM.xlsx]

## Sheet: EpiSC fert to NT up p<0.05
Table S6 Dirks et al.: Differential gene expression between fertilized EpiSCs versus EpiSC-NTs or EpiSC-PGAs (adjusted p-value <0.05).
Imprinted expression	Gene	mean log2 (fold change)	p_value	mean RPKM fertized EpiSC	stddev RPKM fertized EpiSC	mean RPKM EpiSC-NT	stddev RPKM EpiSC-NT
	Fbln5	-4.66	5e-06	0.00579	0.004	0.3784	0.31
	1500015O10Rik	-4.506	1.93e-08	0.51081	0.175	18.6729	11.553
	Chodl	-4.456	2.82e-06	0.07108	0.019	3.34256	3.723
	LOC100503263	-4.267	1.93e-08	0.24322	0.076	7.27969	5.429
	Ggt5	-4.249	0.000525	0.00327	0.005	0.27291	0.168
	Sim2	-4.068	0.000258	0.01385	0.007	0.60367	0.483
	LOC553095	-4.034	0.00267	0.01104	0.016	2.80529	2.155
	Calml4	-4.023	9.29e-05	0.07978	0.018	2.89033	2.786
	Trpm3	-4.013	9.19e-06	0.02091	0.007	0.67999	0.528
	Fam198a	-3.976	3.24e-05	0.01205	0.005	0.41303	0.304
	Postn	-3.973	1.52e-07	2.1184	0.477	51.6046	50.469
	Lox	-3.969	0.000275	0.00687	0.007	0.2479	0.093
	Tgfbi	-3.953	5.96e-07	0.15828	0.084	3.87188	2.939
	Foxd1	-3.925	9.25e-07	0.15282	0.022	3.68743	2.803
	Gpr88	-3.909	0.000187	0.01618	0.001	0.52312	0.413
	Cys1	-3.9	0.00124	0.0164	0.013	0.95619	0.802
	Ccdc80	-3.872	7.6e-08	0.45812	0.133	9.64656	6.663
	G430095P16Rik	-3.837	6.24e-05	0.08654	0.018	2.2811	1.725
	LOC100504154	-3.813	0.00377	0.02473	0.035	2.00617	2.181
	Fli1	-3.806	1.79e-06	0.06227	0.013	1.25552	0.769
	Adamtsl3	-3.793	5.53e-06	0.06897	0.029	1.40264	1.074
	Fcgrt	-3.786	3.9e-05	0.25944	0.085	6.26798	5.948
	Ascl1	-3.751	0.000114	0.17047	0.07	4.34914	4.768
	Ptx3	-3.733	1.78e-05	0.0648	0.02	1.42361	1.094
	Gm3515	-3.719	0.000569	0.22776	0.273	5.16742	6.755
	LOC100504017	-3.637	1.03e-05	0.05786	0.014	1.08508	0.645
	Srpx2	-3.602	0.00014	0.05557	0.019	1.20222	1.148
	2610203C20Rik	-3.577	1.93e-08	1.35822	0.282	21.7525	14.984
	Kazald1	-3.567	7.56e-06	0.43537	0.155	7.58031	5.013
	Scrg1	-3.562	0.00835	0.01675	0.024	1.13661	0.784
	Emilin1	-3.556	4.52e-08	0.70308	0.133	11.2432	8.349
	Hspb7	-3.55	0.00161	0.02098	0.006	0.56158	0.591
	Loxl1	-3.541	8.02e-08	0.06993	0.008	1.11994	0.627
	Prelp	-3.536	1.76e-05	0.33481	0.048	5.51126	4.308
	Otof	-3.52	0.00253	0.00545	0.004	0.14605	0.084
	Dlx5	-3.508	0.00632	0.01194	0.013	0.72732	0.755
	Dkk3	-3.492	1.1e-05	0.06059	0.01	1.01477	0.564
	Tgfb3	-3.486	2.46e-06	0.99501	0.189	16.0636	14.299
	Rmst	-3.478	6.06e-05	0.16944	0.07	3.03389	2.378
	Fxyd1	-3.469	1.79e-06	0.62427	0.074	10.0173	7.787
	Ptprq	-3.448	0.0045	0.00421	0.002	0.11281	0.076
	Mylk	-3.435	8.38e-05	0.24015	0.058	4.17716	4.429
	Scara5	-3.43	3.45e-05	0.11542	0.08	1.76753	1.783
	Serpinf1	-3.429	1.5e-09	2.85209	0.486	38.8918	21.348
Paternal	Igf2	-3.41	4.7e-08	41.1816	9.913	566.797	326.339
	Gpr124	-3.408	9.96e-07	0.49672	0.075	7.13404	4.592
	Gpr30	-3.394	0.000272	0.06886	0.01	1.11303	0.748
	Fgf7	-3.383	0.00307	0.01955	0.008	0.44834	0.404
	LOC100505000	-3.383	0.00467	0.04317	0.028	1.03767	0.69
	A430107O13Rik	-3.372	0.00404	0.00642	0.005	0.14984	0.066
	Cyp46a1	-3.364	8.98e-05	0.15304	0.023	2.47324	2.197
	Sspn	-3.362	0.00117	0.0253	0.006	0.45827	0.292
	Pappa2	-3.344	0.000309	0.03903	0.013	0.65016	0.55
	3110070M22Rik	-3.336	0.000911	0.03993	0.027	0.69654	0.084
	2900092D14Rik	-3.336	0.00394	0.06503	0.022	1.3975	1.002
	Lhx2	-3.323	0.000525	0.28715	0.102	4.98392	5.378
	Ebf2	-3.318	3.89e-05	0.15738	0.017	2.16405	1.387
	E130203B14Rik	-3.311	0.000616	0.09714	0.015	1.64942	1.661
	Mfap4	-3.31	5.4e-05	4.76778	0.346	71.6031	73.929
	Igf2as	-3.28	1.03e-06	0.43179	0.14	5.64764	4.169
	Podxl2	-3.264	0.000235	1.12264	0.312	17.1084	18.236
	Foxc1	-3.263	9.03e-11	0.42013	0.018	4.93989	2.309
	ORF63	-3.26	0.0182	0.00819	0.012	0.36516	0.314
	Pax3	-3.253	0.000418	0.12897	0.013	2.02756	2.014
	Sncaip	-3.251	0.000493	0.172	0.052	2.60807	1.816
	AI646023	-3.25	0.000178	0.11293	0.027	1.63459	1.349
	Dkk2	-3.249	2.27e-05	0.43381	0.109	5.96394	5.132
	Vit	-3.247	0.000324	0.07769	0.026	1.0998	0.673
	Ccdc48	-3.233	0.000684	0.03298	0.008	0.52152	0.347
	Chrnd	-3.205	0.0168	0.02233	0.027	0.72193	0.82
	Cdkn2c	-3.203	0.00044	0.25282	0.126	3.53282	2.007
	Pde7b	-3.178	0.00721	0.02728	0.011	0.53015	0.391
	Jam2	-3.172	9.26e-06	0.44705	0.167	5.4654	3.215
	Rxfp1	-3.164	0.0184	0.01184	0.008	0.37392	0.424
	Col8a1	-3.163	2.7e-05	0.63653	0.117	7.9761	6.747
	Sdpr	-3.162	0.000643	0.11815	0.058	1.7046	1.501
	Prrx1	-3.155	5.27e-05	0.6022	0.113	7.43724	4.655
	Hist2h4	-3.152	0.00434	0.22728	0.101	3.97239	2.621
	Gm15612	-3.143	0.000664	0.2901	0.078	4.11789	4.303
	Lsp1	-3.14	1.04e-06	1.57411	0.251	18.1084	11.976
	Aqp1	-3.138	0.000461	0.27069	0.081	3.61017	2.785
	Nkx2-2	-3.126	0.000103	0.08986	0.063	1.39735	0.855
	Rapgef3	-3.118	0.0009	0.10065	0.037	1.4189	1.396
	Cp	-3.115	0.000134	0.58569	0.089	6.79176	5.936
	Pdgfrb	-3.095	8.3e-05	0.32567	0.09	3.98007	3.616
	Gm5607	-3.095	0.00036	0.04299	0.015	0.55154	0.352
	Sod3	-3.086	0.000121	0.07987	0.023	0.93423	0.43
	Scube1	-3.082	0.000149	0.28783	0.062	3.55904	2.413
	Ccl9	-3.058	0.00747	0.02126	0.006	0.35793	0.326
Maternal	Cdkn1c	-3.052	0.00122	0.23952	0.11	3.12783	2.27
	Lect1	-3.049	0.00573	0.07273	0.029	1.13723	1.147
	Vcam1	-3.047	6.93e-05	0.35082	0.089	3.94203	2.339
	Sdk2	-3.046	1.12e-05	0.04739	0.012	0.52149	0.225
	Ifi27l1	-3.046	0.000129	0.78078	0.292	9.06164	6.065
	Twist1	-3.045	0.00012	0.98189	0.119	11.6348	9.102
	LOC100502649	-3.043	0.0132	0.04341	0.031	0.79544	0.643
	C1ql4	-3.042	0.0171	0.05841	0.039	1.07131	0.963
	Pou3f4	-3.038	0.00156	0.30826	0.053	4.16286	3.996
	Il16	-3.03	0.0205	0.00658	0.002	0.15402	0.172
	A830082K12Rik	-3.027	0.0137	0.04301	0.024	0.80121	0.934
	Rpph1	-2.992	0.000889	0.83847	0.218	10.2206	7.077
	Sox1	-2.987	7.54e-10	0.58125	0.152	5.54596	2.077
	Hspb2	-2.986	0.000345	0.45388	0.232	5.21716	2.967
	Omd	-2.986	0.0331	0.01647	0.01	0.51356	0.543
	Gdpd2	-2.974	3.45e-05	0.45028	0.049	4.7671	3.59
	Zic4	-2.974	0.0117	0.09116	0.068	1.49827	1.697
	Gm10808	-2.973	0.0282	0.01825	0.018	0.4151	0.297
	Emcn	-2.97	0.0266	0.0203	0.017	0.47399	0.456
	Camk2n1	-2.957	0.000189	0.99561	0.128	11.0542	10.562
	Pamr1	-2.956	0.00611	0.07164	0.029	1.00085	1.056
	Adamts5	-2.955	5.53e-06	0.10138	0.026	1.00193	0.542
	Entpd1	-2.955	0.00544	0.04229	0.024	0.55376	0.349
	C1qtnf5	-2.937	0.0149	0.02593	0.02	0.54181	0.492
	Col9a1	-2.933	3.26e-05	0.3032	0.07	3.0307	1.679
	Gm2115	-2.93	0.0224	0.02291	0.016	0.43473	0.391
	Amy1	-2.924	0.00526	0.40807	0.157	5.4133	6.209
	LOC100504068	-2.915	0.00907	0.18336	0.108	2.55099	2.094
	Col16a1	-2.912	7.48e-05	0.28135	0.052	2.90796	2.331
	Ctla2a	-2.912	0.0199	0.07455	0.068	1.25177	0.885
	Nr2e1	-2.908	0.0228	0.02182	0.013	0.40808	0.437
	Emid2	-2.904	3.86e-06	0.73478	0.299	6.8454	3.194
	Six1	-2.886	1.3e-08	0.65376	0.032	5.71266	2.211
	Lrfn2	-2.879	0.0406	0.00944	0.003	0.25991	0.338
	Dmp1	-2.878	0.0282	0.0614	0.03	1.08598	0.782
	Zfp536	-2.87	0.000348	0.07125	0.028	0.72674	0.461
	Runx2	-2.868	1.22e-05	0.11498	0.019	1.03614	0.537
	Nr2f2	-2.865	0.000188	1.1878	0.189	12.2252	11.578
	Nav3	-2.865	0.00907	0.05097	0.026	0.67413	0.77
	Htra3	-2.865	0.0283	0.02262	0.024	0.40377	0.244
	Clec2d	-2.864	0.00131	0.76449	0.111	8.38152	7.937
	Alx4	-2.862	0.00404	0.05677	0.02	0.64284	0.448
	Arx	-2.86	0.00296	0.10116	0.039	1.17862	1.029
	Pyroxd2	-2.855	0.00101	0.03638	0.011	0.37574	0.166
	Capn3	-2.855	0.0202	0.02584	0.012	0.43136	0.456
	Dlx2	-2.851	0.017	0.02944	0.011	0.44111	0.421
	Kcnd3	-2.845	0.000305	0.09127	0.054	1.00546	0.822
	Ntng2	-2.842	0.00432	0.06271	0.027	0.73805	0.543
	Zfp503	-2.841	0.00062	0.41108	0.199	4.27714	3.329
	Rmrp	-2.839	0.00377	0.7532	0.336	8.62427	5.775
	Camk2a	-2.834	0.000178	0.07412	0.012	0.72986	0.521
	Serpinb5	-2.825	0.0237	0.01683	0.003	0.26738	0.266
	Ppp1r1b	-2.811	0.0106	0.05564	0.015	0.70466	0.625
	Hsd11b1	-2.803	0.0246	0.04041	0.03	0.60171	0.353
	Snai2	-2.796	0.000339	0.39664	0.045	3.73199	2.521
	Col1a2	-2.78	0.015	5.71675	1.226	72.3012	75.079
	LOC100302688	-2.776	0.00941	0.10701	0.043	1.23923	0.798
	Smyd1	-2.773	0.000869	0.29661	0.142	2.87387	2.315
	Npr2	-2.772	8.03e-06	0.71122	0.116	6.20257	4.324
	Casp12	-2.765	0.000285	0.22835	0.07	2.05141	1.197
	Zfr2	-2.763	7.73e-05	0.75246	0.305	6.63099	3.394
	1700003F12Rik	-2.759	0.0214	0.70607	0.435	9.08256	9.214
	4933431E20Rik	-2.751	0.0156	0.22153	0.251	2.68309	2.046
	LOC100504712	-2.733	0.00042	0.61995	0.142	6.06835	4.842
	Tnnc1	-2.723	0.00383	4.04095	1.351	40.7743	43.463
	Kank4	-2.713	0.00404	0.27621	0.129	2.50515	2.009
	Scarf2	-2.711	0.000864	0.79828	0.372	7.24117	5.858
	C430049B03Rik	-2.708	0.000132	0.90907	0.072	7.71619	4.999
	Hepacam	-2.707	0.00428	0.03845	0.009	0.385	0.225
	Adamtsl2	-2.703	0.0108	0.03289	0.009	0.3559	0.286
	Myo1f	-2.698	0.0463	0.0123	0.009	0.20897	0.194
	Pgm5	-2.695	0.00684	0.01873	0.009	0.18197	0.095
	Grm4	-2.69	0.00456	0.05883	0.038	0.55779	0.247
	Tmem173	-2.685	0.00875	0.09626	0.028	0.93388	0.576
	Abi3bp	-2.666	0.00852	0.13714	0.034	1.4201	1.567
	Rhoj	-2.659	0.00264	0.30569	0.011	2.68156	1.707
	Trim16	-2.651	0.000121	0.13916	0.057	1.0814	0.384
	Pcolce	-2.651	0.00113	3.30293	0.818	28.8142	27.144
	LOC100503797	-2.65	0.00189	0.07954	0.03	0.66363	0.228
	Nupr1	-2.638	0.00104	0.88955	0.213	7.59544	5.92
	Selenbp1	-2.634	0.0294	0.04917	0.025	0.58323	0.577
	Adamts12	-2.629	4.78e-05	0.1792	0.008	1.41484	0.942
	Ncald	-2.628	0.000108	0.63818	0.077	5.06498	3.461
	Mid1	-2.624	0.000133	3.67161	2.129	27.2617	14.083
	Nrgn	-2.612	0.00782	0.51898	0.189	4.90247	4.814
	Npas3	-2.608	0.000248	0.35396	0.018	2.66998	1.516
	E130310I04Rik	-2.607	0.0354	0.13756	0.021	1.70025	1.745
	LOC100504399	-2.605	9.29e-05	0.44172	0.084	3.42113	1.743
	Fam65c	-2.597	0.0156	0.07102	0.041	0.70505	0.584
	BC005764	-2.596	0.000324	2.16941	0.657	17.2639	12.137
	Emp1	-2.596	0.000728	3.1099	0.46	24.5142	15.649
	Tsix	-2.592	0.0481	1.97283	2.361	25.1279	10.57
	Sardh	-2.59	0.00544	0.11824	0.011	1.03175	0.798
	Gm14492	-2.589	0.00941	0.06984	0.037	0.64335	0.421
	Pax9	-2.585	9.85e-06	0.12845	0.019	0.93783	0.253
	Unc5c	-2.584	0.00542	0.09519	0.026	0.83518	0.694
	Clec11a	-2.583	0.00147	0.53163	0.13	4.39157	3.67
	Olfml3	-2.579	7.73e-05	0.98243	0.108	7.5387	5.276
	Lrrc4b	-2.579	0.000643	0.79255	0.25	6.30208	5.05
	Fitm1	-2.576	0.0204	0.1189	0.066	1.17106	0.666
	LOC100044686	-2.572	0.015	0.21401	0.049	2.08921	2.033
	Rab3il1	-2.57	0.00489	0.38204	0.089	3.32818	3.255
	Rgag4	-2.567	0.00208	0.42691	0.073	3.56148	3.216
	Kcnt1	-2.565	0.0381	0.01836	0.005	0.21628	0.219
	Wscd2	-2.556	0.0198	0.04987	0.012	0.49454	0.511
	Hmgcs2	-2.552	1.75e-06	0.13588	0.041	0.94033	0.131
	Tslp	-2.551	0.0382	0.04985	0.047	0.55298	0.332
	Vgll2	-2.543	0.0064	0.2191	0.046	1.87697	1.33
	Slco2b1	-2.541	0.0363	0.0191	0.008	0.20837	0.203
	Ank1	-2.537	0.0232	0.06583	0.035	0.65307	0.723
	Pomc	-2.534	0.0182	0.58894	0.277	5.3123	5.373
	Igfbp5	-2.529	7.6e-08	12.4128	1.025	85.3913	45.871
	Tbx15	-2.529	0.0362	0.02953	0.007	0.32236	0.342
	Ncf1	-2.526	0.0433	0.0432	0.014	0.49275	0.525
	D430050G20	-2.521	0.00404	0.06166	0.012	0.49795	0.387
	Rspo2	-2.52	4.45e-06	0.19856	0.026	1.39712	0.551
	Mafb	-2.519	0.00844	0.19922	0.033	1.71163	1.671
	Mst1r	-2.516	0.019	0.0498	0.005	0.46632	0.441
	5930403L14Rik	-2.512	0.00314	0.08645	0.026	0.68542	0.467
	Mfrp	-2.506	0.0209	0.03256	0.015	0.29738	0.211
	P4ha3	-2.504	1.41e-10	1.43953	0.378	9.36025	2.386
	Tmem169	-2.499	0.0182	0.11258	0.038	1.01649	0.973
	Fgfr3	-2.495	6.54e-05	0.43525	0.148	3.06713	1.6
	Ptgds	-2.494	0.00477	0.87386	0.121	7.03485	6.427
	Pcdhb15	-2.487	0.0479	0.05163	0.031	0.57909	0.616
	Cdh11	-2.481	0.00145	3.03061	0.99	22.4061	15.375
	Slco1a5	-2.476	0.0125	0.1195	0.033	0.93621	0.572
	Col8a2	-2.473	5e-06	2.04288	0.703	13.1483	4.436
	Nkx2-3	-2.472	0.0322	0.0349	0.011	0.3371	0.19
	Lrrc32	-2.471	0.0175	0.12447	0.036	1.07374	1.097
	Robo2	-2.47	0.00786	0.19074	0.035	1.55064	1.605
	LOC100047082	-2.468	8.07e-06	0.68541	0.13	4.55581	2.219
	Kcnip1	-2.465	0.00907	0.06853	0.021	0.55539	0.274
	Tmem191c	-2.464	0.00144	1.48278	0.44	10.8758	7.402
	St8sia1	-2.458	0.0107	0.24341	0.043	1.82786	1.398
	Hist1h1b	-2.454	0.0426	0.19905	0.056	1.9825	1.399
	6530402F18Rik	-2.453	0.019	0.05917	0.024	0.51284	0.469
	Jph2	-2.45	0.00576	0.18347	0.093	1.39422	0.839
	Slc25a18	-2.45	0.00711	0.24165	0.073	1.8396	1.315
	6030419C18Rik	-2.449	0.00219	0.43321	0.04	3.21029	2.686
	Synpo	-2.442	3.25e-05	0.43116	0.237	2.72941	1.717
	Prss35	-2.439	0.0234	0.14252	0.063	1.25735	1.266
	Slc14a1	-2.436	0.0111	0.06741	0.013	0.54258	0.464
	Cxcl14	-2.435	0.00334	0.54722	0.099	4.047	3.527
	Tagln3	-2.428	0.0359	0.54535	0.566	5.08682	3.513
	Barx1	-2.427	0.0255	0.13826	0.023	1.2007	0.95
	Wnt1	-2.426	0.0282	0.2779	0.205	2.41342	1.695
	Foxf2	-2.42	0.00477	0.14488	0.029	1.07154	0.794
	Fmo2	-2.417	0.04	0.05596	0.023	0.5281	0.557
	Kctd19	-2.413	0.0204	0.03002	0.007	0.23788	0.13
	Ypel4	-2.403	0.00736	0.57043	0.19	4.24562	3.176
	Ltbp3	-2.401	3.68e-05	1.55929	0.416	10.0718	6.079
	Irx2	-2.395	0.00329	0.39734	0.072	2.79219	2.015
	Srgap3	-2.39	0.000323	0.73238	0.251	4.88273	3.242
	Smarcd3	-2.385	0.00264	1.66103	0.582	11.5859	9.714
	Tle2	-2.381	0.00146	0.71487	0.253	4.85818	3.209
Maternal	Ampd3	-2.381	0.00404	0.08399	0.016	0.58611	0.397
	Rbms3	-2.377	0.00249	0.51216	0.098	3.47098	2.259
	Mras	-2.375	0.00133	0.46319	0.125	3.09415	2.221
	Gcom1	-2.373	0.00905	0.30151	0.14	2.18198	1.824
	Lmx1b	-2.37	0.00718	0.56696	0.259	3.92244	2.558
	Fam190a	-2.37	0.0495	0.03026	0.015	0.27722	0.29
	Hivep3	-2.361	0.0286	0.01858	0.007	0.15015	0.131
	LOC100505073	-2.361	0.0484	0.13706	0.108	1.20353	0.685
	Cacna1g	-2.357	0.00119	0.93658	0.164	6.26079	5.256
	Chgb	-2.353	0.000192	1.45834	0.166	9.34534	6.483
	Sim1	-2.35	0.038	0.02527	0.002	0.21179	0.141
	Sorcs1	-2.349	4.81e-09	0.19444	0.01	1.13128	0.306
	Efnb1	-2.348	6.54e-06	1.62449	0.153	10.0011	5.464
	Gadd45g	-2.346	0.00323	2.95675	1.148	20.0003	14.593
	Six3os1	-2.346	0.00461	0.24486	0.193	1.49898	1.309
	Slc12a5	-2.343	0.0044	0.5028	0.124	3.45955	3.035
	Nkain4	-2.341	0.0105	0.68746	0.163	4.96328	4.47
	Slc16a9	-2.34	0.00261	0.28666	0.045	1.91539	1.504
	AW047730	-2.34	0.0383	0.0391	0.014	0.32264	0.25
	4930413G21Rik	-2.339	0.000444	1.6431	0.271	10.5055	5.899
	Stac3	-2.337	0.0372	0.16724	0.072	1.37379	1.364
	Pnck	-2.332	0.0479	0.1647	0.112	1.40472	0.904
	Cbfa2t3	-2.327	0.00532	0.09737	0.032	0.66232	0.445
	Inha	-2.325	0.000611	1.0929	0.381	6.89364	3.792
	Edil3	-2.324	0.001	0.33863	0.025	2.12981	1.265
	Mdga1	-2.318	0.014	0.20372	0.027	1.46602	1.523
	A930033H14Rik	-2.309	0.0132	0.10354	0.014	0.73393	0.54
	Cadm3	-2.306	0.015	0.62294	0.087	4.45969	4.767
	Tspan18	-2.3	9.28e-07	1.11946	0.14	6.33379	2.227
	Gli1	-2.3	0.000442	2.23127	0.336	13.4017	8.806
	4930412O13Rik	-2.298	0.0184	0.08401	0.059	0.59457	0.306
	Edar	-2.295	0.00538	0.08147	0.049	0.51243	0.123
	Mmp23	-2.293	0.00254	0.52762	0.123	3.3719	2.121
	Il33	-2.291	0.000318	1.04216	0.254	6.10913	2.713
	En2	-2.286	0.0211	0.36806	0.196	2.59516	2.172
	Klhl30	-2.284	0.0043	0.16698	0.092	1.03057	0.178
	Col2a1	-2.275	5.86e-05	7.36475	1.607	40.5069	19.979
	Gm266	-2.275	0.00227	0.55305	0.041	3.4666	1.795
	Lepr	-2.274	0.0416	0.14694	0.122	1.11947	1.129
	Hrc	-2.273	2.95e-08	0.95671	0.328	5.25229	0.548
	Gm11149	-2.272	0.0147	0.30237	0.138	2.03759	1.496
	Sox8	-2.271	0.00921	0.19925	0.035	1.27318	0.761
	Mfap2	-2.268	0.0171	8.69723	2.298	60.1847	54.569
	Dmrta2	-2.264	0.00131	0.40029	0.063	2.40462	1.435
	Gad2	-2.261	0.00574	0.27912	0.082	1.78541	1.505
	Hsf4	-2.26	0.0232	0.31773	0.063	2.23989	2.11
	Gm1078	-2.251	0.0113	0.03991	0.014	0.25287	0.023
	Dock10	-2.246	0.0429	0.05529	0.016	0.41582	0.434
	1810011O10Rik	-2.239	6.68e-05	1.11765	0.189	6.3445	2.583
	LOC100503873	-2.226	0.0359	0.05359	0.008	0.37564	0.216
	Flrt1	-2.224	0.0438	0.09304	0.041	0.68569	0.736
	Lrrc16b	-2.223	0.00196	1.02313	0.262	6.08932	3.916
	Lypd2	-2.222	0.011	0.78357	0.355	4.9137	3.031
	Prrt2	-2.22	0.0104	1.43418	0.205	9.16944	8.705
	2510009E07Rik	-2.211	0.00208	0.77976	0.196	4.63074	3.465
	Ebf4	-2.206	0.000889	1.14903	0.313	6.6122	3.729
	4932418E24Rik	-2.205	0.00783	0.33057	0.126	1.93115	1.331
	Mt3	-2.202	0.0104	1.44848	0.72	9.0041	6.244
	Angpt1	-2.199	0.00299	0.42138	0.038	2.44218	1.51
	AI854517	-2.198	0.0179	0.15791	0.054	1.00785	0.731
	Tm4sf1	-2.197	0.000611	0.83852	0.16	4.50721	2.021
	G530011O06Rik	-2.193	0.00161	0.45642	0.28	2.47341	0.418
	Pygo1	-2.191	0.0126	0.29049	0.06	1.81937	1.416
	Emid1	-2.188	0.0407	0.20424	0.051	1.32673	1.231
	Igfbpl1	-2.182	0.00588	1.63412	0.245	9.81802	8.134
	5031434O11Rik	-2.182	0.0372	0.23757	0.088	1.60178	0.948
	Irx1	-2.179	0.000633	0.71522	0.263	3.95786	1.707
	Col11a2	-2.175	0.00119	0.40803	0.157	2.29838	1.339
	Gpr146	-2.175	0.00489	0.1188	0.03	0.67334	0.345
	Lbp	-2.172	0.00612	0.39969	0.063	2.34318	1.792
	Itih5	-2.163	0.0182	0.46397	0.093	2.91655	2.968
	Atp2b2	-2.158	0.0337	0.07775	0.031	0.50461	0.462
	Nfia	-2.157	0.0125	0.53813	0.18	3.18403	2.49
	Leprel2	-2.155	0.000643	1.97731	0.282	10.9155	7.512
	Art5	-2.15	0.0202	0.3334	0.196	1.95867	1.098
	Fbln2	-2.147	1.58e-26	3.4062	0.42	16.624	0.995
	Snx32	-2.146	0.00684	1.23342	0.171	7.16773	5.336
	Fam174b	-2.145	0.00888	0.2039	0.129	1.12019	0.261
	Pear1	-2.142	3.89e-05	0.53256	0.143	2.72616	0.929
	Aldh3b1	-2.14	0.0162	0.08394	0.022	0.48458	0.14
	Glt25d2	-2.134	0.00135	0.28299	0.009	1.47559	0.663
	Sncb	-2.133	0.0342	1.22452	0.44	7.85857	7.738
	Jsrp1	-2.133	0.0473	0.29183	0.169	1.87332	1.141
	Olfml2b	-2.13	0.00117	0.74321	0.129	4.03308	2.717
	Gm1673	-2.128	0.00129	7.59071	1.956	41.3471	21.644
	Fibcd1	-2.128	0.0491	0.05971	0.025	0.3918	0.362
	Atp1a2	-2.127	0.000483	1.27206	0.077	6.85939	4.464
	Sult1a1	-2.125	0.0447	0.06535	0.021	0.39859	0.126
	Bcan	-2.124	0.00397	0.30382	0.054	1.70077	1.154
	Sema3d	-2.123	0.00255	0.33262	0.041	1.77739	0.954
	Aldh1a1	-2.122	0.0323	0.26709	0.057	1.64875	1.478
	Zc3h6	-2.121	7.2e-09	0.65096	0.157	3.18569	0.552
	Hhipl1	-2.116	0.00806	0.12586	0.027	0.70316	0.306
	Robo3	-2.115	0.0129	0.65723	0.311	3.64783	2.555
	Grin2c	-2.112	0.04	0.05809	0.035	0.35472	0.167
	Olfm2	-2.111	0.00017	1.59163	0.381	8.16672	3.957
	Uba7	-2.11	0.0104	0.18642	0.086	1.0567	0.611
	9030425E11Rik	-2.109	0.000206	1.17737	0.143	6.1059	3.522
	Myom1	-2.108	0.0191	0.2199	0.099	1.29344	1.1
	Six6	-2.106	0.0473	0.18213	0.086	1.11045	1.042
	Cck	-2.105	0.0232	0.1647	0.02	0.9413	0.209
	Adamtsl1	-2.105	0.0301	0.1674	0.024	0.99143	0.768
	Arhgap33	-2.104	0.00183	1.04416	0.229	5.61239	3.776
	Akr1c14	-2.104	0.0438	0.21648	0.087	1.35719	1.27
	Smad9	-2.102	0.041	0.07685	0.023	0.46565	0.359
	Sox6	-2.098	0.00553	0.13588	0.035	0.72667	0.406
	Zbtb20	-2.097	0.0209	0.09419	0.01	0.53113	0.297
	Igfbp4	-2.085	0.014	11.9387	3.391	67.4217	58.165
	Arsi	-2.083	0.00445	0.57691	0.108	3.11104	1.985
	Iigp1	-2.082	0.0174	0.21624	0.096	1.22492	0.883
	Nckap5	-2.075	0.0049	0.07952	0.015	0.42799	0.251
	Heyl	-2.068	0.0491	0.0405	0.013	0.24734	0.181
	Nrp2	-2.066	0.000447	1.13028	0.371	5.641	3.46
	Samd14	-2.066	0.00877	1.85882	0.331	10.1593	8.775
	Matn4	-2.063	0.0401	0.31595	0.108	1.87325	1.785
	Aox1	-2.059	0.048	0.08368	0.021	0.44937	0.38
	Col25a1	-2.058	0.0461	0.07631	0.031	0.44839	0.325
	S1pr1	-2.057	0.0279	0.29686	0.08	1.68594	1.466
	Spon2	-2.056	0.00429	0.72017	0.085	3.79152	2.758
	Cyp1b1	-2.053	2.65e-06	1.2612	0.145	5.9444	1.81
	Sox5	-2.052	0.0344	0.08206	0.032	0.46972	0.306
	Hcrtr1	-2.049	0.0172	0.09327	0.027	0.50789	0.19
	Col9a2	-2.041	0.0237	0.46345	0.255	2.56273	1.342
	Angptl2	-2.038	6.23e-11	2.24905	0.234	10.465	2.782
	LOC100504921	-2.036	0.0101	2.10682	0.366	11.2438	9.59
	Ildr2	-2.036	0.0182	0.57637	0.096	3.18994	3.032
	Cbln1	-2.035	5.56e-05	2.637	0.794	12.5179	4.373
	Cbx4	-2.034	0.00206	0.42386	0.063	2.1504	1.416
	Iigp1b	-2.033	0.0476	0.20193	0.104	1.18285	0.932
	2017-09-04	-2.032	0.00115	1.27005	0.419	6.31696	3.185
	Wnt5a	-2.029	0.0177	1.31791	0.47	7.15432	6.577
	Prkg1	-2.025	0.00721	0.17192	0.046	0.9252	0.675
	Dnm1	-2.021	0.0033	1.96169	0.3	9.97559	7.042
	Stk32c	-2.02	0.0368	0.19399	0.047	1.11889	0.826
	Matn1	-2.018	0.0144	0.62398	0.251	3.28892	2.238
	Thra	-2.017	0.00587	5.99109	1.009	30.8048	25.709
	6430548M08Rik	-2.015	0.0147	0.17293	0.023	0.91425	0.736
	Ccdc74a	-2.014	0.00179	0.49854	0.068	2.4795	1.132
	Fbn2	-2.013	0.000305	1.25279	0.152	5.95521	2.78
	2810410L24Rik	-2.013	0.00721	0.97109	0.146	4.96379	2.752
	Col11a1	-2.012	0.00966	1.14424	0.366	5.5887	3.118
	Slc24a3	-2.011	0.0162	0.2752	0.06	1.45655	1.163
	Igfbp7	-2.006	0.00586	4.40792	0.911	22.5127	17.38
	Gadd45b	-2.005	0.00183	8.04195	2.798	37.8566	21.537
	Pth1r	-2.004	9.28e-07	2.21718	0.634	10.1205	2.285
	Cdk5r2	-2.004	0.000506	1.00762	0.4	4.78363	1.602
	Bmp3	-2.001	0.0391	0.1154	0.023	0.64365	0.531
	Bend6	-1.998	0.00457	0.44414	0.103	2.20517	1.379
	Tmem176b	-1.998	0.00851	6.14742	1.051	31.419	27.02
	Zfp9	-1.994	0.00971	0.7411	0.355	3.75001	2.611
	Tifa	-1.992	0.0199	0.17641	0.033	0.90305	0.553
	Mmp9	-1.991	0.0273	0.30527	0.172	1.60644	1.002
	Pmp22	-1.988	0.000451	4.15612	0.377	19.5804	10.78
	Col20a1	-1.986	0.0472	0.05819	0.03	0.31571	0.161
	Brsk2	-1.984	0.0132	0.66625	0.153	3.42042	2.548
	C1qtnf4	-1.984	0.0342	0.50086	0.185	2.67435	1.571
	Ngfr	-1.976	0.000449	0.61912	0.096	2.91949	1.392
	A230077H06Rik	-1.976	0.0358	0.05153	0.019	0.27256	0.073
	Prrx2	-1.975	4.31e-06	1.74267	0.465	7.83149	1.587
	Ankrd24	-1.975	0.00206	1.1946	0.271	5.71814	2.922
	Slco1c1	-1.974	0.00368	0.09788	0.003	0.46688	0.153
	Ly6d	-1.974	0.0105	0.56332	0.179	2.79364	1.093
	Col4a5	-1.973	1.1e-05	1.81078	0.138	8.1237	3.029
	Plcb1	-1.971	0.0248	0.15716	0.022	0.82075	0.707
	Fkbp7	-1.968	0.00144	2.88791	0.257	13.7119	8.43
	Wif1	-1.967	0.00959	0.85834	0.34	4.16779	2.13
	LOC100502840	-1.967	0.0411	0.28132	0.105	1.46393	0.754
	Pcp4l1	-1.951	0.000359	4.30308	0.696	19.7095	10.391
	Ncam1	-1.942	0.000496	2.38171	1.011	10.2346	6.607
	Eno2	-1.942	0.00241	3.70684	0.168	17.5079	11.151
	Crispld2	-1.939	0.00125	0.15813	0.043	0.71381	0.215
	Mamld1	-1.938	0.0397	0.14243	0.055	0.73656	0.563
	Sgca	-1.928	0.032	0.13206	0.008	0.62097	0.21
	Apcdd1	-1.927	0.00253	3.7711	0.659	17.6226	11.926
	Vegfa	-1.926	0.00132	12.4292	0.616	57.791	37.647
	Msx1	-1.915	0.0222	0.99776	0.382	4.94014	3.288
	LOC100503149	-1.91	0.0167	0.14866	0.042	0.69487	0.289
	Nrbp2	-1.908	0.00163	5.66719	1.243	25.6958	14.916
	Tril	-1.905	0.000252	0.78513	0.074	3.49093	1.763
	Gm13476	-1.904	0.0239	0.43545	0.098	2.13682	1.256
	Myo16	-1.904	0.03	0.05565	0.009	0.26993	0.169
	Tox2	-1.9	0.00477	0.62378	0.115	2.85891	1.372
	Fez1	-1.898	0.0271	3.33666	0.401	16.4563	15.472
	Fgl2	-1.896	0.0493	0.11085	0.071	0.55787	0.219
	Agbl3	-1.891	0.000862	0.27442	0.05	1.2087	0.436
	Myh7b	-1.883	0.0372	0.07845	0.025	0.38089	0.21
	Grin1	-1.882	0.00181	0.50293	0.101	2.24401	1.104
	Gp1bb	-1.882	0.0113	0.9351	0.181	4.31965	3.182
	Oaf	-1.88	0.015	1.21427	0.099	5.69093	4.672
	Fzd1	-1.874	0.0107	3.11355	0.563	14.0565	8.805
	LOC100503436	-1.874	0.0458	0.27826	0.122	1.33256	0.878
	Rbfox3	-1.872	0.0497	0.36848	0.127	1.84401	1.594
	Dact3	-1.87	8.33e-07	4.50454	0.935	18.6229	4.869
	Lix1l	-1.862	5.86e-05	5.51936	0.91	23.3769	10.334
	Fam71e1	-1.86	0.00267	0.92818	0.053	4.06447	1.543
	Megf11	-1.86	0.00579	0.27626	0.073	1.1764	0.617
	Atoh8	-1.86	0.0202	0.29489	0.057	1.30851	0.63
	Cd248	-1.859	0.00912	0.98025	0.161	4.42494	3.186
	Stx1b	-1.851	0.0252	1.3181	0.363	6.14891	4.831
	Klhl17	-1.846	0.00104	2.83166	0.69	12.0469	5.36
	Tmem200b	-1.842	0.0467	0.18946	0.027	0.90503	0.663
	Thsd4	-1.838	0.00913	0.42472	0.05	1.88118	1.395
	S1pr3	-1.836	0.00307	0.67123	0.102	2.89455	1.725
	LOC100503463	-1.833	0.00457	1.13111	0.221	4.63093	2.215
	Plekhg4	-1.832	0.00225	0.24937	0.058	1.05062	0.371
	Jdp2	-1.829	8.5e-05	1.87646	0.35	7.71195	2.518
	Adamtsl4	-1.829	0.0462	0.14242	0.052	0.66924	0.457
	Zmat1	-1.828	0.00104	0.39674	0.051	1.66999	0.77
	2017-09-05	-1.827	0.0156	3.21695	0.518	14.3622	11.842
	Hexa	-1.827	0.0161	7.8253	5.035	33.4879	8.901
	LOC100504397	-1.823	0.0377	3.26496	2.272	14.2792	4.686
	Dusp27	-1.822	0.00803	0.1749	0.075	0.73873	0.178
	Wnt4	-1.822	0.0102	0.97895	0.422	4.18654	1.417
	Masp1	-1.821	0.00461	0.80416	0.324	3.25101	0.921
	Sema4g	-1.815	0.00352	1.8174	0.117	7.77754	5.088
	Pcsk4	-1.814	0.00921	0.57324	0.035	2.47821	1.203
	Zkscan2	-1.814	0.0109	0.35095	0.109	1.5218	0.953
	Tnnt1	-1.811	0.00426	12.6974	3.817	53.6909	29.101
	Kcnab2	-1.81	0.000514	0.38118	0.12	1.54635	0.375
	5930403N24Rik	-1.81	0.0221	0.32762	0.029	1.44347	0.98
	Adamts10	-1.809	0.00264	5.77559	1.246	24.2954	13.488
	Cul9	-1.809	0.00696	0.25061	0.038	1.07556	0.659
	Tacr1	-1.808	0.0407	0.28586	0.13	1.18752	0.74
	LOC100504048	-1.808	0.0418	0.83041	0.387	3.75255	2.199
	A430105I19Rik	-1.807	0.00118	0.16502	0.05	0.66658	0.098
	Copz2	-1.8	2.85e-05	4.62063	1.051	18.4907	5.242
	Vtn	-1.8	0.0236	1.23262	0.213	5.35678	3.138
	Rasl11b	-1.799	1.13e-06	3.35986	0.296	13.3632	4.227
	Ece2	-1.799	0.000337	0.54251	0.045	2.20239	0.74
	Cacna1h	-1.799	0.0019	0.78325	0.231	3.2394	1.6
	Six3	-1.794	0.00526	1.24979	0.129	5.1012	3.114
	Lmcd1	-1.788	0.0199	1.1313	0.145	4.58053	2.597
	Sirt4	-1.787	0.00818	1.92185	0.273	8.11215	4.387
	Cpe	-1.786	0.00409	22.4875	3.309	93.7841	62.592
	Dpysl4	-1.786	0.00477	1.76319	0.251	7.40535	4.367
	Nr4a2	-1.784	0.0222	0.3567	0.048	1.56633	1.192
	Inhba	-1.78	0.0182	0.68997	0.202	2.91327	1.795
	Adamtsl5	-1.779	0.0422	0.21431	0.09	0.94815	0.464
	Lmod1	-1.778	0.00144	0.40063	0.144	1.59315	0.343
	Dchs1	-1.775	0.00509	0.5251	0.039	2.1541	1.32
	Gas1	-1.774	0.00544	3.53906	0.251	14.746	10.314
	Npepl1	-1.763	0.0344	0.24903	0.028	1.0684	0.556
	Car9	-1.756	0.0483	0.35153	0.176	1.51806	0.737
	Kcna5	-1.747	0.0384	0.15457	0.025	0.66247	0.414
	Kif5a	-1.744	0.0384	1.34619	0.221	5.80642	4.711
	Alcam	-1.742	0.0276	2.02451	0.128	8.6163	7.537
	St8sia2	-1.735	0.0043	1.31729	0.126	5.2623	3.391
	Megf10	-1.731	0.00104	0.61276	0.132	2.33138	0.775
	Pex5l	-1.73	0.0359	0.28024	0.106	1.16723	0.585
	Csdc2	-1.726	0.000134	3.38032	0.589	12.8795	5.486
	Ggnbp1	-1.725	0.0388	0.50626	0.018	2.12914	1.138
	C030048H21Rik	-1.724	0.00788	0.65428	0.192	2.4898	1.233
	1200009I06Rik	-1.723	0.0109	0.35929	0.071	1.44106	0.738
	Tnfrsf11b	-1.723	0.032	0.57932	0.186	2.24354	1.179
	Msx1as	-1.722	0.0447	0.7462	0.323	3.18811	2.028
	Timp2	-1.718	0.000862	9.53737	1.512	36.4024	17.799
	BC029214	-1.713	0.0241	1.79393	0.235	7.3478	5.18
	Cd82	-1.711	0.0192	1.80722	0.07	7.39917	5.784
	Adamts14	-1.708	0.000239	0.2398	0.042	0.8854	0.206
	Ldb3	-1.702	0.0239	0.39605	0.161	1.57996	0.774
	Gnao1	-1.697	0.0013	1.73849	0.301	6.99154	5.695
	Kcnk13	-1.697	0.0335	0.15798	0.023	0.63833	0.285
	Gas6	-1.696	8.64e-07	10.0668	2.373	36.072	4.379
	Cbln4	-1.691	7.33e-05	0.83238	0.007	3.09573	1.065
	Klhdc8a	-1.687	0.0474	0.23824	0.104	0.89127	0.487
	Gxylt2	-1.685	0.0151	1.11539	0.116	4.08539	2.121
	Lrrn2	-1.685	0.0169	0.87188	0.267	3.39687	2.134
	Slc22a17	-1.684	0.00153	13.3648	1.743	50.529	24.777
	Sez6	-1.682	0.00219	1.46134	0.426	5.50184	2.628
	Clcf1	-1.681	0.0111	0.57936	0.062	2.23483	0.772
	Arsg	-1.68	0.000244	0.40574	0.143	1.48057	0.191
	Gm5577	-1.68	0.0246	0.94751	0.243	3.76244	2.247
	Fbn1	-1.68	0.0291	0.70122	0.08	2.75594	1.811
	Cdh6	-1.678	0.027	0.44369	0.242	1.70624	0.623
	Aga	-1.677	0.0416	4.92353	3.021	19.0585	5.96
	4921531C22Rik	-1.677	0.0484	0.21076	0.055	0.8574	0.437
	Entpd4	-1.676	2.04e-06	3.49081	0.565	12.6277	3.778
	Haghl	-1.676	0.00124	7.44906	0.378	27.8315	11.792
	Fgf15	-1.675	0.00699	11.8973	2.388	43.8394	25.845
	3830408C21Rik	-1.674	0.0286	0.45026	0.123	1.76433	0.786
	Ccrl1	-1.674	0.0346	2.39382	0.952	8.88459	4.455
	Ccdc159	-1.672	0.00523	1.62928	0.421	6.14674	2.49
	Stag3	-1.671	0.041	0.31351	0.11	1.25013	0.89
	Tmem176a	-1.663	0.0131	4.01337	0.287	15.3907	10.272
	Izumo4	-1.662	0.0267	2.00852	0.577	7.85771	4.432
	Npr3	-1.66	0.0294	0.81607	0.117	3.06657	1.677
	Cd36	-1.659	0.0279	0.27413	0.053	1.06754	0.65
	Dcdc2a	-1.657	0.0368	0.13221	0.037	0.49705	0.275
	Hist3h2a	-1.656	0.00252	3.43612	0.461	12.7587	6.236
	Fbxo36	-1.655	0.000345	1.59861	0.449	5.62238	0.235
	Dmpk	-1.655	0.0119	2.57856	1.024	9.7411	5.197
	Fam176b	-1.651	0.00252	4.52676	0.777	16.5607	6.872
	Ccdc155	-1.648	0.0255	0.43573	0.133	1.65111	0.737
	C1s	-1.647	0.033	0.79478	0.134	3.09657	2.364
	LOC100504489	-1.644	6.54e-06	2.91508	0.479	10.3133	2.961
	Vill	-1.643	0.00766	3.06644	0.517	11.0686	6.407
	LOC100503956	-1.643	0.0299	1.34365	0.234	5.21359	4.018
	Tbx1	-1.641	0.0387	0.46587	0.113	1.79156	0.866
	Epm2a	-1.638	0.0317	0.37289	0.084	1.40235	0.586
	Shd	-1.636	0.0174	2.11535	0.356	8.00414	4.572
	Klhl29	-1.635	0.0191	0.3113	0.024	1.18093	0.794
	Msh5	-1.634	0.00153	0.69808	0.116	2.50771	0.844
	Wisp1	-1.634	0.0139	2.73451	0.695	9.57211	5.095
	Gpr137c	-1.634	0.0325	0.30742	0.024	1.1857	0.723
	Kis2	-1.633	0.00808	0.33967	0.073	1.22651	0.384
	Shh	-1.633	0.0336	6.16394	0.776	22.7879	17.758
	Usp11	-1.631	0.000164	7.0276	1.617	24.925	9.206
	LOC100045292	-1.631	0.0406	1.26856	0.432	4.84439	2.417
	Col4a2	-1.63	0.00545	3.96113	1.34	14.3654	7.19
	Tmem8b	-1.626	0.000389	0.8011	0.122	2.84601	1.131
	1700001G11Rik	-1.626	0.0326	1.09066	0.159	4.16042	1.955
	Slc9a5	-1.624	0.000228	2.67222	0.604	9.36892	2.958
	Muc1	-1.624	0.0334	0.30018	0.12	1.1369	0.434
	Malat1	-1.62	0.0209	65.3364	27.659	242.534	149.948
	Abca4	-1.62	0.0464	0.12251	0.005	0.45343	0.293
	Unc13a	-1.618	0.0112	0.74551	0.207	2.73216	1.447
	Fgd3	-1.618	0.0304	0.20433	0.06	0.76126	0.28
	Radil	-1.617	0.0201	3.91206	1.232	13.7827	7.569
	Cryab	-1.616	0.00253	5.88934	2.251	20.6762	5.268
	Tmtc1	-1.616	0.015	0.35445	0.024	1.2984	0.775
	Ccnd2	-1.616	0.0181	13.4484	3.433	46.6769	27.378
	Gpr162	-1.616	0.0192	2.0551	0.351	7.67019	5.098
	Rhbdl3	-1.614	0.0167	0.68768	0.066	2.55678	1.62
	Zeb1	-1.613	0.000154	2.30771	0.072	8.0997	3.449
	Ppm1e	-1.612	0.00826	0.92984	0.137	3.41117	1.815
	Adm	-1.612	0.0236	1.85421	0.664	6.80927	3.326
	Timp3	-1.61	3.24e-10	9.53171	0.836	31.7994	2.952
	Rftn2	-1.609	0.0463	0.3709	0.21	1.38943	0.307
	Klhdc8b	-1.608	0.000835	3.45859	0.496	12.2274	5.248
	Klc1	-1.608	0.00279	12.6468	1.547	45.4748	24.649
	Ptch1	-1.605	0.00416	7.56874	0.213	25.9664	12.113
	Cdh20	-1.605	0.0156	0.34139	0.037	1.25593	0.644
	Mmp2	-1.604	0.001	10.1641	2.999	35.7648	12.304
	Aldh1l2	-1.604	0.0353	0.35668	0.112	1.33738	0.864
	Fam69c	-1.601	0.0431	0.5665	0.168	2.05262	1.162
	Tmem119	-1.592	0.00317	2.63824	0.396	9.32081	4.856
	Msrb3	-1.588	0.000889	2.92577	0.723	9.94376	3.178
	Ntn3	-1.585	2.45e-07	0.80166	0.136	2.66857	0.276
	Atp2b4	-1.584	0.011	1.08669	0.366	3.7838	1.743
	Bhlhe41	-1.583	0.00721	0.72401	0.15	2.57099	0.813
	Angpt2	-1.582	0.0017	0.9232	0.059	3.09773	0.935
	Vwa1	-1.58	0.0149	0.31844	0.097	1.10395	0.318
	Srcin1	-1.58	0.0474	1.04593	0.241	3.90257	2.945
	Pde1b	-1.579	0.00135	4.34369	1.481	14.6697	4.523
	Barhl2	-1.577	0.024	0.95758	0.245	3.45385	1.947
	Coro6	-1.576	0.0442	0.70096	0.237	2.52588	1.216
	Zcchc24	-1.575	0.00169	2.98988	0.162	10.1455	4.006
	Tnrc18	-1.568	0.00109	1.82623	0.639	6.1746	1.564
	Kcnn3	-1.562	0.0017	0.24475	0.02	0.84127	0.32
	Lrp3	-1.551	0.000102	2.36659	0.401	7.88971	2.522
	Fignl2	-1.547	0.00231	2.28035	0.327	7.5948	3.04
	Rufy3	-1.542	0.0113	2.55021	0.353	8.83516	5.463
	Rarb	-1.538	0.0038	0.75892	0.026	2.54677	1.08
	Nexn	-1.537	1.22e-07	3.12504	0.398	10.1379	2.142
	Galntl1	-1.536	0.0162	1.40615	0.31	4.86726	2.969
	Ccna1	-1.535	0.015	0.45293	0.116	1.53808	0.333
	Reep1	-1.534	0.0229	3.06791	0.162	10.7394	7.637
	Gng8	-1.534	0.0321	1.35797	0.341	4.73383	2.061
	Ankrd44	-1.532	0.0202	0.59122	0.115	2.01831	1.137
	Syn2	-1.529	0.00429	0.60011	0.133	2.04427	1.115
	Scand1	-1.523	0.0178	15.6508	1.42	53.3015	26.428
	Col4a6	-1.523	0.0296	0.55865	0.065	1.95148	1.342
	Lgi1	-1.522	0.0394	0.10644	0.023	0.36765	0.114
	Rundc3a	-1.522	0.0438	3.88655	0.54	13.7449	9.254
	Rgs3	-1.518	0.0189	0.21362	0.058	0.72318	0.284
	Wt1	-1.518	0.029	0.67289	0.131	2.33303	1.425
	LOC100504134	-1.518	0.0426	1.03201	0.29	3.53377	1.629
	Heg1	-1.515	0.00133	0.98033	0.109	3.22147	1.361
	Fam171a2	-1.51	0.0216	2.94948	0.398	10.0965	6.422
	LOC100502670	-1.508	0.0336	0.10108	0.014	0.34439	0.098
	Tnip2	-1.507	0.0031	1.32296	0.152	4.36935	1.774
	Kcp	-1.505	0.00381	0.92329	0.132	3.04442	1.243
	Cuedc1	-1.501	0.00209	4.52029	1.035	14.7169	5.432
	Mex3b	-1.5	0.0066	2.65909	0.327	8.8172	4.726
	Cplx2	-1.499	5.53e-06	4.07052	0.774	12.7941	2.394
	Kdelr3	-1.499	0.00428	4.60827	0.242	15.0372	6.966
	Pcdh19	-1.498	0.0354	0.27036	0.029	0.89276	0.446
	Anpep	-1.497	0.0153	1.03283	0.178	3.47347	1.911
	Dnajc4	-1.49	0.00764	2.61123	0.736	8.46795	2.727
	Pknox2	-1.487	1.95e-09	2.13196	0.281	6.61217	0.774
	Dpp6	-1.487	0.000337	1.19073	0.245	3.68272	0.588
	Txnip	-1.487	0.00137	19.0889	2.738	61.7244	26.919
	Zbtb16	-1.48	0.00255	0.51066	0.032	1.61229	0.555
	Frs3	-1.48	0.019	1.04525	0.118	3.45468	1.533
	Snhg11	-1.48	0.0227	7.9997	1.816	26.6078	15.504
	Vasn	-1.479	7.57e-11	3.64864	0.458	11.2137	1.132
	Fes	-1.478	0.0467	0.24681	0.033	0.83919	0.355
	Htra1	-1.477	0.0347	5.04214	0.104	16.9297	12.105
	Rab27b	-1.476	0.0169	0.22886	0.095	0.73924	0.233
	Lamb2	-1.473	0.000255	3.67464	0.821	11.5462	3.584
	Kcnj12	-1.473	0.0153	0.45649	0.058	1.4354	0.469
	Arhgef9	-1.468	0.0125	1.09812	0.162	3.5884	1.987
	Gm15441	-1.467	0.000384	6.00852	0.539	18.99	7.295
	Plat	-1.467	0.0433	5.65834	1	19.0848	14.327
	Sobp	-1.465	0.000151	0.91014	0.137	2.84735	0.825
	Aplp1	-1.465	0.00446	9.52329	1.443	30.566	15.189
	Vps37d	-1.465	0.0397	1.85557	0.578	6.17653	3.581
	Mical2	-1.464	0.0322	0.74233	0.381	2.37105	1.095
	Lmna	-1.463	0.00275	7.59567	2.481	24.1864	9.721
	1700029J07Rik	-1.459	0.0461	0.82185	0.144	2.74705	1.696
	Ier5l	-1.458	0.000235	3.47042	0.395	10.8081	2.861
	H2-Ke6	-1.458	0.00985	10.9056	1.167	34.8497	15.245
	Fgfr2	-1.457	9.03e-11	3.04903	0.283	9.21363	1.124
	Lrp1	-1.45	0.000218	2.64085	0.433	8.14419	2.749
	Zdhhc1	-1.447	0.00307	2.11916	0.34	6.66045	2.778
	Acta2	-1.445	0.0222	68.5701	34.751	213.677	28.737
	Tnc	-1.441	0.0159	4.71697	0.941	14.9956	8.735
	Lgi2	-1.438	0.00101	3.18256	0.812	9.68745	2.346
	Habp4	-1.437	0.00434	2.979	0.89	9.23285	2.99
	Hyi	-1.435	0.0077	4.87117	0.691	15.1716	6.239
	Filip1l	-1.435	0.0164	2.14674	0.851	6.73447	2.581
	Col5a3	-1.432	0.0302	0.16162	0.028	0.48925	0.162
	Scube3	-1.431	0.0217	1.6216	0.802	5.00562	1.09
	Gdf1	-1.429	0.0299	1.07887	0.137	3.47448	1.94
	Lass1	-1.429	0.0299	1.07887	0.137	3.47448	1.94
	Sdc3	-1.428	0.00552	4.86665	0.944	15.1235	7.495
	Macrod1	-1.425	0.00217	1.59814	0.379	4.84846	1.026
	4632428N05Rik	-1.425	0.00656	0.33287	0.079	1.02703	0.264
	S100a4	-1.423	0.0308	3.35363	1.494	10.2665	1.062
	Rgma	-1.42	0.0249	3.97126	0.975	12.6246	7.535
	Susd2	-1.42	0.0352	0.28243	0.117	0.87583	0.217
	4933439C10Rik	-1.42	0.0419	5.13913	0.463	16.5902	10.606
	Dusp8	-1.418	0.0224	1.2263	0.107	3.8807	2.23
	Fam114a1	-1.415	0.000946	4.8965	0.978	14.7305	4.92
	Camk1	-1.412	0.00151	5.15033	1.048	15.6934	4.726
	Fbln1	-1.412	0.00185	8.79629	0.651	26.9365	12.254
	Sema3b	-1.409	0.00245	1.48671	0.315	4.43823	1.354
	4930528A17Rik	-1.406	0.00823	2.47366	0.369	7.56533	2.907
	Nid1	-1.404	0.0189	6.27474	1.17	19.0984	9.178
	Slc39a3	-1.4	0.0413	1.07314	0.168	3.39398	2.092
	Mxra8	-1.397	0.00404	8.57845	0.976	26.0083	12.572
	Emp3	-1.395	0.00469	7.8743	1.437	23.8755	10.847
	Atat1	-1.395	0.00811	7.38089	1.135	22.5114	10.553
	Csf1	-1.392	0.00743	3.17405	1.289	9.09219	2.917
	Ano1	-1.39	0.000659	0.66734	0.037	1.98987	0.524
	Anxa1	-1.39	0.0319	22.7666	10.266	69.2264	26.566
	Ramp2	-1.39	0.0326	5.09521	0.813	15.5538	8.291
	LOC100505036	-1.389	0.0388	1.22949	0.092	3.65656	1.658
	Zfp579	-1.387	0.00144	2.91999	0.245	8.73553	3.051
	Six5	-1.386	0.00224	2.53836	0.271	7.58227	2.594
	Leprel4	-1.384	0.00254	8.44343	1.243	25.2689	10.806
	Sema3f	-1.38	4.75e-05	3.82327	0.715	11.0582	2.084
	Acot11	-1.379	0.00258	0.50875	0.03	1.45004	0.354
	Dagla	-1.378	0.00445	0.45707	0.096	1.34537	0.406
	Ano8	-1.373	0.00632	3.8671	0.637	11.5268	4.541
	Bmp5	-1.372	0.00489	1.26432	0.12	3.60254	1.029
	Mmp11	-1.372	0.00603	5.19396	0.565	15.5034	6.246
	Glis3	-1.371	0.0358	0.23785	0.05	0.7271	0.299
	LOC100504012	-1.37	0.0148	4.17679	1.868	12.3074	2.353
	Hfm1	-1.367	0.00699	0.23797	0.039	0.70259	0.167
	Neurl1b	-1.366	0.0382	0.38668	0.097	1.16373	0.595
	Slc25a27	-1.364	0.0299	1.89042	0.207	5.76833	3.285
	Cebpb	-1.363	0.0156	4.85766	0.259	14.5441	6.188
	Sostdc1	-1.36	0.0476	1.32066	0.281	3.91008	1.694
	Rassf8	-1.359	0.00875	1.59854	0.226	4.72914	2.005
	Rnf165	-1.358	0.000976	2.22493	0.607	6.36387	0.936
	Cenpv	-1.357	0.00744	11.2536	2.293	32.9531	11.861
	Gm7694	-1.349	0.00936	0.80875	0.155	2.25826	0.612
	8430419L09Rik	-1.348	0.00293	2.26327	0.447	6.59711	2.393
	Bmp1	-1.348	0.0291	6.19836	1.496	18.5571	11.313
	Cntln	-1.348	0.0336	0.59257	0.116	1.76402	0.914
	Mn1	-1.347	0.000119	1.46274	0.247	4.17945	0.919
	Phyhd1	-1.347	0.00334	4.256	0.924	12.3063	3.59
	Spag4	-1.346	0.00459	1.88589	0.297	5.42666	1.633
	4932415G12Rik	-1.343	0.00467	0.73508	0.171	2.10514	0.523
	Lingo1	-1.343	0.00803	1.24286	0.197	3.63691	1.529
	Tgm2	-1.343	0.0137	3.41843	0.967	9.97984	4.421
	Inca1	-1.342	0.038	0.65389	0.115	1.94902	0.582
	Cdc42ep1	-1.341	0.00296	3.79255	0.994	10.6525	2.354
	Syde1	-1.338	0.00039	2.2114	0.521	6.25219	1.192
	Rnft2	-1.336	0.00477	1.97339	0.524	5.64825	1.598
	Aatk	-1.335	0.0254	0.98426	0.297	2.89352	1.38
	Bmp4	-1.333	0.00446	3.42992	0.227	9.9479	3.943
	Polr3gl	-1.331	0.00477	3.26273	0.471	9.42136	3.512
	Lgals9	-1.331	0.0173	1.57521	0.112	4.40373	1.476
	Megf6	-1.33	0.000809	1.42754	0.316	3.99499	0.914
	Doc2g	-1.328	0.025	2.68319	0.385	7.80332	3.262
	Cpt1b	-1.327	0.0207	0.79169	0.141	2.29885	0.827
	Tmem150b	-1.327	0.0402	0.96942	0.189	2.87244	1.423
	Lfng	-1.326	0.00514	3.62416	0.843	10.2855	3.265
	4833422C13Rik	-1.325	0.0242	0.43962	0.05	1.28047	0.535
	Arhgef10l	-1.324	0.000831	1.34622	0.239	3.81215	1.075
	Leng8	-1.323	0.0112	22.4278	5.462	64.4855	25.441
	1810041L15Rik	-1.323	0.0212	1.07	0.12	3.11691	1.649
	Coro2b	-1.322	4.75e-05	1.91571	0.225	5.29517	0.846
	Fam101a	-1.322	0.00459	2.54418	0.318	6.98559	1.857
	Spats2l	-1.321	0.00181	3.56052	0.326	9.92016	3.029
	LOC100505228	-1.319	0.0182	2.21101	0.367	6.39831	1.842
	Smarcc2	-1.318	0.0147	10.5904	1.173	30.7189	15.422
	Kctd12	-1.318	0.0213	4.72541	0.561	13.4336	5.671
	Rbm24	-1.314	0.00233	2.69211	0.136	7.65204	2.693
	Ring1	-1.313	0.00396	6.06424	0.625	17.225	6.237
	Clasrp	-1.313	0.00877	11.2402	0.873	32.0582	12.708
	Ckb	-1.312	0.00049	21.3438	4.789	58.5922	12.029
	Gpc6	-1.31	0.00806	2.4927	0.029	6.82857	2.421
	Nkd1	-1.305	0.0109	2.13772	0.23	6.12761	2.762
	Nelf	-1.303	0.00446	5.89218	0.726	16.6659	6.978
	A430110N23Rik	-1.297	0.0213	1.21273	0.33	3.4436	1.518
	Eif2c4	-1.292	0.0399	0.20898	0.014	0.59058	0.259
	Grina	-1.291	0.00161	21.2735	2.976	58.5381	18.133
	Spock1	-1.291	0.00383	0.91637	0.017	2.56698	0.964
	LOC100503471	-1.291	0.0373	1.28838	0.36	3.62027	0.651
	Synpo2l	-1.291	0.0409	1.28105	0.588	3.55872	0.455
	Lmo2	-1.291	0.0431	2.78696	0.363	7.8712	4.169
	Irx5	-1.29	0.000111	1.82849	0.13	4.99481	1.104
	Col5a1	-1.288	0.0382	6.40241	2.44	18.1031	8.736
	Pdgfc	-1.287	0.00783	3.11519	0.06	8.64695	3.581
	Gdf11	-1.287	0.0426	0.94874	0.134	2.72173	1.364
	Trim3	-1.286	0.00899	4.60557	0.371	12.9402	5.491
	Loxl2	-1.284	1.16e-06	10.9497	1.946	29.291	1.953
	Ikzf4	-1.283	0.00136	1.56406	0.126	4.29125	1.194
	D0H4S114	-1.282	0.000791	66.9064	2.584	182.392	58.884
	Dtx3	-1.282	0.0105	45.1974	4.879	125.691	49.821
	Ppp1r1a	-1.281	0.00294	11.9139	2.011	32.4636	9.757
	LOC632398	-1.277	0.0345	2.8381	0.322	7.99018	2.97
	Tgfb2	-1.27	5.87e-10	3.79945	0.235	10.1036	1.201
	4932422M17Rik	-1.27	0.0136	2.90368	0.798	8.02604	2.821
	Ager	-1.268	0.0209	1.05993	0.305	2.92287	0.624
	Crocc	-1.264	0.00684	2.76561	0.639	7.51374	2.446
	Gabbr1	-1.263	0.00574	6.61055	1.254	18.0969	7.128
	Cirbp	-1.258	0.00553	37.6013	5.562	101.868	34.822
	Pim1	-1.257	0.0441	5.01694	1.026	13.4316	6.235
	Fam129c	-1.256	0.0379	1.14236	0.179	3.17061	1.262
	LOC100503695	-1.254	0.0356	1.14015	0.042	3.17465	1.069
	Srrm3	-1.253	0.0257	0.70375	0.102	1.94651	0.794
	Sh3bp5	-1.253	0.0433	3.27054	0.625	9.11619	5.308
	Ppic	-1.251	0.0161	20.6761	1.758	56.6812	29.135
	Rasl10b	-1.25	0.0279	0.93386	0.201	2.56729	1.165
	Serf1	-1.244	0.0337	29.4036	4.333	80.2142	36.209
	Wipi1	-1.242	0.000285	6.29436	0.87	16.6789	3.986
	Triobp	-1.241	0.0202	1.45473	0.156	3.9724	1.606
	Kctd15	-1.24	0.0044	3.97828	0.654	10.6791	3.721
	Hdac7	-1.239	7.73e-05	4.34187	0.906	11.3587	1.713
	Ifngr2	-1.237	0.00197	4.69001	0.601	12.4294	4.024
	Ltbp4	-1.236	0.00259	9.11628	1.799	24.2701	7.856
	Hck	-1.236	0.0403	2.24154	0.171	5.96236	2.893
	Lmx1a	-1.235	0.0355	1.33431	0.154	3.59799	1.641
	Adssl1	-1.233	0.0463	3.4173	0.681	9.00002	4.001
	Gprc5b	-1.232	0.00183	2.8046	0.674	7.41024	2.047
	Prkar2b	-1.232	0.00349	4.28309	1.026	11.3722	2.82
	Celf2	-1.23	0.012	4.56429	0.58	12.1903	5.158
	Rad9b	-1.23	0.0284	1.78436	0.577	4.7877	1.276
	Mgat3	-1.229	0.00477	2.67781	0.22	7.15512	2.851
	LOC100504095	-1.228	0.0265	1.70947	0.37	4.6221	1.565
	Setbp1	-1.225	0.00477	1.40594	0.15	3.73578	1.47
	Mmp14	-1.222	0.00119	26.0331	1.603	68.5587	24.948
	Adhfe1	-1.221	0.0451	0.22766	0.031	0.60407	0.156
	Man2a2	-1.22	0.0172	2.16482	0.616	5.75725	2.065
	Dab2	-1.22	0.0315	4.32523	0.448	11.7828	7.061
	Plcd1	-1.219	0.00307	2.88565	0.811	7.50448	1.342
	Slc39a13	-1.219	0.014	3.14568	0.403	8.40902	3.632
	Unc5a	-1.217	0.0148	1.36648	0.299	3.53292	1.098
	Tinagl1	-1.217	0.021	3.44164	1.29	9.01969	1.739
	Sytl2	-1.217	0.022	0.97549	0.163	2.57172	1.043
	Col4a1	-1.216	0.0204	9.8271	2.795	26.039	10.989
	Sorcs2	-1.216	0.0467	0.71907	0.091	1.93494	1.018
	Pdk2	-1.211	0.0314	2.22947	0.398	5.97903	2.853
	Id1	-1.209	2.46e-06	23.949	3.491	60.5428	0.443
	Dclk2	-1.209	0.0001	4.72197	0.834	12.2071	3.198
	D430019H16Rik	-1.206	0.0412	1.93253	0.314	5.17609	2.217
	Rtn4r	-1.205	0.0174	0.6501	0.055	1.71334	0.406
	P4ha1	-1.203	0.00352	11.7313	2.099	30.7119	10.243
	Gpc2	-1.203	0.0323	12.3135	1.115	32.9587	16.34
	Dlg4	-1.201	0.0286	8.00915	0.68	21.4085	10.703
	Kifc3	-1.199	0.00245	2.28051	0.469	5.88085	1.589
	Hmg20b	-1.199	0.0285	17.7993	2.649	46.6075	19.833
	Fstl1	-1.197	0.00181	71.0205	6.419	180.04	45.621
	Slc27a1	-1.196	0.0143	4.82522	0.652	12.6388	4.832
	ORF61	-1.195	0.0175	21.4397	2.911	55.9438	21.514
	4933436C20Rik	-1.194	0.00718	2.47999	0.436	6.41254	1.554
	Npas4	-1.194	0.0319	0.22966	0.026	0.59789	0.083
	Spsb1	-1.193	9.71e-05	2.41089	0.36	6.12374	0.958
	Pold4	-1.192	0.0152	5.74938	1.557	14.8981	3.938
	Nrtn	-1.191	0.0185	2.46704	0.286	6.39906	2.032
	Uchl1	-1.189	0.0495	34.4029	4.165	91.9729	51.228
	Carf	-1.188	0.0152	1.21459	0.318	3.13535	0.741
	Fam193b	-1.188	0.0248	10.8596	2.043	28.2555	11.445
	Gsn	-1.183	0.00404	10.8544	3.096	27.0774	2.006
	2810468N07Rik	-1.182	0.0337	0.82879	0.134	2.15549	0.616
	Fgfbp3	-1.18	0.0242	4.0202	0.162	10.2028	3.661
	Purb	-1.18	0.0438	4.3049	0.897	11.3279	4.674
	Npas1	-1.178	0.0453	0.68428	0.089	1.80288	0.671
	Tmem108	-1.177	0.0382	0.80549	0.117	2.11153	0.817
	Maml2	-1.174	0.00743	1.16573	0.17	2.97122	1.047
	Tmtc2	-1.174	0.0224	0.56154	0.037	1.45699	0.61
	Tmem178	-1.173	0.0135	1.12384	0.142	2.87629	0.864
	Fzd9	-1.173	0.0226	0.78202	0.094	1.99975	0.645
	Slc4a3	-1.172	0.0492	2.49686	0.149	6.57613	3.677
	Snhg6	-1.171	0.0468	69.6184	4.946	179.123	89.62
	Ppp4r1l-ps	-1.17	0.0047	1.47192	0.219	3.73972	1.037
	Megf9	-1.168	0.0105	1.69865	0.252	4.24189	1.161
	Ppp1r3f	-1.165	0.00322	1.00572	0.109	2.54484	0.633
	Sugp2	-1.165	0.00766	4.72508	0.854	11.9822	3.904
	Nfic	-1.163	0.00699	2.5042	0.398	6.3296	2.297
	Rasa3	-1.161	0.00477	4.07264	0.835	9.95909	1.889
	Tcea2	-1.161	0.0171	4.18166	0.438	10.6859	3.74
	Ptprs	-1.159	0.00094	29.2139	3.064	73.2572	21.497
	Msi1	-1.158	0.00545	22.3343	0.656	56.1113	18.395
	Pde8a	-1.157	0.0406	0.26692	0.02	0.66681	0.05
	Ccdc107	-1.155	0.0077	11.028	1.517	27.705	8.337
	Tmub1	-1.151	0.0231	2.24327	0.451	5.66556	1.668
	Kif21b	-1.15	0.00611	2.8736	0.596	7.20872	2.299
	Sfrs18	-1.149	0.0199	35.079	4.793	88.3425	33.403
	Fgfrl1	-1.147	1.06e-06	6.03428	0.463	14.5717	0.8
	Sgcb	-1.141	0.00161	4.84156	0.582	11.998	3.648
	Tub	-1.141	0.0339	2.62512	0.506	6.66827	3.02
	Nacc2	-1.139	0.0288	1.38343	0.232	3.37297	1.11
	Zeb2	-1.138	0.000717	1.64859	0.189	4.07216	1.014
	Brsk1	-1.135	0.022	4.30852	0.888	10.8711	4.606
	Gramd1a	-1.133	0.0166	14.9669	2.332	37.3446	13.831
	Ctso	-1.133	0.017	1.47087	0.065	3.6741	1.505
	Mthfsd	-1.131	0.0184	5.61254	1.567	13.8055	4.427
	Pdlim4	-1.129	0.0237	6.53108	0.619	16.3532	6.333
	C2cd4c	-1.129	0.045	0.1545	0.02	0.38738	0.112
	Fhl1	-1.128	1.37e-05	23.037	3.057	55.5217	9.022
	Rorc	-1.124	0.0274	0.9951	0.187	2.45319	0.688
	Tcerg1l	-1.124	0.046	1.79008	0.507	4.32403	1.145
	Adamts1	-1.123	0.00594	4.5072	0.234	10.7221	2.76
	A230056P14Rik	-1.123	0.0468	1.65295	0.173	4.16462	1.683
	Dok5	-1.121	0.0234	2.20673	0.462	5.32243	1.134
	Ilvbl	-1.118	0.0217	3.92736	0.421	9.7108	3.473
	Frem1	-1.118	0.031	1.34329	0.303	3.34409	1.112
	Trim68	-1.118	0.0321	2.69929	0.095	6.63921	2.642
	Ppp3cc	-1.117	0.00796	2.14485	0.48	5.10464	0.563
	Cdh22	-1.117	0.0139	0.79918	0.225	1.91857	0.206
	Arhgef10	-1.112	0.00149	2.12661	0.412	5.12545	1.071
	Phf2	-1.111	0.00696	3.91809	0.515	9.55763	3.477
	Dennd4b	-1.111	0.00775	1.69935	0.281	4.14418	1.198
	Ccdc61	-1.109	0.0301	8.79693	1.197	21.5073	8.229
	Atp1b2	-1.108	0.00183	18.7972	2.49	45.4465	13.76
	Sox21	-1.108	0.0184	3.18653	0.309	7.7122	2.75
	Hp1bp3	-1.102	0.0105	15.0576	1.687	36.6884	14.698
	Thbs1	-1.101	0.0218	26.533	8.245	62.358	10.681
	Lgals8	-1.101	0.0319	1.9682	0.12	4.84198	2.203
	Fam189a1	-1.097	0.039	0.65432	0.207	1.54489	0.125
	Myl9	-1.092	0.00114	17.319	3.621	40.9862	7.273
	4930404N11Rik	-1.092	0.0355	2.71909	0.438	6.54763	1.766
	Frmpd1	-1.089	0.0142	0.46457	0.107	1.09696	0.064
	6430598A04Rik	-1.088	0.0346	3.98892	0.253	9.74813	4.434
Paternal	Peg12	-1.086	0.0475	1.33556	0.097	3.25676	1.174
	Pgbd5	-1.085	0.00204	1.89951	0.197	4.4329	0.734
	Phf21b	-1.085	0.0116	2.58703	0.378	6.1641	1.797
	Adcy1	-1.083	0.00967	1.40018	0.386	3.28634	0.495
	Arnt2	-1.08	0.0218	3.33132	0.118	7.97413	3.277
	Celsr2	-1.077	7.33e-05	2.04415	0.084	4.80414	1.072
	Tmem53	-1.076	0.023	1.16555	0.133	2.73404	0.145
	F630110N24Rik	-1.074	0.0113	3.11961	0.597	7.29754	1.639
	Lrp4	-1.072	0.00538	1.48864	0.77	3.36164	1.766
	Fyco1	-1.067	0.00043	2.30324	0.36	5.34834	0.93
	Tcp11l1	-1.067	0.00424	1.76857	0.122	4.16559	1.047
	Cx3cl1	-1.066	0.0011	3.01853	0.6	6.93068	0.4
	Appl2	-1.063	0.0322	7.79008	0.495	18.6196	7.745
	Junb	-1.063	0.0499	7.94502	1	18.6482	8.254
	Bnc1	-1.062	0.0439	0.57237	0.142	1.36091	0.389
	Rnf157	-1.06	0.00469	5.22425	1.322	11.9723	1.118
	Dvl1	-1.06	0.0159	10.2192	1.309	24.1201	8.338
	Mfng	-1.06	0.0199	2.73259	0.565	6.37983	1.648
	Sun2	-1.058	0.0222	3.60597	0.314	8.51908	3.577
	2017-09-03	-1.057	0.0434	6.29461	0.528	15.0671	7.367
	C1qtnf6	-1.056	0.0375	4.56424	1.304	10.7668	3.839
	Lemd2	-1.053	0.0061	7.39308	0.802	17.2368	4.931
	Tle6	-1.052	0.0199	1.05931	0.021	2.48097	0.602
	Gm13375	-1.049	0.00494	5.94346	0.494	13.5932	3.232
	Parp3	-1.049	0.0308	3.15153	0.438	7.42486	3.031
	Fam20c	-1.049	0.0478	1.9637	0.697	4.58446	1.097
	Idua	-1.048	0.0155	1.45636	0.293	3.38283	0.829
	LOC100502891	-1.048	0.017	6.32112	0.774	14.7899	4.466
	Numbl	-1.046	0.00838	6.72421	1.29	15.5584	4.079
	Hspg2	-1.045	0.00135	4.59598	0.722	10.3215	1.162
	Apoe	-1.044	0.0263	91.6549	11.329	214.978	86.895
	Dnajb4	-1.043	0.00334	4.66802	0.985	10.7327	1.85
	Gpcpd1	-1.039	0.00835	2.89542	0.494	6.57712	1.451
	Os9	-1.038	0.0182	6.66196	0.559	15.5249	6.009
	Stxbp1	-1.037	0.0168	9.32695	0.576	21.7421	8.67
	Kalrn	-1.036	0.04	0.36004	0.031	0.84422	0.362
	Syngap1	-1.035	0.0478	4.79833	1.211	11.2279	4.573
	Sema3c	-1.034	0.0185	3.33389	0.869	7.45227	1.085
	Tet2	-1.029	0.0251	1.242	0.187	2.86054	1.072
	LOC100504295	-1.029	0.0273	4.74988	1.123	10.6974	0.986
	Fbxo10	-1.029	0.0279	1.97743	0.15	4.59834	1.861
	Clip4	-1.026	0.000252	2.46264	0.428	5.56188	1.066
	Gab2	-1.026	0.0498	0.82996	0.123	1.90832	0.752
	Akt1	-1.024	0.00667	20.74	1.424	47.5396	16.19
	Creb3l2	-1.018	0.00307	3.20972	0.553	7.1358	0.969
	Serpinh1	-1.017	2.88e-05	106.281	3.174	238.017	47.272
	Ptprm	-1.017	0.0102	1.1591	0.184	2.56407	0.401
	Ier5	-1.016	0.00408	8.51406	0.845	19.0876	4.756
	Fahd2a	-1.016	0.0433	7.17772	0.96	16.2469	6.075
	Sv2a	-1.014	0.000446	3.6485	0.197	8.20013	1.892
	Reck	-1.012	0.0376	3.82528	0.575	8.74743	3.726
	Zfp523	-1.01	0.0168	6.22758	0.952	14.1006	4.191
	Gpr153	-1.009	0.000553	4.40091	0.433	9.84341	1.963
	Plekhm2	-1.008	0.00907	2.54634	0.473	5.73487	1.431
	Mlycd	-1.008	0.0316	2.44207	0.444	5.53645	1.567
	C630016N16Rik	-1.007	0.0321	2.67125	0.237	6.0754	1.744
	Letmd1	-1.006	0.00213	2.87491	0.412	6.42358	1.246
	Rab43	-1.005	0.0214	1.20383	0.102	2.71458	0.933
	Spock2	-1.005	0.0266	6.48827	0.578	14.6911	5.876
	Ptpdc1	-1.004	0.000118	1.56994	0.176	3.46287	0.32
	Rcor3	-1.004	0.0199	1.87922	0.337	4.19555	0.878
	Arhgef40	-1.003	0.0131	7.69543	1.46	17.2821	4.834
	Sema5b	-1	0.00553	1.7954	0.084	4.02428	1.18
	Phactr2	-0.999	0.000111	1.84958	0.209	4.08774	0.628
	Wnk2	-0.999	0.00284	2.04842	0.27	4.55607	0.976
	Ppp6r2	-0.998	0.00594	2.31344	0.608	5.29367	2.151
	Pura	-0.996	0.0477	1.50913	0.44	3.37164	0.408
	Fam102b	-0.994	0.00545	4.67515	0.843	10.2832	2.078
	Cadm4	-0.993	0.0299	9.84454	1.015	22.256	9.034
	Zscan2	-0.993	0.0445	1.34101	0.138	3.03826	0.967
	Prpf40b	-0.992	0.0334	10.6939	2.103	24.0283	8.179
	LOC638517	-0.99	0.00907	3.2943	0.478	7.18418	0.991
	Speg	-0.99	0.0291	1.8982	0.318	4.24727	1.354
	Rbmx	-0.99	0.0417	19.3167	3.352	43.6275	16.636
	Zfp606	-0.99	0.045	1.63768	0.283	3.67396	1.055
	Plekho1	-0.989	0.000126	9.81486	0.805	21.495	2.895
	Ppp1r9b	-0.987	0.0223	5.51892	0.471	12.3819	4.825
	Dbp	-0.985	0.0198	3.13461	0.352	6.99754	2.212
	Rhoc	-0.983	0.00144	33.9246	5.167	74.513	15.67
	Ndst1	-0.982	0.00299	4.88213	0.842	10.6364	1.916
	Zfp768	-0.976	0.00566	4.8391	0.362	10.6653	2.749
	Tead3	-0.976	0.038	6.0774	1.158	13.5275	4.693
	Crb2	-0.975	0.00185	1.27985	0.121	2.7822	0.421
	Irf2bp2	-0.974	1.06e-06	13.4389	0.82	28.837	1.495
	Dvl3	-0.974	0.0258	11.0201	1.956	24.4409	8.15
	Cerk	-0.972	0.00184	1.7443	0.256	3.78362	0.643
	Vstm2b	-0.972	0.0223	2.21779	0.165	4.92276	1.257
	Ntn4	-0.972	0.0291	1.09655	0.255	2.37974	0.143
	Cilp2	-0.972	0.0406	0.697	0.114	1.54833	0.424
	LOC100503849	-0.97	0.015	2.39328	0.298	5.25147	1.08
	Rab4b	-0.97	0.0182	15.1175	1.303	33.0582	9.845
	Micall2	-0.969	0.022	0.90612	0.188	1.9758	0.273
	Pkd1	-0.968	0.00511	1.76784	0.302	3.82303	0.785
	Axl	-0.968	0.0434	5.07525	1.589	11.1162	2.782
	Pygm	-0.966	0.0438	0.88747	0.08	1.96858	0.571
	Grik5	-0.965	0.0112	8.78042	1.829	19.1098	4.48
	Rnf166	-0.964	0.00803	7.77174	1.101	16.895	3.945
	Tmem106c	-0.963	0.00921	12.0598	2.482	25.9365	4.6
	Kcnmb4	-0.963	0.022	3.93245	0.908	8.52157	1.2
	Map3k10	-0.962	0.0311	4.50648	0.362	9.95204	3.623
	Ccnl2	-0.961	0.0494	41.7391	2.444	92.47	36.604
	Gadd45a	-0.96	0.000862	11.1781	1.055	23.9505	3.479
	Flot1	-0.96	0.00496	13.8987	1.401	30.2228	7.682
	Zfp784	-0.959	0.0404	0.98857	0.189	2.15724	0.435
	Nfatc4	-0.958	0.0136	8.35708	1.849	18.09	4.141
	Id3	-0.955	0.0182	70.8884	18.472	153.218	22.865
	Eid2b	-0.955	0.0349	4.39569	0.475	9.64463	3.204
	Abca3	-0.954	0.0105	1.83231	0.323	3.92601	0.835
	Sema6c	-0.954	0.0224	3.57935	0.518	7.81095	2.469
	Ccdc85b	-0.953	0.0429	2.46927	0.325	5.4148	1.808
	Pik3ip1	-0.952	0.0125	8.87353	1.562	18.9745	4.278
	Rps6ka4	-0.952	0.0149	2.3804	0.431	5.13162	1.223
	Adamts4	-0.951	0.0171	1.0472	0.175	2.26272	0.468
	Qsox1	-0.949	0.0142	7.30642	0.968	15.8277	5.159
	Olfm1	-0.948	0.00743	6.79221	2.43	14.1091	4.663
	Maged1	-0.948	0.011	81.4678	7.202	176.515	59.203
	Bcl6	-0.945	0.0438	0.78905	0.176	1.70066	0.293
	LOC100503054	-0.943	0.000232	568.24	70.02	1208.28	226.585
	Lrrc68	-0.943	0.0471	6.60042	1.105	14.3727	5.388
	Chpf2	-0.941	0.000389	5.84834	0.702	12.39	1.825
	Scrn1	-0.941	0.00161	6.09716	0.681	12.7417	0.903
	Vash1	-0.939	0.0139	2.20557	0.449	4.72103	1.134
	Dyrk2	-0.937	0.00545	5.55035	1.074	11.7131	1.369
	Jund	-0.929	0.0127	17.404	1.323	37.0715	10.297
	Il4ra	-0.927	0.0418	0.51802	0.08	1.10277	0.287
	Lhfp	-0.926	0.03	9.47471	0.994	19.9713	5.502
	Coq10a	-0.924	0.0488	3.57755	0.368	7.68075	2.484
	Epb4.1l1	-0.922	0.0191	3.53022	0.924	7.36695	0.876
	Tnfaip2	-0.921	0.0163	2.54859	0.451	5.30657	0.932
	Mllt3	-0.921	0.0242	2.72321	0.248	5.66904	1.264
	Znrf1	-0.919	0.0203	5.6264	0.944	11.9756	4.32
	Zfp521	-0.918	0.00477	2.3036	0.362	4.7785	0.48
	Rab11fip2	-0.917	6.26e-05	1.98865	0.157	4.13472	0.473
	Tmsb4x	-0.915	0.000308	567.699	67.357	1182.88	210.451
	Irx3	-0.912	0.00175	6.27325	0.84	12.9632	1.471
	Phlda1	-0.912	0.0407	12.5388	2.421	26.2085	7.56
	Syt7	-0.908	0.0184	3.26157	0.778	6.70976	0.98
	Gpsm1	-0.907	0.00511	9.10852	0.875	19.0557	4.735
	Rcn3	-0.903	0.0276	50.005	6.309	105.462	33.455
	S100a6	-0.902	0.0356	73.5469	9.017	154.014	47.557
	Sfswap	-0.899	0.0412	13.9066	1.897	29.1893	9.373
	Irs1	-0.897	0.0231	3.35784	0.112	6.86554	1.618
	Ier3	-0.896	0.0172	7.7428	1.169	16.0298	3.169
	Ccdc136	-0.894	0.0216	8.02346	0.874	16.6703	4.677
	2810002N01Rik	-0.892	0.00841	13.8806	3.448	28.0906	7.025
	Bcl9l	-0.892	0.0303	2.57113	0.517	5.29228	1.278
	LOC100504422	-0.892	0.046	0.95064	0.151	1.94154	0.177
	Naga	-0.891	0.0107	8.33569	1.285	17.0482	3.25
	St6galnac6	-0.89	0.00179	6.57095	0.79	13.4939	2.333
	Stom	-0.89	0.00566	5.49724	0.934	11.2168	1.631
	Gigyf1	-0.888	0.0499	9.66371	1.295	20.152	6.801
	Ankrd52	-0.886	0.038	4.84622	1.473	9.92638	1.483
	Tmcc2	-0.884	0.0317	3.26842	0.588	6.75547	1.875
	Efhd2	-0.883	0.00157	7.76524	1.067	15.8131	2.218
	Ppp1r12c	-0.883	0.0426	9.14524	1.455	18.9906	6.13
	Eef2k	-0.882	0.0117	3.43009	0.429	6.99174	1.238
	Pbx1	-0.878	0.0227	3.90659	0.364	8.00496	2.297
	Cacnb3	-0.878	0.0274	8.6515	1.556	17.7982	5.23
	Prss23	-0.875	0.0179	15.8562	3.786	32.0986	4.557
	Clmn	-0.875	0.0214	1.03647	0.062	2.072	0.404
	Zer1	-0.871	0.00877	5.82644	0.669	11.8663	2.735
	Ttyh3	-0.87	0.0036	14.5813	1.439	29.5803	7.067
	Sox4	-0.87	0.0341	26.7248	0.832	55.0489	18.508
	Rps6kb2	-0.869	0.0444	6.15183	0.549	12.6543	3.867
	Serinc2	-0.868	0.0453	3.06283	0.691	6.24278	1.381
	Jun	-0.865	0.03	11.4046	1.381	23.2501	6.692
	Naglu	-0.865	0.0426	4.04611	0.701	8.24014	2.115
	Glt8d1	-0.864	0.0182	13.4224	1.577	27.3551	8.682
	Mpst	-0.861	0.0144	14.7474	1.693	29.6629	6.822
	B4galnt1	-0.86	0.0453	3.43557	0.349	6.9806	1.957
	Gramd4	-0.858	0.00743	5.62836	0.642	11.3017	2.275
	St3gal5	-0.849	0.0168	4.91093	0.611	9.7031	1.88
	Sh3glb2	-0.849	0.0466	12.6029	0.507	25.5794	8.368
	Cacng7	-0.848	0.00779	19.1402	2.116	38.3103	7.218
	Fxyd6	-0.848	0.0142	31.5741	4.891	63.2964	16.257
	Igdcc4	-0.847	0.00358	11.1676	1.629	22.2098	4.16
	Smad6	-0.842	0.00907	2.33073	0.209	4.56646	0.235
	Agrn	-0.838	0.0146	36.6127	6.481	71.4939	10.195
	Efemp2	-0.837	0.00299	12.1719	1.137	24.1298	5.592
	Zmiz1	-0.837	0.0215	6.1625	1.102	12.2473	3.052
	Nedd9	-0.835	0.0144	3.552	0.459	6.88922	0.886
	Iqsec2	-0.833	0.0266	0.97824	0.138	1.93969	0.48
	Katnal1	-0.832	0.000869	2.57358	0.278	5.04592	0.631
	Mast3	-0.831	0.0329	2.21349	0.132	4.42159	1.337
	Tcta	-0.824	0.0182	5.83226	0.813	11.4861	2.433
	1110003E01Rik	-0.823	0.0484	18.2878	3.162	35.5044	8.117
	Abca2	-0.822	0.0118	3.98048	0.666	7.71153	1.078
	Mbd2	-0.818	0.0282	6.96446	1.132	13.679	3.384
	Sema3a	-0.817	0.00538	1.24303	0.118	2.40643	0.23
	Loxl3	-0.815	0.000541	4.93286	0.283	9.58622	1.55
	1810026B05Rik	-0.814	0.00586	3.59714	0.32	7.02303	1.398
	Zfp362	-0.804	0.00242	8.72609	1.279	16.7399	1.797
	Mapk8ip3	-0.803	0.0187	9.8512	1.85	19.0602	3.773
	Socs3	-0.803	0.047	4.0648	0.84	7.90819	1.866
	Adcy6	-0.802	0.0346	5.2836	0.456	10.2922	3.249
	Dip2a	-0.799	0.0386	3.19486	0.195	6.23305	2.025
	C530008M17Rik	-0.796	0.00183	3.67786	0.259	7.06746	1.163
	Mppe1	-0.791	0.0251	2.10855	0.214	4.05201	0.652
	Gm10644	-0.79	0.021	7.872	1.487	15.0503	2.525
	Crtc3	-0.787	0.0198	1.76006	0.329	3.32791	0.153
	Fhod1	-0.782	0.0367	3.54831	0.557	6.74536	1.388
	Zfp467	-0.782	0.0382	3.23197	0.461	6.07939	0.244
	Zfp516	-0.78	0.0446	5.15269	0.461	9.65517	2.161
	Mdfi	-0.764	0.014	9.69452	1.41	18.3002	4.315
	Slc35f1	-0.763	0.0182	2.8344	0.233	5.3585	1.151
	Elk3	-0.761	0.00686	3.38124	0.296	6.22618	0.346
	Pkn1	-0.76	0.0281	4.93164	0.69	9.28473	2.21
	Ppap2a	-0.757	0.0132	5.65238	0.592	10.5214	1.786
	Fam115a	-0.753	0.0191	10.7928	0.85	20.2586	5.068
	Pofut2	-0.753	0.0274	16.9372	1.929	31.6667	7.115
	Pxn	-0.745	0.00254	7.46879	0.559	13.8273	2.314
	Trim62	-0.745	0.0109	1.77474	0.104	3.24299	0.174
	4933407H18Rik	-0.744	0.0336	2.28447	0.401	4.24726	0.752
	Npcd	-0.741	0.00144	5.69421	0.475	10.4926	1.534
	Isoc2a	-0.741	0.0433	9.38125	1.69	17.303	2.779
	Nptxr	-0.739	0.00256	4.32889	0.399	7.93367	0.861
	Tmem136	-0.738	0.02	3.86231	0.126	7.15446	1.439
	Rhbdf1	-0.738	0.0247	7.63317	0.926	14.0792	2.698
	Atp13a2	-0.736	0.0412	8.32084	1.135	15.4441	3.837
	Fhod3	-0.735	0.0029	1.52127	0.05	2.78453	0.238
	Paqr4	-0.735	0.0377	4.87475	0.984	8.95845	1.362
	Kcnh2	-0.734	0.0241	1.8392	0.147	3.39827	0.611
	Slc9a3r2	-0.734	0.03	5.50566	0.544	10.1838	2.077
	Apbb3	-0.732	0.0372	8.20506	0.505	15.201	3.764
	Rgl1	-0.731	0.0102	3.99898	0.411	7.27558	0.857
	Pea15a	-0.727	0.0359	45.8656	3.432	84.6669	23.446
	2017-03-02	-0.726	0.00814	2.07283	0.14	3.78788	0.503
	8430427H17Rik	-0.725	0.00208	3.11395	0.39	5.64039	0.558
	Sema4c	-0.725	0.00553	9.00137	1.038	16.3442	1.958
	Slc12a4	-0.725	0.0269	7.60172	1.508	13.7566	0.89
	Mll5	-0.725	0.0321	8.56399	0.509	15.6962	4.037
	Slc48a1	-0.723	0.0172	6.09851	0.711	11.0346	1.5
	Obsl1	-0.723	0.0181	10.3912	1.333	19.0064	3.864
	Necap2	-0.721	0.0204	9.98399	1.688	18.1324	2.208
	Odz3	-0.72	0.0181	4.65658	0.251	8.43192	1.588
	B4galt5	-0.709	0.029	7.81797	1.304	14.1404	2.657
	Tmem134	-0.708	0.0134	13.0953	0.802	23.656	4.252
	Stk25	-0.706	0.0372	24.806	1.515	45.0553	11.463
	Igf1r	-0.703	0.00643	6.18286	0.425	10.9759	0.471
	Fgfr1	-0.7	0.0114	28.6567	3.99	50.7489	3.602
	Slit2	-0.7	0.0217	4.632	0.485	8.3385	1.49
	Ppp2r3a	-0.699	0.0431	2.01016	0.12	3.5846	0.715
	Dtx4	-0.696	0.0393	4.18416	0.869	7.41973	0.567
	Als2cl	-0.693	0.0484	2.81201	0.449	4.96455	0.615
	Athl1	-0.691	0.0291	6.0658	0.552	10.8775	2.39
	Pias3	-0.691	0.0386	8.39911	0.454	15.1002	3.727
	Srrm2	-0.69	0.0499	54.7823	10.836	97.3639	16.176
	Arvcf	-0.689	0.0418	7.23273	0.799	12.9409	2.911
	Ephb3	-0.688	0.0268	4.96429	0.673	8.8416	1.647
	Pdzrn3	-0.686	0.0282	8.93903	0.783	15.8098	2.838
	Nek6	-0.685	0.00867	7.16791	0.764	12.5668	0.82
	Agap3	-0.681	0.0302	11.8351	1.047	21.0391	4.454
	Hnrnpul1	-0.677	0.0192	31.4629	2.933	55.5254	9.03
	Notch1	-0.676	0.0187	2.68612	0.357	4.71757	0.608
	Idh2	-0.676	0.0216	51.6598	5.987	91.3915	16.481
	Ifnar2	-0.676	0.0368	8.23525	0.743	14.5883	2.409
	Cst3	-0.675	0.00145	195.141	7.13	341.716	40.798
	AI316807	-0.675	0.00977	5.60573	0.503	9.83198	0.879
	9530068E07Rik	-0.675	0.0139	36.7891	2.076	65.0883	13.713
	Itsn1	-0.672	0.00991	5.61114	0.744	9.86623	1.731
	LOC100503222	-0.671	0.0301	8.22457	0.281	14.4653	2.532
	Csnk1e	-0.67	0.0211	32.1546	2.096	56.0348	9.186
	Klf3	-0.669	0.0142	8.89127	0.831	15.3757	0.699
	Man1c1	-0.667	0.0362	3.61643	0.439	6.25875	0.69
	D8Ertd82e	-0.663	0.0215	4.11569	0.638	7.16411	0.711
	B2m	-0.662	0.0153	89.0782	11.559	154.417	3.807
	Ckap4	-0.66	0.0187	32.3043	3.907	56.0619	4.828
	Ank	-0.652	0.0337	7.83123	1.065	13.4348	1.183
	Dcaf6	-0.649	0.0426	6.56982	0.722	11.4158	2.485
	Ubtd1	-0.645	0.0468	4.59136	0.513	7.91414	1.023
	Pomgnt1	-0.643	0.0163	10.9103	1.348	18.7393	2.34
	B4galt2	-0.639	0.0105	8.7406	0.598	15.0161	2.103
	Sorbs1	-0.637	0.028	3.65071	0.634	6.21145	0.635
	Fras1	-0.623	0.0444	0.85196	0.059	1.43106	0.102
	Galc	-0.619	0.0206	4.79427	0.479	8.06686	0.816
	Bicd2	-0.616	0.0362	6.02669	0.626	10.1984	2.265
	Eml1	-0.616	0.0404	6.63814	0.539	11.0801	1.164
	Rnd3	-0.615	0.0366	33.1688	1.619	55.2145	5.889
	Sox12	-0.613	0.0327	15.1966	2.303	25.5531	3.282
	Ncor2	-0.612	0.00477	6.69282	0.49	11.1746	0.707
	Vangl2	-0.608	0.0451	16.9825	0.506	28.6545	5.747
	Dzip3	-0.606	0.0257	9.00276	0.623	14.9496	1.629
	Tnk2	-0.605	0.0213	7.46413	0.827	12.5001	1.763
	LOC100503109	-0.605	0.03	2.38262	0.074	3.96595	0.317
	Bach2	-0.6	0.0402	2.07232	0.214	3.41587	0.136
	Wbp1	-0.597	0.0405	21.6404	2.265	36.1101	5.147
	Plod1	-0.596	0.045	10.4721	1.781	17.2994	0.917
	Rhob	-0.594	0.0424	32.4024	5.351	53.5039	4.433
	Phc2	-0.591	0.0473	14.7912	2.134	24.3229	2.264
	Sesn1	-0.591	0.0492	11.9082	0.724	19.857	3.775

## Sheet: EpiSC fert to NT down p<0.05
Imprinted expression	Gene	mean log2 (fold change)	p_value	mean RPKM fertized EpiSC	stddev RPKM fertized EpiSC	mean RPKM EpiSC-NT	stddev RPKM EpiSC-NT
	Bex4	4.652	1.1e-05	9.79658	7.071	0.17815	0.18
	Gstp1	4.571	6.23e-11	27.8412	11.339	1.0082	0.553
	Epx	3.055	0.00065	0.43332	0.089	0.0446	0.03
	Nlrp4c	2.794	0.000791	0.58242	0.266	0.0712	0.019
	5730457N03Rik	2.716	0.00788	2.20142	1.671	0.2431	0.183
	Psors1c2	2.663	1.73e-05	16.1717	3.808	2.59783	1.683
	Serpinb6c	2.542	0.00129	0.91169	0.203	0.14417	0.024
	Evx1	2.493	0.00801	2.44059	1.707	0.35792	0.129
	Slc28a2	2.472	0.000253	0.71577	0.247	0.12051	0.035
	Cdk2ap1	2.426	0.00771	1.3114	0.778	0.21355	0.07
	Pou4f3	2.412	0.043	0.49464	0.268	0.0599	0.022
	Ccno	2.394	0.00517	3.27043	1.996	0.58736	0.39
	D7Ertd443e	2.34	0.0105	0.53458	0.206	0.08678	0.046
	Mixl1	2.321	0.000458	33.3913	18.089	6.76012	3.227
	Upp1	2.151	4.48e-05	38.8098	15.271	9.13464	2.99
	Kcnh8	2.151	0.00241	0.68299	0.179	0.14919	0.01
	Tbx21	2.142	0.0342	0.26274	0.063	0.05537	0.02
	Galnt6	2.087	0.0178	0.20002	0.068	0.04164	0.012
	Rhd	2.08	9.03e-11	4.60418	0.278	1.15426	0.159
	Unc93a	2.045	0.032	0.4606	0.086	0.09619	0.056
	Slc18a1	2.029	4.75e-05	1.74468	0.233	0.44782	0.181
	Bmx	2.026	0.00644	0.48443	0.128	0.11745	0.028
	Tgm3	2.005	0.0477	1.91621	0.865	0.44614	0.426
	Tlr3	1.967	0.00249	0.8389	0.242	0.2099	0.068
	Rps27a	1.959	0.0295	13.104	3.718	2.96265	2.518
	Amica1	1.936	7.73e-05	2.62839	0.456	0.71075	0.212
	Oas1d	1.93	0.00936	0.97756	0.133	0.23419	0.094
	Plek2	1.88	0.029	0.6993	0.187	0.18403	0.073
	Dcaf12l1	1.87	0.00253	2.58567	0.893	0.74897	0.319
	Alox5	1.839	0.0162	3.04775	1.524	0.86364	0.328
	3110009E18Rik	1.83	0.0438	11.462	4.934	2.81497	2.901
	Kcna1	1.802	0.00548	0.65376	0.187	0.19299	0.092
	Gm14418	1.798	0.0204	1.00716	0.341	0.28761	0.139
	Capsl	1.79	0.00231	13.9342	3.712	4.19114	1.814
	Nlrc4	1.787	0.00175	0.52775	0.039	0.15751	0.039
	Mat1a	1.784	0.00148	0.81368	0.146	0.24479	0.06
	Akr1b3	1.784	0.00715	7.66937	0.348	2.15102	1.142
	1700028P14Rik	1.778	0.0274	1.67658	0.593	0.46445	0.081
	Fetub	1.77	0.0016	1.3577	0.121	0.39904	0.078
	Vsx2	1.768	0.0213	0.45068	0.066	0.13241	0.057
	Btla	1.76	0.0182	1.28972	0.489	0.38033	0.158
	1700008I05Rik	1.756	2.88e-05	2.54546	0.244	0.82006	0.178
	Nqo1	1.748	0.00398	10.9455	4.533	3.39163	1.007
	Dpyd	1.711	0.0358	0.4587	0.095	0.13317	0.068
	Supt4h1	1.701	0.00764	61.0197	13.942	18.5962	9.713
	LOC639931	1.684	0.0279	9.07148	2	2.70836	1.342
	Dennd2c	1.678	0.000606	6.49928	1.716	2.13385	0.63
	Marveld3	1.676	4.58e-05	3.08611	1.429	0.92496	0.371
	Noto	1.676	0.0282	3.33647	1.929	1.03442	0.224
	Ano3	1.653	0.0351	5.04469	2.776	1.52829	0.846
	Gm7932	1.643	0.00175	2.59464	0.572	0.88502	0.317
	Gm14403	1.639	0.00267	1.17168	0.16	0.39047	0.139
	Scn9a	1.634	0.0484	0.19063	0.024	0.06347	0.043
	Gbp3	1.633	0.000324	2.05555	0.243	0.72167	0.208
	Tc2n	1.623	0.0111	0.8796	0.082	0.28448	0.102
	Rsph4a	1.61	0.00322	3.13908	0.712	1.07572	0.384
	LOC100046628	1.608	0.0266	1520.71	403.989	485.877	300.956
	LOC100504601	1.604	0.000825	2.39469	0.471	0.84687	0.278
	Apln	1.593	0.00882	10.9645	4.719	3.84553	1.405
	Npm1	1.593	0.0241	1423.51	376.451	462.618	273.085
	Grm6	1.578	0.049	1.74614	0.456	0.60372	0.455
	LOC100504627	1.574	0.0419	3438.15	1108.68	1114.9	714.865
	Gm13152	1.567	0.0345	2.29951	0.959	0.7701	0.068
	Ahcy	1.517	0.0432	20.3842	2.706	6.9045	4.79
	Cldn7	1.505	0.0153	51.7498	21.795	18.5929	5.988
	Rbm47	1.504	0.00446	8.55386	2.871	3.13957	0.744
	Gm2373	1.469	0.00189	1.82403	0.479	0.69096	0.059
	Mal2	1.468	0.0155	3.53898	0.928	1.3492	0.578
	Dpcr1	1.468	0.0459	0.88498	0.13	0.34264	0.162
	Gmfg	1.464	0.00764	4.84716	1.909	1.67593	0.864
	Gbp2	1.463	1.52e-07	24.2546	2.242	9.39322	1.161
	Nme2	1.462	2.46e-07	236.1	33.928	91.0969	18.414
	Hspa8	1.457	0.0245	141.515	17.373	51.4112	29.5
	Ly6c1	1.456	0.0388	5.6173	2.332	2.02382	0.444
	Cysltr1	1.454	0.000137	4.48421	0.54	1.72224	0.267
	Tnfrsf10b	1.448	0.000669	18.4168	5.08	7.11453	0.97
	Phb	1.443	0.00135	23.1693	3.751	8.91201	2.447
	Rpl26	1.443	0.0387	476.173	105.256	173.144	103.648
	St14	1.427	0.0043	26.3076	2.739	10.0389	3.591
	Pcnxl2	1.424	0.0492	0.59251	0.105	0.22035	0.102
	Doc2b	1.416	6.06e-05	3.06093	0.523	1.23213	0.119
	Ly6a	1.414	0.000447	10.4445	2.126	4.17084	0.6
	Frmd7	1.401	0.00264	5.16397	0.891	2.03409	0.537
	Gpx2	1.4	0.00441	4.87767	0.486	1.8894	0.444
	Nup35	1.4	0.0241	4.10367	0.312	1.55566	0.728
	LOC100505137	1.394	0.0209	292.423	74.485	113.335	50.68
	2610305D13Rik	1.386	0.00161	8.14386	1.756	3.32768	0.788
	Nefh	1.383	0.0317	1.3115	0.178	0.54471	0.262
	Immp1l	1.383	0.0487	15.7945	1.998	5.98936	3.465
	Itgb7	1.375	0.00643	0.89146	0.063	0.35857	0.019
	Tdh	1.372	0.0216	1.55411	0.176	0.65219	0.257
	Epha1	1.368	8.35e-06	31.8815	3.505	13.3424	2.382
	Eaf2	1.361	0.0104	1.27161	0.241	0.52913	0.116
	Galnt3	1.357	6.07e-08	9.45341	0.578	3.95414	0.227
	T	1.356	0.00325	90.5506	30.741	38.0044	5.039
	Ccdc116	1.356	0.0362	1.05199	0.141	0.43792	0.235
	Ddx18	1.356	0.04	20.854	0.728	8.12225	4.623
	LOC100503539	1.355	0.038	749.806	145.571	296.573	157.879
	Stx8	1.353	0.0405	7.03651	0.887	2.75351	1.507
	LOC100502647	1.351	0.0228	297.431	77.615	119.334	50.551
	Tmem97	1.328	0.00937	39.4523	4.415	16.2104	6.021
	Cyp1a1	1.326	0.0495	1.21981	0.507	0.50792	0.034
	LOC100504495	1.317	0.0231	253.122	16.235	103.383	45.795
	Prpsap2	1.294	0.00281	16.95	3.206	7.26037	1.493
	Clgn	1.292	0.00161	1.7638	0.026	0.78788	0.144
	Tmem59l	1.286	0.0144	10.1226	0.712	4.29613	1.421
	LOC100503068	1.281	0.00676	2.19114	0.625	0.96545	0.154
	Arhgap6	1.277	0.000805	2.2138	0.492	0.96958	0.183
	Eif1	1.277	0.0109	73.5111	4.014	31.3523	11.722
	Pkd1l1	1.273	0.00116	3.09609	0.642	1.36698	0.165
	Slc4a11	1.268	0.0025	18.5978	6.387	8.25444	0.876
	Ublcp1	1.265	0.0209	17.7236	3.655	7.62287	2.755
	Ada	1.254	0.029	3.60253	0.657	1.61892	0.714
	LOC100504120	1.253	0.00259	7.22212	1.481	3.26347	0.731
	Kbtbd8	1.253	0.00477	15.4596	1.796	6.7889	1.804
	Ttc30a1	1.245	0.00389	5.96112	1.045	2.64658	0.477
	Cdkl2	1.242	0.00349	4.11764	0.554	1.90146	0.661
	Cer1	1.241	0.00523	405.323	60.07	179.893	48.022
	4930556J24Rik	1.239	0.00256	11.2222	0.763	4.97882	1.034
	Glyatl3	1.238	0.0113	9.03485	1.366	4.0533	1.148
	LOC100505004	1.234	0.0252	29.9394	5.023	13.0547	4.667
	Ube2cbp	1.232	0.011	6.26813	0.729	2.77152	0.753
	Lgr5	1.228	0.0111	8.02815	2.372	3.64204	0.738
	Ndufs4	1.225	0.0325	89.2423	7.667	39.2174	17.791
	Ndufaf2	1.222	0.011	42.54	7.02	19.015	5.267
	LOC100504860	1.217	0.00851	102.839	5.872	46.1069	14.741
	LOC100044500	1.215	0.0192	14.7926	0.239	6.60182	2.567
	Arap2	1.21	0.0126	4.99992	1.245	2.25156	0.585
	Otop1	1.201	0.0334	0.85242	0.08	0.38566	0.1
	Etv4	1.196	0.00022	31.2983	4.444	14.8725	2.987
	Slpi	1.193	0.0495	4.47581	0.987	2.1245	0.663
	Psma4	1.19	0.0205	96.7125	7.501	43.9384	16.518
	Rnf128	1.187	0.000329	13.4351	0.609	6.26926	0.926
	Atp5h	1.183	0.00159	62.2087	5.955	29.0694	5.641
	Tchh	1.178	0.0372	1.81496	0.249	0.87367	0.43
	E130309D14Rik	1.176	0.000175	2.66759	0.253	1.28514	0.191
	Mctp2	1.175	0.0456	2.66279	0.509	1.20297	0.449
	Cyb5	1.174	0.00177	264.859	31.732	124.649	24.016
Maternal	Calcr	1.172	0.0154	11.9232	2.336	5.57503	1.589
Maternal	Tnfrsf23	1.167	0.0496	0.66843	0.159	0.31329	0.018
	Atf1	1.165	0.0224	22.0156	2.61	10.2005	3.55
	LOC100502752	1.163	0.0127	2.05962	0.154	0.97156	0.063
	Cisd3	1.162	0.038	8.58572	2.249	4.01831	0.735
	Tomm5	1.159	0.00876	37.1844	1.291	17.3808	5.006
	Zfp473	1.158	0.00065	8.14514	0.78	3.88232	0.515
	Ndufab1	1.157	0.0156	7.01182	0.423	3.26366	0.747
	Ccng1	1.152	0.0001	228.09	30.599	110.41	8.794
	Slc7a8	1.152	0.00382	6.83521	0.558	3.24338	0.685
	Dnaja1	1.148	0.0447	22.348	2.222	10.383	4.538
	Mrpl51	1.132	0.00877	24.7216	2.248	11.8532	3.04
	Rgs10	1.132	0.0284	9.26531	1.719	4.56965	1.605
	Sp6	1.13	3.9e-05	6.25899	0.329	3.0881	0.387
	LOC100504085	1.128	0.01	153.927	36.128	74.7676	12.468
	4921507P07Rik	1.127	0.0105	1.66077	0.255	0.82549	0.115
	Ttll9	1.127	0.0473	1.83558	0.459	0.90086	0.149
	Fcf1	1.125	0.0454	85.0479	17.878	40.3956	13.843
	Aim1	1.123	0.0109	1.98663	0.511	0.96021	0.116
	Pacrg	1.116	0.0334	3.28246	0.352	1.60888	0.495
	Tug1	1.116	0.0391	30.6924	7.903	14.5787	7.028
	Cdh1	1.115	0.0331	172.475	8.743	82.372	30.194
	Lhpp	1.112	0.000812	22.6508	2.529	11.3905	2.468
	LOC100504952	1.112	0.0304	30.7073	5.189	14.8127	4.338
	2210408I21Rik	1.111	0.000647	2.76322	0.265	1.38493	0.323
	Nit2	1.107	0.000103	55.6682	6.497	28.1503	4.313
	Cadps2	1.099	0.0243	3.32966	0.733	1.64389	0.373
	Zfp750	1.095	0.0282	2.20227	0.532	1.1061	0.302
	Sigirr	1.092	0.0208	3.519	0.504	1.80849	0.565
	Ncrna00086	1.09	0.00835	4.46534	0.545	2.20364	0.425
	Slco3a1	1.084	0.0438	1.17402	0.341	0.59604	0.129
	Prcp	1.083	0.00219	26.0279	3.478	13.0963	1.785
	Ocln	1.078	0.0214	10.6612	1.182	5.29393	1.409
	Dtwd2	1.077	0.000862	5.19419	0.259	2.62184	0.294
	Lipg	1.075	1.22e-06	7.8365	0.385	4.01917	0.223
	H2-Eb1	1.073	0.046	1.45434	0.226	0.73617	0.059
	Tdrd5	1.069	0.00408	5.15051	1.039	2.65195	0.403
	Abcb1b	1.068	0.0043	5.13548	1.25	2.64279	0.247
	Dsg2	1.068	0.0246	12.834	1.109	6.40953	2.083
	Psmb3	1.067	0.0235	68.329	14.127	34.4018	8.043
	Adra2b	1.066	0.0303	1.10111	0.156	0.55188	0.07
	Dtx3l	1.065	0.00704	8.78108	0.199	4.43127	0.971
	Hsph1	1.064	0.00209	82.1736	3.998	42.017	8.186
	Vps53	1.063	0.000335	18.4454	1.842	9.58827	1.624
	Sec61b	1.062	0.0439	69.1482	7.723	34.4003	11.487
	Asb3	1.06	0.0259	11.5205	1.96	5.81289	1.54
	Gm6712	1.059	0.0106	3.9678	0.463	2.02819	0.445
	Ell3	1.055	0.00206	17.4514	1.9	8.99491	1.131
	Pes1	1.051	0.0026	57.5591	5.639	29.6076	4.605
	Exph5	1.049	0.0224	0.52325	0.084	0.27527	0.066
	Eda2r	1.043	0.0274	24.7058	4.391	12.573	3.44
	4632434I11Rik	1.042	0.00828	20.3853	2.702	10.4994	2.033
	2610018G03Rik	1.039	0.0241	29.4924	2.503	15.0704	4.365
	Zfp365	1.036	0.0108	24.9517	5.236	12.9052	2.057
	Eomes	1.036	0.0465	44.9889	8.069	22.9399	7.406
	Agphd1	1.034	0.00905	2.61087	0.561	1.37336	0.036
	Hn1l	1.033	0.041	104.365	7.42	53.1983	18.476
	Setx	1.029	0.0453	23.3547	3.842	11.9638	4.113
	LOC100047937	1.026	8e-05	5.12379	0.215	2.71646	0.12
	LOC100504335	1.023	0.0372	26.9014	6.301	13.8541	3.288
	Adrb2	1.023	0.0432	2.681	0.614	1.39527	0.155
	Klf8	1.022	0.00235	3.10848	0.487	1.6619	0.135
	Dnmt3b	1.022	0.00572	307.425	36.051	161.182	29.042
	Grhl2	1.018	0.0132	5.14182	0.289	2.67369	0.599
	Nup50	1.017	0.00934	44.9239	4.276	23.5722	4.943
	Fbxo16	1.015	0.0447	12.1987	0.637	6.2784	1.939
	Gca	1.008	0.0085	19.2911	4.431	10.3332	0.497
	Pus10	1.006	0.0227	34.2836	4.8	18.027	4.383
	Hus1	1.005	0.000232	15.5281	1.641	8.36194	0.303
	Blmh	1.005	0.00211	124.527	12.417	66.5005	9.034
	Fam115c	1.003	0.0241	3.54112	0.366	1.86205	0.389
	Nme5	1.001	0.0407	9.6604	1.471	5.26713	1.791
	Ugt8a	0.999	0.0105	10.6217	1.1	5.65218	0.989
	Nnt	0.997	0.000167	17.3518	2.472	9.38927	1.768
	Sec14l4	0.996	0.00577	3.32876	0.599	1.7861	0.068
	Dsc2	0.995	0.00474	9.31034	1.641	4.97406	0.526
	Tom1l1	0.992	0.00255	60.0636	11.893	32.8012	2.29
	L1td1	0.992	0.00766	163.73	9.981	88.0423	20.041
	Wnt3	0.992	0.0428	14.8351	3.324	8.06738	2.448
	Tasp1	0.99	0.0356	12.0868	1.246	6.38105	1.849
	Ptpn3	0.99	0.0455	11.4608	1.434	6.02753	1.959
	Pls1	0.989	0.00722	4.26205	0.504	2.30142	0.291
	Fancl	0.982	0.0213	37.9388	4.83	20.297	4.429
	Trp53inp1	0.982	0.0354	130.527	25.722	69.6605	16.837
	Rps27l	0.979	0.0238	603.972	90.1	324.685	72.584
	Acot7	0.979	0.0411	31.3343	3.684	16.6195	5.324
	Thpo	0.978	0.00801	5.52465	0.609	3.0774	0.735
	LOC100504230	0.974	0.0403	30.7215	4.741	16.467	4.164
	Morc2a	0.973	0.0019	32.7518	4.052	18.2206	4.139
	Tmem229a	0.973	0.0204	4.91447	0.578	2.7183	0.802
	Pdhb	0.971	0.0105	55.3329	1.772	29.9746	6.23
	Skp1a	0.971	0.0243	366.319	87.454	199.51	29.13
	C330021F23Rik	0.964	0.00669	5.70735	0.442	3.18063	0.605
	Otud6b	0.964	0.0154	24.1635	2.096	13.1541	2.776
	Bcat1	0.962	0.0274	28.8776	2.818	15.6373	4.102
	Il15ra	0.957	0.0447	2.77961	0.52	1.55389	0.247
	Aatf	0.955	0.00212	43.4124	0.475	23.9352	3.161
	Jag1	0.954	0.0431	10.2406	1.663	5.57798	1.479
	Hprt	0.953	0.0391	154.99	17.19	84.4418	23.297
	Ptk2b	0.952	0.00967	6.13149	1.358	3.38577	0.282
	Zfp418	0.951	0.00146	4.23656	0.282	2.36497	0.149
	1700027A23Rik	0.951	0.0126	10.8768	1.632	6.03382	1.051
	Atic	0.947	0.00136	104.539	2.337	58.13	6.836
	2010204K13Rik	0.946	0.000109	49.3511	6.618	27.9749	5.023
	Cdk12	0.943	0.00747	23.3682	3.837	13.1147	1.674
	Xrcc5	0.943	0.0339	34.7158	5.906	19.0157	4.739
	Mrpl22	0.937	0.00259	33.6773	4.05	19.0984	2.064
	Sat1	0.935	0.0229	29.7725	7.438	16.5871	1.742
	Ddx10	0.933	0.0171	33.4813	3.644	18.6663	3.527
	Ucma	0.93	0.0104	6.20185	0.498	3.44841	0.408
	Perp	0.93	0.0154	77.4587	15.826	43.3112	5.804
	LOC100504104	0.929	0.00224	76.391	11.781	43.4689	1.764
	LOC100502995	0.926	0.0197	1367.7	188.789	767.096	153.187
	Bspry	0.925	0.0113	6.40845	0.815	3.6372	0.486
	Ebp	0.923	0.00721	25.4692	2.867	14.4524	1.95
	Erap1	0.92	0.0408	15.2429	0.797	8.48909	2.282
	Gemin4	0.916	0.00475	31.2959	1.055	17.72	2.55
	Rab27a	0.914	0.00143	5.63963	0.449	3.23331	0.103
	Elovl4	0.914	0.0394	10.7693	2.939	6.19935	0.973
	Tarbp2	0.912	0.0177	6.76655	0.327	3.8236	0.719
	LOC100505327	0.911	0.00594	43.0347	3.363	24.4665	2.451
	Lrrc28	0.91	0.0433	11.9021	1.069	6.66645	1.741
	Utp20	0.909	0.0284	23.7243	3.916	13.3984	2.56
	Gemin6	0.907	0.000362	28.2281	1.755	16.3038	1.014
	LOC100503228	0.904	0.038	3.74761	0.403	2.11811	0.353
	Tssc1	0.902	0.0204	23.6263	1.965	13.4495	2.576
	Mki67ip	0.901	0.00138	88.4553	1.594	50.8996	5.122
	Mrpl1	0.901	0.0197	20.78	2.193	11.8093	2.244
	Elac2	0.898	0.00111	23.3088	2.426	13.7203	2.136
	Slc46a3	0.897	0.0476	7.33512	1.501	4.20415	0.577
	Mapkapk3	0.896	0.00253	24.0473	2.298	13.8629	1.563
	Tnfsf9	0.895	0.027	21.1945	1.507	12.5709	3.826
	LOC100503130	0.894	0.0202	92.8645	5.532	53.1881	9.833
	Vdac1	0.894	0.0222	346.518	55.571	199.306	32.051
	Galk2	0.893	0.0012	9.78959	0.649	5.73052	0.901
	Rpa1	0.893	0.00266	96.0077	11.444	55.7643	3.724
	Rwdd2b	0.893	0.0104	7.17488	0.723	4.14137	0.344
	Zfp959	0.893	0.0133	5.55401	0.278	3.18356	0.402
	1700009P17Rik	0.888	0.0368	9.71929	1.696	5.66295	0.912
	Mrps18b	0.884	0.0269	27.6508	0.885	15.9055	3.072
	Zfp52	0.883	0.0113	4.36941	0.692	2.57018	0.143
	Gm5465	0.882	0.0241	1.6623	0.118	0.96543	0.034
	Polr2h	0.881	0.00405	102.798	14.792	60.3831	2.378
	Smcr8	0.878	7.22e-08	12.3338	3.362	7.15883	1.303
	Polr1b	0.876	0.0224	26.22	1.733	15.1784	3.123
	Kdm4c	0.875	0.00558	24.2799	1.741	14.206	1.669
	Pno1	0.875	0.0152	98.8596	16.753	57.9906	5.491
	Acot9	0.875	0.0204	25.0312	1.963	14.525	2.698
Maternal	Commd1	0.875	0.0399	114.192	24.656	66.6198	9.248
	LOC100505249	0.873	0.0108	104.483	11.45	61.1254	7.372
	Gemin5	0.872	0.000766	29.0833	0.787	17.1281	1.337
	Crot	0.872	0.00179	32.0483	3.993	19.001	0.941
	Shcbp1	0.871	0.045	56.1415	2.61	32.5302	8.64
	Wdr92	0.868	0.0126	22.7361	4.285	13.5271	1.256
	C1d	0.868	0.0332	47.1383	11.442	27.8416	2.275
	Irgm1	0.866	0.00779	29.2645	2.688	17.1856	2.41
	Atox1	0.865	0.00297	251.981	38.776	150.929	13.698
	Kpnb1	0.863	0.0151	221.297	22.176	130.277	20.001
	Pitpnc1	0.86	0.00557	12.8414	1.528	7.67069	0.938
	Mrpl27	0.86	0.0174	34.4491	6.069	20.527	1.938
	Pfn1	0.858	0.0256	1197.74	293.964	716.362	28.859
	Wdr12	0.858	0.04	24.4658	1.204	14.2896	3.39
	Zfp35	0.856	0.00677	15.9502	1.433	9.43708	1.114
	Ftsj3	0.855	2.05e-05	113.972	5.699	68.6346	3.87
	Tmppe	0.855	0.0126	4.9343	0.559	2.91978	0.371
	Pabpc4l	0.855	0.0259	2.91802	0.27	1.71837	0.244
	LOC639905	0.854	0.0125	48.328	7.334	29.0615	4.286
	LOC100504302	0.853	0.0355	8.79576	1.603	5.31418	0.655
	Arf1	0.849	0.0326	108.432	14.139	63.9805	14.298
	LOC100503063	0.847	0.0342	90.8546	13.403	53.992	8.675
	Nhej1	0.846	0.0132	6.32495	0.132	3.80461	0.238
	Grb7	0.846	0.0178	33.8544	7.086	20.4497	1.141
	Rgs17	0.846	0.0442	3.3549	0.447	1.99788	0.4
	Mad1l1	0.846	0.0498	14.0796	0.384	8.28322	2.097
	Arhgef5	0.845	0.0337	5.48127	1.338	3.29001	0.505
	Nol11	0.843	0.00374	69.2775	5.264	41.6772	3.863
	Ttc33	0.841	0.00741	23.4555	1.72	14.1123	1.808
	Ogdh	0.84	0.000895	28.4877	2.444	17.2377	0.433
	Fasn	0.839	8.72e-05	103.275	5.2	62.6811	0.661
	Gm5165	0.838	0.0211	5.1747	0.232	3.08525	0.452
	Larp1	0.838	0.0324	75.3053	5.631	44.9062	9.077
	Zfp948	0.838	0.0426	14.0954	3.182	8.58764	1.917
	AI661453	0.837	0.049	4.7529	1.025	2.82572	0.433
	G6pdx	0.836	0.0171	38.7014	1.216	23.1529	3.726
	Fbl	0.832	0.00287	26.1187	1.312	15.7717	1.187
	Mlf1	0.83	0.0132	20.8465	3.369	12.7056	0.601
	Shc4	0.828	0.017	4.80703	0.26	2.88427	0.419
	Myc	0.827	0.000379	28.4078	0.862	17.3373	1.377
	Nkrf	0.826	0.00812	12.8914	1.258	7.81558	0.642
	Psmb5	0.825	0.00206	55.0252	1.469	33.4425	2.759
	C1qbp	0.825	0.0327	395.839	74.851	240.783	31.533
	Parl	0.822	0.00535	56.2899	3.425	34.2546	2.985
	Fbxo33	0.82	0.0111	14.0189	0.897	8.52057	0.936
	Ufm1	0.82	0.0336	13.6837	1.249	8.27497	1.497
	Pdss1	0.819	0.0159	15.548	0.839	9.45696	1.425
	Mtfp1	0.819	0.031	16.8903	3.058	10.3267	0.832
	Utp6	0.818	0.000802	51.0655	4.132	31.4257	1.281
	Drg1	0.818	0.00202	151.883	16.515	93.439	2.345
	Cops3	0.817	0.00549	180.071	28.264	111.264	6.216
	Hspbap1	0.817	0.0285	17.4796	0.034	10.5583	1.936
	Slc19a2	0.816	0.00718	37.4484	4.929	22.9256	1.298
	Thg1l	0.813	0.00175	42.7984	3.074	26.5626	3.142
	Pepd	0.812	0.0089	25.484	2.163	15.5907	1.902
	Map2k4	0.811	0.0259	42.2476	2.072	25.7177	4.572
	Dkc1	0.811	0.0429	124.055	10.434	75.3715	14.513
	Fam169a	0.81	0.0282	38.7621	2.076	23.5883	4.129
	Orc2	0.808	0.0386	50.9989	2.523	31.0144	6.291
	Gatsl3	0.807	0.0181	17.7009	1.67	10.8879	1.354
	LOC100503122	0.805	0.00358	69.9538	5.861	43.1182	4.299
	LOC100505267	0.803	0.00621	58.724	1.794	36.1302	3.854
	Mmachc	0.803	0.00813	27.3911	1.893	16.8934	1.551
	Dhrs7b	0.802	0.00094	26.8647	2.331	16.7859	1.283
	Csnk1g1	0.802	0.0433	16.1288	2.46	9.85981	1.698
	Wdr55	0.801	0.00185	49.358	2.64	30.6518	1.718
	Fbxo8	0.8	0.0174	9.07503	0.753	5.60887	0.736
	Eras	0.799	0.033	40.3892	6.307	24.9428	2.52
	Rrp12	0.798	0.0235	24.0036	1.847	14.7344	2.26
	Galnt12	0.797	0.00823	5.98755	0.307	3.77517	0.734
	Cbs	0.796	0.00193	12.9972	0.287	8.06862	0.443
	Rnf185	0.795	0.00294	23.7247	1.956	14.8574	1.529
	Lck	0.795	0.0246	6.22019	0.479	3.9536	0.87
	Slc16a10	0.794	0.00975	3.88693	0.218	2.41765	0.241
	Efcab7	0.794	0.0101	10.8993	0.389	6.76234	0.559
	Cdc27	0.794	0.0382	46.1115	5.733	28.4711	4.656
	Zfp607	0.794	0.0391	2.51934	0.193	1.55028	0.159
	S100a10	0.794	0.0405	522.533	26.008	321.757	70.503
	Ints2	0.793	0.0035	38.2395	4.971	24.0405	1.211
	Mettl16	0.792	0.00661	29.0658	3.137	18.2772	2.489
	Rps6kb1	0.792	0.0148	19.6985	10.294	12.8581	7.264
	Usp34	0.792	0.0374	26.3073	3.371	16.3181	2.77
	Suz12	0.791	0.00224	79.5192	7.055	49.7683	1.778
	Eps8	0.791	0.011	6.13658	0.348	3.84664	0.639
	Wdr44	0.791	0.0498	6.49681	0.83	4.01585	0.667
	Rars	0.79	0.00264	139.766	13.57	87.5888	2.642
	LOC100503191	0.79	0.0285	375.741	17.318	232.355	37.341
	Esrp1	0.789	0.0498	37.8375	0.693	23.285	4.823
	Cdc6	0.788	0.029	18.2746	2.178	11.3198	1.707
	Trim37	0.787	0.03	30.5998	2.214	19.0098	3.319
	1110005A03Rik	0.787	0.0312	12.1014	1.704	7.58941	0.828
	Fbxo34	0.786	0.0388	7.31619	0.571	4.50649	0.863
	Aldh1l1	0.785	0.000643	6.9163	0.461	4.38759	0.432
	Ccdc47	0.785	0.00113	64.2833	5.996	40.6539	2.713
	Txndc17	0.784	0.0129	110.225	18.089	69.9386	7.926
	LOC100045866	0.78	0.0484	242.386	43.383	151.46	18.53
	Slc16a13	0.779	0.024	18.4273	3.558	11.7105	0.839
	Sap30bp	0.778	0.0043	30.1495	2.84	19.1808	2.426
	Depdc7	0.778	0.00967	9.45901	0.572	5.99611	0.682
	Xpo1	0.776	0.0332	192.229	14.413	120.138	19.726
	BC030867	0.774	0.00136	16.3141	0.72	10.4628	1.405
	Tmem69	0.774	0.00157	15.7121	0.264	9.9215	0.369
	Eif5a	0.774	0.0477	776.285	156.623	487.925	58.794
	Ywhae	0.772	0.0252	1238.26	198.763	782.265	57.679
	Gstk1	0.772	0.0301	15.1773	2.297	9.7232	1.276
	Tor1aip2	0.771	0.0478	54.9871	2.94	34.3056	6.888
	Sod1	0.77	0.0156	446.668	60.64	282.96	16.826
	Khdrbs3	0.77	0.0258	15.6515	2.188	9.89084	0.597
	LOC100044829	0.769	0.0028	26.1532	1.334	16.5663	0.691
	Mfap3	0.768	0.00197	31.9117	2.526	20.3387	0.576
	Tfrc	0.766	0.0335	60.5485	7.357	38.6232	7.2
	Nudcd2	0.765	0.0255	209.692	33.544	133.45	11.943
	Actr2	0.765	0.0377	144.705	21.023	91.4795	11.08
	Zfp599	0.762	0.0136	7.525	0.13	4.75944	0.458
	1110002L01Rik	0.761	0.0039	13.4675	0.892	8.57379	0.698
	Prim2	0.761	0.0364	21.7164	0.207	13.6571	2.27
	Wdfy1	0.76	0.00506	19.6505	0.679	12.5026	0.942
	Acly	0.759	0.00298	244.609	13.473	156.514	11.862
	Mak	0.759	0.0333	3.22574	0.459	2.07195	0.193
	A2ld1	0.759	0.038	13.6611	1.77	8.87618	1.844
	Polr2a	0.756	0.00433	68.1102	7.826	43.7589	1.673
	Hspa4	0.756	0.0133	242.947	26.517	155.348	11.405
	Plscr1	0.756	0.0322	8.22282	0.694	5.2097	0.592
	LOC100504013	0.756	0.038	333.424	70.742	215.329	24.057
	Epcam	0.755	0.00505	219.698	23.561	141.334	13.765
	Slc35f2	0.755	0.0193	29.4287	3.601	18.8067	1.443
	Mns1	0.754	0.0116	25.7282	2.344	16.7467	3.201
	Sla2	0.753	0.0497	34.1804	0.993	21.5936	4.178
	Nsf	0.751	0.00324	32.405	2.672	20.9729	2.103
	Tes	0.75	0.0138	32.6119	0.592	20.8033	2.357
	Canx	0.75	0.0321	482.216	54.505	308.138	37.319
	Ndufaf4	0.749	0.0108	25.7191	2.152	16.5326	1.271
	Psmb10	0.748	0.00588	30.1307	1.084	19.5285	2.637
	D19Bwg1357e	0.748	0.00823	57.9449	2.371	37.1598	3.267
	Ppp3r1	0.748	0.0355	87.7211	16.767	56.6688	4.601
	Ifi35	0.748	0.0448	9.80878	0.626	6.43951	1.637
	Nme7	0.747	0.0337	14.592	1.278	9.32574	1.238
	Wdr3	0.746	0.0163	49.5236	2.966	31.7866	3.437
	Exosc9	0.746	0.0199	114.278	9.573	73.3331	7.508
	Zfp71-rs1	0.745	0.0166	5.34453	0.14	3.41916	0.326
	3110001I22Rik	0.744	0.0335	8.22391	0.878	5.28837	0.325
	4933421E11Rik	0.743	0.00638	25.5154	4.88	16.4591	2.677
	Krt19	0.743	0.0383	60.7368	0.364	39.4057	9.674
	Pet112l	0.738	0.02	7.81176	1.092	5.02741	0.187
	Zfp54	0.737	0.0127	4.18424	0.404	2.72825	0.167
	Mkrn1	0.737	0.0129	75.6827	9.772	49.291	6.213
	Trim13	0.736	0.00469	12.1413	0.51	7.87121	0.583
	Dhx33	0.734	0.00523	19.1557	1.752	12.5288	1.047
	l7Rn6	0.732	0.0319	58.9829	6.979	38.3175	4.496
	Brcc3	0.732	0.0372	38.5747	2.681	24.8903	3.279
	N6amt2	0.731	0.000669	60.4908	3.054	39.8138	4.428
	Rapgef6	0.731	0.00882	11.4761	1.06	7.49453	0.517
	Mtap7d2	0.731	0.0189	15.5771	2.455	10.2262	0.649
	Phf15	0.73	0.0077	7.5844	0.218	4.98874	0.851
	Chordc1	0.73	0.0134	84.2918	9.121	54.9712	2.624
	Rab1	0.73	0.0301	201.289	24.305	130.731	12.585
	Baiap2	0.727	0.0446	10.175	1.612	6.70749	1.258
	LOC100045202	0.725	0.0488	36.1001	3.452	23.4561	3.811
	Zfp719	0.722	0.0224	7.58248	0.566	4.94651	0.664
	Uchl5	0.721	0.0496	62.711	4.375	40.6639	6.472
	Pnma2	0.719	0.00226	8.02946	0.368	5.31834	0.566
	Tsr1	0.717	0.000126	82.4477	1.156	54.5557	1.415
	Cpox	0.715	0.0371	28.8725	2.435	18.879	2.288
	Ptcd3	0.714	0.0104	53.513	2.678	35.1486	2.837
	Nufip2	0.714	0.0348	50.3839	8.606	33.2999	1.723
	Pafah2	0.714	0.0397	9.11258	1.569	6.03768	1.027
	Polr1d	0.713	0.00553	169.859	16.336	113.018	8.697
	Trim21	0.709	0.0363	6.93248	0.174	4.55355	0.585
	Eif3l	0.707	0.0111	209.583	4.042	138.298	12.147
	Ccdc132	0.707	0.0156	15.2388	2.229	10.0351	1.932
	Car13	0.704	0.0491	9.71236	0.385	6.35981	0.9
	Tyw1	0.703	0.00227	13.6251	0.328	9.05239	0.338
	Mtap7d3	0.703	0.0373	9.04851	0.608	5.95908	0.632
	Cstf3	0.701	0.0364	53.4756	3.758	35.286	4.427
	Bcap31	0.699	0.0118	109.879	5.945	73.0818	6.202
	Smek2	0.699	0.0184	33.8409	3.781	22.5825	1.126
	Sigmar1	0.697	0.00467	84.6373	2.397	56.498	2.858
	Bscl2	0.696	0.00036	53.102	3.744	35.862	4.313
	Mybbp1a	0.696	0.0032	165.211	2.413	110.484	8.79
	Cetn2	0.696	0.0336	80.0667	11.931	53.5315	2.837
	Etaa1	0.695	0.0116	20.334	1.599	13.6224	1.1
	Mak16	0.693	0.028	102.896	9.546	68.6769	6.798
	Zfp763	0.693	0.0404	9.90303	0.528	6.57849	0.86
	Fah	0.692	0.0386	26.0181	3.197	17.499	2.465
	Slc43a2	0.691	0.0026	3.30707	0.146	2.22989	0.097
	Psmc5	0.691	0.0168	254.853	33.894	172.884	20.646
	Rap2b	0.69	0.038	22.7969	2.245	15.2136	1.87
	Tbcd	0.69	0.0472	22.9831	1.774	15.2761	2.171
	Bpnt1	0.686	0.045	38.0261	3.986	25.4597	2.712
	Peli1	0.684	0.0229	39.7804	2.772	26.7111	2.279
	Ndufa1	0.684	0.0408	120.784	20.242	82.1608	9.528
	Psmd6	0.681	0.0182	193.532	17.034	130.504	8.016
	LOC674321	0.681	0.0447	80.9814	4.666	54.4125	8.017
	Gcsh	0.68	0.0448	72.244	4.146	48.5562	7.148
	Mrpl16	0.678	0.0106	51.7539	4.067	35.0502	1.417
	Lactb	0.678	0.0116	9.92811	0.596	6.77369	0.792
	Baz1a	0.678	0.0469	9.50238	1.481	6.42082	0.334
	Psmc1	0.673	0.0245	134.063	9.801	90.7291	7.293
	Ifrd1	0.672	0.0213	89.8663	9.182	61.6891	8.7
	Dyrk3	0.67	0.0224	20.0463	1.84	13.5877	0.727
	Ppm1g	0.666	0.0111	142.505	1.561	96.9743	7.114
	Fam185a	0.666	0.0119	8.20964	0.576	5.64482	0.416
	Gsg2	0.666	0.0198	14.7195	0.884	10.0516	0.931
	Anxa7	0.665	0.0249	43.1045	1.719	29.3018	2.782
	Slc38a9	0.664	0.00477	3.3444	0.191	2.29599	0.091
	Prorsd1	0.663	0.0364	15.7023	1.781	10.8933	1.719
	Pgd	0.661	0.0145	122.154	13.882	83.9904	0.858
	Psmd10	0.659	0.045	31.7579	4.843	21.9784	2.711
	Senp8	0.657	0.0104	9.75805	0.435	6.69631	0.207
	Oat	0.653	0.0322	101.004	8.023	69.8701	10.438
	1200014J11Rik	0.652	0.00643	15.5051	1.259	10.7581	0.608
	Ppm1d	0.651	0.0125	21.4199	1.995	14.8394	0.483
	C330027C09Rik	0.65	0.0491	52.335	4.896	35.971	3.754
	Gla	0.65	0.0496	8.78811	0.749	6.03426	0.483
	Wdr46	0.649	0.00424	36.9487	0.978	25.6257	1.67
	Mettl8	0.649	0.0406	11.2837	0.899	7.74642	0.626
	LOC100504855	0.647	0.0426	102.264	11.552	70.8379	8.497
	Pex12	0.647	0.0499	11.6514	1.416	8.1638	1.299
	Eftud2	0.645	0.00687	98.187	3.924	68.144	4.783
	Sf3a1	0.645	0.00838	66.748	1.141	46.2148	2.76
	Sco1	0.644	0.011	10.4386	0.907	7.30787	0.669
	Pop5	0.644	0.0139	54.7843	3.594	38.4563	5.321
	Dhx40	0.641	0.0132	28.7311	3.045	20.1124	1.17
	Prpf8	0.641	0.0252	88.4705	3.13	61.1417	5.429
	Dcps	0.641	0.0434	55.6351	3.355	38.3506	4.184
	Sqstm1	0.639	0.0201	174.602	21.621	121.924	6.663
	Prdx3	0.638	0.0243	52.5484	2.085	36.5681	4.019
	Cirh1a	0.637	0.0312	71.2594	4.501	49.5132	4.135
	Pcyt1b	0.636	0.0321	11.0088	0.295	7.63633	0.859
	Snx16	0.635	0.0225	11.0156	0.081	7.72167	1.204
	Ankfy1	0.634	0.0108	18.2394	0.99	12.7521	1.039
	Irgq	0.632	0.0336	5.41154	0.655	3.81872	0.569
	Trp53	0.631	0.0137	165.238	6.331	116.002	13.254
	Helz	0.631	0.0338	11.9253	1.722	8.37253	0.533
	Ppil3	0.63	0.0129	37.2573	14.972	26.3188	10.563
	Tfdp1	0.63	0.0224	46.8218	2.408	32.6722	1.935
	Rrp7a	0.63	0.0322	22.7062	1.002	15.7721	1.344
	Fam55c	0.63	0.0496	1.7683	0.165	1.24227	0.072
	LOC100504880	0.628	0.0461	9.37769	1.023	6.63796	0.614
	Nudt1	0.628	0.0496	38.0047	2.945	26.4657	2.362
	Gpatch4	0.627	0.0022	41.0114	1.889	29.0307	3.064
	Eif2b1	0.626	0.0188	48.1353	1.973	33.787	2.525
	Serpinb6a	0.625	0.0064	57.9348	4.647	40.6467	3.31
	Zfp110	0.624	0.0144	15.8535	0.405	11.1128	0.774
	Tfb1m	0.624	0.0204	15.2979	0.809	10.7213	0.256
	Psmd13	0.623	0.0198	124.359	5.134	87.2484	5.465
	Mcee	0.621	0.0136	26.4868	0.918	18.6951	0.841
	Apex2	0.621	0.0393	11.7943	1.071	8.26614	0.448
	Eef1d	0.619	0.038	90.2795	22.522	63.2533	16.932
	Bop1	0.616	0.00106	41.4389	1.22	29.5702	2.657
	Nmt1	0.616	0.0187	108.907	7.676	77.1951	6.366
	Ccnc	0.615	0.0307	28.5375	6.519	20.0472	4.631
	Stxbp4	0.614	0.0172	10.6946	0.806	7.59317	0.373
	Cyfip2	0.614	0.0437	18.5971	1.551	13.0752	1.316
	Immt	0.613	0.0173	78.4846	1.828	55.4998	3.051
	Aco1	0.612	0.0315	28.778	1.56	20.3356	1.538
	Dad1	0.612	0.0489	172.399	22.31	122.393	6.416
	Ap1b1	0.61	0.000569	29.292	0.311	20.921	1.189
	Lrrc59	0.61	0.0142	135.524	8.063	96.3246	3.058
	Zfp809	0.607	0.0419	9.56108	1.221	6.81684	0.441
	Timm17a	0.606	0.0152	78.8143	1.256	56.1125	3.452
	Ddx52	0.606	0.0274	45.8908	2.623	32.7832	3.545
	Ovca2	0.605	0.0174	26.8173	1.929	19.1272	0.648
	Tatdn1	0.605	0.0359	14.3759	0.775	10.2136	0.37
	2310061C15Rik	0.605	0.0409	12.7507	0.79	9.14472	1.278
	Srr	0.604	0.0021	32.2767	1.426	23.1433	1.416
	2400001E08Rik	0.604	0.044	32.7564	2.498	23.1648	1.835
	Lasp1	0.603	0.0181	59.8894	3.359	42.5965	2.767
	Lap3	0.599	0.00748	59.1448	1.211	42.414	2.72
	Golph3l	0.598	0.0419	21.8829	1.775	15.6403	0.728
	Pdia3	0.595	0.0131	374.769	7.203	269.132	17.577
	Derl2	0.591	0.0279	21.3679	2.367	15.4958	1.117
	Tmco1	0.59	0.021	32.8558	3.118	23.8035	1.418
	Cox10	0.59	0.0342	14.1692	0.697	10.2023	0.768
	Cd320	0.59	0.0346	25.9275	2.837	18.7374	0.405

## Sheet: EpiSC fert to PGA up p<0.05
Imprinted expression	Gene	mean log2 (fold change)	p_value	mean RPKM fertized EpiSC	stddev RPKM fertized EpiSC	mean RPKM EpiSC-PGA	stddev RPKM EpiSC-PGA
	Capn11	-4.349	1.4e-21	0.09239	0.054	3.13458	0.54
	Klhl22	-2.589	0.0027	0.05297	0.046	1.25542	1.007
	Pnma5	-2.55	0.00344	0.06237	0.027	1.3971	1.273
	Triml2	-2.505	0.00573	0.04698	0.019	1.6947	1.615
	Gusb	-2.405	4.33e-14	1.18256	0.046	6.91304	2.103
	Gm949	-2.343	0.0164	0.03346	0.009	0.8985	0.854
	Aqp3	-2.301	0.018	0.09042	0.029	1.74141	1.647
	2210409E12Rik	-2.299	0.0174	0.0335	0.024	3.09806	2.921
	D14Ertd668e	-2.268	0.0207	0.00637	0.001	0.52492	0.513
	Gm364	-2.196	0.0117	0.20525	0.055	1.75656	1.37
	Fmr1nb	-2.16	0.0297	0.03528	0.012	1.70683	1.675
	LOC100502928	-2.103	0.0002	0.28656	0.083	1.56648	0.016
	Nlrp4f	-1.993	0.000668	0.13411	0.018	0.66914	0.234
	1700048O20Rik	-1.84	2.47e-05	1.61109	0.543	6.40667	0.302
	Pramef12	-1.73	0.0401	0.19412	0.092	0.86431	0.099
	Wt1	-1.675	0.0315	0.67289	0.131	2.67923	1.584
	Gpx3	-1.673	0.0174	0.29431	0.095	1.11677	0.088
	B830012L14Rik	-1.546	0.037	0.10135	0.032	0.35713	0.039
	Tdh	-1.521	0.0169	1.55411	0.176	5.10337	2.446
	Samd9l	-1.476	6.17e-07	1.1657	0.228	3.31517	0.14
	Gm3601	-1.439	6.23e-07	48.1999	5.397	134.297	27.434
	Pi15	-1.402	0.00278	0.15404	0.027	0.42995	0.011
	Dync1i1	-1.33	0.0244	0.26406	0.016	0.71512	0.084
	Npy	-1.283	0.0002	243.359	51.664	606.957	44.517
	Kynu	-1.169	0.0381	0.43198	0.051	1.01577	0.149
	Sema3e	-1.111	5.54e-07	10.0746	0.881	21.7903	2.824
	Ghr	-1.056	6.23e-07	8.02682	1.782	16.9767	3.025
Maternal	Meg3	-1.036	0.0297	25.8564	4.736	53.9085	13.351
	Lrrk2	-1.028	0.0274	2.68802	0.447	5.63054	1.506
	LOC100503946	-1.011	0.0334	4.36038	0.992	9.03029	1.515
	Lrp2	-0.995	0.0401	4.35346	1.244	8.85788	1.226
	Gbp2	-0.992	0.0247	24.2546	2.242	48.7086	12.856
	Oxsm	-0.961	0.000207	1.90561	0.206	3.6955	0.147
	Nox4	-0.876	0.0363	2.35415	0.228	4.3657	0.945
Maternal	Mirg	-0.827	0.01	24.8684	3.174	43.8072	4.159
	Steap2	-0.78	0.037	2.85814	0.373	4.91215	0.868
	Kdm6a	-0.765	0.00218	21.8383	0.893	36.8751	5.443
	AI450353	-0.762	0.0297	8.45182	1.148	14.2286	0.869
	Chic1	-0.733	0.000873	4.33752	0.251	7.13701	0.682
	Fndc3c1	-0.698	0.045	20.4264	1.969	33.098	4.416
	Abcg2	-0.67	0.0285	80.1648	9.009	126.503	13.007
Maternal	Phlda2	-0.657	0.0252	33.6706	3.691	52.457	0.318
	Akap12	-0.639	0.0307	55.5545	6.71	85.5129	4.888
	Pck2	-0.614	0.026	14.0873	1.428	21.2882	1.125
	Ncoa7	-0.612	0.0484	4.53109	0.334	6.86212	0.77
	Dzip3	-0.596	0.00659	9.00276	0.623	13.4029	0.496
	Ktn1	-0.59	0.0364	59.8403	3.221	89.1503	11.568

## Sheet: EpiSC fert to PGA down p<0.05
Imprinted expression	Gene	mean log2 (fold change)	p_value	mean RPKM fertized EpiSC	stddev RPKM fertized EpiSC	mean RPKM EpiSC-PGA	stddev RPKM EpiSC-PGA
Paternal	Ndn	2.872	1.61e-09	24.1481	3.44	2.26518	1.316
Paternal	D7Ertd715e	2.846	3.53e-11	116.765	12.049	12.0363	6.254
Paternal	Slc38a4	2.845	2.92e-18	37.2189	1.781	4.33308	1.549
Paternal	Usp29	2.813	3.07e-08	0.79104	0.271	0.07402	0.033
Paternal	Mkrn3	2.733	9.32e-10	3.39682	0.379	0.37632	0.186
Paternal	Peg10	2.592	1.89e-54	42.8321	4.137	6.71296	0.003
Paternal	Zrsr1	2.568	5.19e-13	8.43705	0.848	1.18085	0.439
Paternal	Zdbf2	2.56	2.18e-14	17.1288	3.054	2.46694	0.727
	AI506816	2.487	0.000393	2.01972	0.498	0.18225	0.143
	Mapk13	2.439	1.15e-14	6.38142	1.215	1.02721	0.079
Paternal	Mcts2	2.39	1.01e-15	24.6039	1.804	4.14192	1.072
Paternal	Peg12	2.377	7.58e-10	1.33556	0.097	0.2148	0.063
Paternal	Apeg3	2.337	0.00328	60.4601	17.324	5.62683	3.235
	St14	2.299	2.97e-27	26.3076	2.739	4.99635	0.807
	LOC100503083	2.263	7.52e-08	34.6793	8.508	5.87113	2.178
	Krt19	2.146	8.2e-50	60.7368	0.364	13.1456	0.428
Paternal	Peg3	2.146	0.0226	41.6719	14.815	3.86194	2.396
Paternal	Mest	2.115	0.0239	226.034	25.485	22.6081	16.401
	Zfand1	2.109	1.48e-11	4.0626	0.159	0.83834	0.178
	Cldn7	2.081	0.0244	51.7498	21.795	5.44524	2.766
	3830431G21Rik	2.071	1.15e-08	1.27178	0.046	0.26235	0.068
Paternal	Sgce	1.996	0.0408	14.9192	2.457	1.53711	1.059
	1810019J16Rik	1.852	1.58e-05	3.20111	0.546	0.76721	0.244
	Spock3	1.805	0.0404	0.43722	0.194	0.08038	0.016
	Tmc6	1.794	0.0199	1.635	0.874	0.32796	0.144
	Gck	1.735	0.0239	0.49997	0.066	0.11138	0.037
	Epx	1.69	0.0364	0.43332	0.089	0.09917	0.037
	Doc2b	1.652	0.0282	3.06093	0.523	0.74408	0.457
	Ccdc89	1.595	0.0227	1.08816	0.265	0.29417	0.11
	Mocos	1.577	0.0447	0.38303	0.092	0.09828	0.017
	Cyp26a1	1.562	1.08e-17	70.0989	5.996	22.7706	1.017
	Dscaml1	1.554	0.0174	0.31989	0.089	0.09082	0.011
	LOC100040019	1.487	0.0498	1.28244	0.259	0.37093	0.017
	Ednrb	1.475	0.0132	0.54182	0.071	0.16963	0.043
	Chgb	1.447	0.0227	1.45834	0.166	0.46383	0.196
	LOC639931	1.421	0.00128	9.07148	2	3.0792	0.142
	Abcg1	1.397	0.000393	2.46788	0.513	0.86075	0.093
	Foxb1	1.381	0.00452	2.33632	0.6	0.81027	0.011
	Hmha1	1.37	5.52e-05	4.74851	1.067	1.70204	0.173
Paternal	Nespas	1.335	0.0401	1.96353	0.336	0.67114	0.248
	Neat1	1.319	0.0488	30.1919	14.424	10.4764	0.317
	Galk2	1.274	2.59e-10	9.78959	0.649	3.87744	0.196
	Ifitm1	1.262	0.0404	39.0373	14.479	14.5909	1.293
	Foxj1	1.25	0.0279	19.7795	6.27	7.51512	1.289
	AI429214	1.207	0.0381	1.17061	0.195	0.45965	0.009
	Ehf	1.187	0.0448	1.40255	0.367	0.55872	0.034
	Clic6	1.184	7.62e-14	14.8888	0.45	6.34621	0.216
	Rsph4a	1.169	0.0239	3.13908	0.712	1.2859	0.18
	Dnajb13	1.159	0.028	5.4362	1.279	2.24679	0.206
	Tmem22	1.138	0.017	3.55905	0.45	1.49899	0.257
	Bai2	1.087	0.00971	3.64741	0.863	1.60637	0.051
	Sox17	1.069	0.000706	11.8922	1.638	5.42112	0.704
	Irs4	1.039	0.000187	13.666	1.685	6.39229	0.655
	Ccnd2	1.035	0.0174	13.4484	3.433	6.18087	0.037
	Hs3st3b1	1	3.52e-05	7.30617	0.705	3.52591	0.215
	Zfp703	0.983	0.00213	9.07892	1.307	4.39317	0.207
	Ttc30a1	0.981	0.0227	5.96112	1.045	2.86054	0.266
	Nme5	0.976	0.04	9.6604	1.471	4.64696	0.808
	Kif27	0.962	0.0298	2.12756	0.353	1.03514	0.044
	Lhx1	0.947	0.0115	44.3537	7.803	22.0055	1.142
	Cfc1	0.931	0.0261	35.5088	5.929	17.7852	2.823
	Dkk1	0.909	3.83e-05	29.4077	0.55	15.1104	1.39
	Nt5e	0.9	0.0314	17.114	3.564	8.71898	0.581
	Gata6	0.899	0.0364	16.8456	2.695	8.64912	1.601
	Synm	0.891	0.0379	2.2251	0.394	1.14358	0.028
	Sp6	0.89	5.52e-05	6.25899	0.329	3.27077	0.047
	Ddit4	0.88	0.0164	96.085	16.127	50.1437	0.637
	Jakmip1	0.871	0.0315	7.43009	1.14	3.89597	0.412
	1500016L03Rik	0.818	0.037	11.7547	1.144	6.40407	0.237
	Ctsz	0.81	0.0315	44.8535	7.216	24.5822	1.363
	Nxn	0.79	0.015	12.6427	1.249	7.05354	0.411
	LOC100502739	0.779	0.00506	186.624	14.346	105.526	12.458
	H2afj	0.742	0.0285	24.6459	3.092	14.2428	0.37
	Bmp2	0.742	0.0338	19.9929	2.068	11.5739	1.49
	Coch	0.694	0.0498	11.3333	1.482	6.77277	0.122
	6330403K07Rik	0.643	0.041	33.2972	2.486	20.5865	2.052
	Ctxn1	0.622	0.0174	27.7441	1.455	17.5595	0.841
