# Supplementary material for: Allele-specific RNA-seq expression profiling of imprinted genes in mouse isogenic pluripotent states
Source: Epigenetics Chromatin. 2019 Feb 15;12:14. doi: 10.1186/s13072-019-0259-8 (PMC6376749; doi:10.1186/s13072-019-0259-8)
Supplement: Supplementary file 8 — Additional file 8: Table S7. Genome-wide gene expression values, allelic counts and standard error of the mean for the RNA-Seq profiles generated in this study. [file 13072_2019_259_MOESM8_ESM.xlsx]

## Sheet: Table S7
Table S7 Dirks et al.: Genome-wide gene expression values, read counts, allelic counts and standerd error of the mean for the RNA-Seq profiles generated in this study.
								RPKM																									Read count
Gene ID	Gene name	chr	strand	start	end	length	exons	ESC1	ESC2	ESC-NT1	ESC-NT2	ESC-NT3	ESC-PGA1	ESC-PGA2	ESC-PGA3	EpiSC1	EpiSC2	EpiSC3	EpiSC-NT1	EpiSC-NT2	EpiSC-NT3	EpiSC-PGA1	EpiSC-PGA2	EBI1	EBI2	EBI3	ERSE1	ERSE2	APE1	APE2	EB-TE1	EB-TE2	ESC1	ESC2	ESC-NT1	ESC-NT2	ESC-NT3	ESC-PGA1	ESC-PGA2	ESC-PGA3	EpiSC1	EpiSC2	EpiSC3	EpiSC-NT1	EpiSC-NT2	EpiSC-NT3	EpiSC-PGA1	EpiSC-PGA2	EBI1
NM_001011874	Xkr4	chr1	-	3204563	3661579	3634	3	0.02993	0.07093	0.28671	0.11446	0.1617	0.16542	0.16211	0.03476	1.38485	1.99285	1.25866	1.559	1.63447	1.78642	1.16014	1.37748	0	0	0	0	0	0	0	0	0	1	2	3	4	6	7	5	2	248	539	260	329	126	117	253	300	0
NM_011283	Rp1	chr1	-	4333588	4350395	7508	4	0	0.01716	0	0.01385	0	0.01144	0	0	0.01081	0.0179	0.05389	0.02752	0.01256	0.00739	0.00444	0.00889	0	0	0	0	0	0	0	0	0	0	1	0	1	0	1	0	0	4	10	23	12	2	1	2	4	0
NM_011441	Sox17	chr1	-	4481009	4486494	3130	5	0.20852	0.37056	0.22192	0.23256	0.15645	0.41155	0.2635	0.24215	10.049	11.5988	14.0288	8.87962	5.24113	11.0972	4.71698	6.12527	2.43576	9.19799	5.54732	0	0	0	0	1.40471	0.03812	6	9	2	7	5	15	7	12	1550	2702	2496	1614	348	626	886	1149	609
NM_001177658	Mrpl15	chr1	-	4763279	4775807	4203	5	24.4572	27.6571	42.8861	24.8152	22.1832	24.9685	17.0439	35.7803	28.7899	24.5161	27.7632	21.8826	18.5622	22.5482	27.9356	26.726	56.7828	78.9458	117.661	105.62	96.3772	110.216	72.9658	46.597	50.5989	945	902	519	1003	952	1222	608	2381	5963	7669	6633	5341	1655	1708	7046	6732	19064
NM_008866	Lypla1	chr1	+	4797974	4836816	2433	9	18.3753	16.3673	54.1011	14.8735	15.6989	18.778	15.8354	21.2352	83.4135	72.526	92.0896	79.9074	28.9079	39.4765	75.8947	83.6695	40.1393	72.974	183.055	54.0996	90.5085	41.0451	80.984	152.322	123.997	411	309	379	348	390	532	327	818	10001	13133	12736	11290	1492	1731	11081	12200	7801
NM_011541	Tcea1	chr1	+	4847775	4887990	2671	10	1.05885	0.96497	1.56033	1.01222	0.36667	2.31494	1.63212	0.59117	7.4074	9.56269	8.27247	7.55595	0.67066	1.0179	10.9054	11.5821	7.6725	20.5642	12.3801	4.66339	14.8398	7.96042	16.6408	14.4006	6.66618	26	20	12	26	10	72	37	25	975	1901	1256	1172	38	49	1748	1854	1637
NM_001177795	Rgs20	chr1	-	4899657	5060366	2125	6	0.20476	0	0.49031	0.29361	0.23044	0.12124	0.05545	0.17834	1.80484	1.62497	1.39082	1.93675	3.06133	2.115	1.79577	3.14873	0	0	0	0	0	0	0	0	0	4	0	3	6	5	3	1	6	189	257	168	239	138	81	229	401	0
NM_133826	Atp6v1h	chr1	+	5073254	5152630	1976	14	23.5609	25.5658	34.8006	22.5233	27.6067	19.9483	17.0531	30.4614	47.0855	40.3762	42.8854	43.9217	26.7191	28.4169	49.4433	66.9463	165.171	154.655	179.397	52.4956	41.5053	53.1086	59.2001	148.379	87.0585	428	392	198	428	557	459	286	953	4585	5938	4817	5040	1120	1012	5863	7928	26071
NM_001204371	Oprk1	chr1	+	5578574	5596214	4707	4	0.02311	0	0	0	0.04161	0	0.02503	0.01342	0.56476	0.30828	0.89325	0.43901	0.41061	0.54225	0.71513	0.87559	0	0	0	0	0	0	0	0	0	1	0	0	0	2	0	1	1	131	108	239	120	41	46	202	247	0
NM_010342	Npbwr1	chr1	-	5903788	5907479	3692	1	0	0	0	0.0845	0.05305	0.02326	0	0.03421	0	0	0	0.01866	0	0	0	0	0	0	0	0	0	0	0	0	0	0	0	0	3	2	1	0	2	0	0	0	4	0	0	0	0	0
NM_009826	Rb1cc1	chr1	+	6204743	6266185	7046	24	0.69471	0.80477	3.45036	1.03307	1.02857	1.17006	0.65215	1.6673	5.87808	7.31679	6.11956	6.72576	6.05475	4.59102	6.36896	7.26545	6.55077	12.9193	0.81927	3.09317	1.83077	1.69014	3.03527	20.9637	22.7105	45	44	70	70	74	96	39	186	2041	3837	2451	2752	905	583	2693	3068	3687
NM_001195732	Fam150a	chr1	+	6349412	6384812	858	5	0	0	1.21435	0.1212	0	0.10009	0.13732	0.07361	0	0	0	0	0	0	0	0.01945	0	0	0	0	0	0	0	0	0	0	0	3	1	0	1	1	1	0	0	0	0	0	0	0	1	0
NM_173868	St18	chr1	+	6720132	6851021	5862	24	0	0	0	0	0	0	0	0.01077	0.01731	0.05501	0.012	0.01175	1.07758	0.03786	0.04264	0.03985	0	0	0	0	0	0	0	0	0	0	0	0	0	0	0	0	1	5	24	4	4	134	4	15	14	0
NM_183028	Pcmtd1	chr1	+	7079001	7163709	5232	6	1.93352	1.3301	11.3511	1.88813	3.4817	2.16664	1.37368	3.53708	12.6285	10.1515	11.3448	11.4603	8.24411	7.23269	13.7177	14.4247	0.00239	5.38997	4.7347	0.79617	2.13522	0.3372	0.15061	5.89947	4.69666	93	54	171	95	186	132	61	293	3256	3953	3374	3482	915	682	4307	4523	1
NM_027671	Sntg1	chr1	-	8352742	9289811	4193	21	0	0	0	0.0248	0.02336	0.02048	0.0281	0	0.02904	0.01923	0.02517	0.02053	0.30355	0.01323	0.04769	0.08357	0	0	0	0	0	0	0	0	0	0	0	0	1	1	1	1	0	6	6	6	5	27	1	12	21	0
NM_021511	Rrs1	chr1	+	9535489	9537536	2048	1	57.4156	59.9055	45.6174	61.3864	47.0078	37.865	56.8972	63.0987	37.8304	38.0972	37.6754	32.9771	24.4677	37.8757	39.3732	35.4901	0.05501	1.04329	0	22.1544	27.8165	10.0923	18.1799	10.0926	0.13734	1081	952	269	1209	983	903	989	2046	3818	5807	4386	3922	1063	1398	4839	4356	9
NM_175236	Adhfe1	chr1	+	9538127	9568049	3141	14	0.51947	0.61544	0.44228	0.23174	2.40087	0.82023	0.41262	0.40217	0.25842	0.23955	0.18483	0.54824	0.81043	0.44163	0.21752	0.32936	0	0	0	0	0	0	0	0	0	15	15	4	7	77	30	11	20	40	56	33	100	54	25	41	62	0
NR_015470	2610203C22Rik	chr1	-	9550913	9621173	1246	5	0	0	0	0	0	0.06892	0	0.05069	0.01629	0.05392	0.02824	0.12438	0.1135	0.13359	0.09362	0.01339	0	0	0	0	0	0	0	0	0	0	0	0	0	0	1	0	1	1	5	2	9	3	3	7	1	0
NM_178399	3110035E14Rik	chr1	+	9591348	9617223	3187	6	0	0	0	0	0.06146	0	0.03697	0	0.01273	0.0253	0.01656	0.08105	0.3402	0.01741	0	0.02094	0	0	0	0	0	0	0	0	0	0	0	0	0	2	0	1	0	2	6	3	15	23	1	0	4	0
NM_008651	Mybl1	chr1	-	9658912	9690290	3565	16	2.04432	2.42201	3.02003	1.42926	2.85706	1.73442	1.71858	2.83469	3.79666	5.73623	4.53005	7.21167	4.00658	4.35795	5.35206	4.90046	0	0	0	0.05346	0	0	0	0	0.01195	67	67	31	49	104	72	52	160	667	1522	918	1493	303	280	1145	1047	0
NM_173443	Vcpip1	chr1	-	9713273	9738463	5179	3	5.41886	5.89742	8.8519	4.61804	6.50517	6.74884	3.61723	7.85388	9.73286	11.2853	12.2625	10.7098	7.64581	7.25314	12.407	10.8898	4.69907	12.3164	11.8833	7.28884	9.68893	2.80747	1.83769	3.64001	0.3884	258	237	132	230	344	407	159	644	2484	4350	3610	3221	840	677	3856	3380	1944
NM_133220	Sgk3	chr1	+	9788211	9892651	5517	18	0.41405	0.60734	1.51083	0.32042	0.67457	0.63821	0.32034	0.59531	5.49151	4.08659	6.57833	7.36934	2.43519	4.75709	5.24048	10.5916	6.66443	0.00334	0	15.0244	4.39888	5.0945	3.42344	10.5143	0.46966	21	26	24	17	38	41	15	52	1493	1678	2063	2361	285	473	1735	3502	2937
NM_177722	6030422M02Rik	chr1	+	9898719	9931035	2553	15	0.21304	0.55527	0	0.24439	0.76723	0.13455	0.0923	0.39583	0	0.01053	0	0.02024	0.05539	0.0652	0.03264	0.11111	0	0	0	0.00533	2.30637	0	5.15545	0	0	5	11	0	6	20	4	2	16	0	2	0	3	3	3	5	17	0
NR_024067	Snhg6	chr1	-	9932106	9934199	407	4	18.7085	13.2989	39.2529	21.206	58.4734	14.5591	12.1585	58.5048	72.0457	62.7236	74.086	80.4309	159.605	297.334	85.571	155.954	28.9132	31.9061	0.11168	45.0534	56.8073	93.534	99.8296	28.9854	15.4971	70	42	46	83	243	69	42	377	1445	1900	1714	1901	1378	2181	2090	3804	940
NR_004410	Snord87	chr1	-	9932551	9932624	74	1	0	0	0	0	0	1.16051	0	0	2.19378	2.72352	2.61505	3.49056	4.4592	5.24868	1.35112	2.25485	0	0	0	2.39148	0	6.37137	0	4.53959	0.5759	0	0	0	0	0	1	0	0	8	15	11	15	7	7	6	10	0
NM_145692	Lrrc67	chr1	-	9958705	9999201	1409	9	0	0	0	0	0	0	0	0	0.11522	0.11443	0.18728	0.14666	0.10037	0.11814	0	0.07105	0	0	0	0	0	0	0	0	0	0	0	0	0	0	0	0	0	8	12	15	12	3	3	0	6	0
NM_013715	Cops5	chr1	-	10014911	10027979	1240	8	85.3543	87.5085	76.4627	96.8582	79.6132	82.4842	67.0823	85.4193	119.824	118.996	137.233	100.446	106.635	117.237	113.798	120.448	237.948	232.041	158.298	264.18	235.375	452.384	315.702	217.645	192.924	973	842	273	1155	1008	1191	706	1677	7322	10982	9673	7233	2805	2620	8468	8951	23569
NM_026493	Cspp1	chr1	+	10028299	10126849	4354	30	12.2917	12.4314	22.0953	12.1325	13.6086	11.2821	7.52283	15.2751	9.13487	8.64363	9.27286	8.65355	12.5158	13.1005	9.31169	10.696	0.15526	0	0.06264	7.00661	13.0785	11.674	4.93454	1.72009	0.28189	492	420	277	508	605	572	278	1053	1960	2801	2295	2188	1156	1028	2433	2791	54
NM_001102430	Arfgef1	chr1	-	10127588	10222751	7042	38	4.88119	3.69671	6.26349	4.16418	5.41003	3.78048	3.04509	5.63259	22.5747	29.0129	25.0068	23.2527	17.6658	17.4054	26.4061	29.9787	6.77315	19.6724	9.7335	9.01993	3.89502	1.4492	7.22444	8.45619	0.29049	316	202	127	282	389	310	182	628	7834	15206	10010	9509	2639	2209	11159	12652	3810
NM_177834	Cpa6	chr1	-	10314808	10710024	1930	11	0	0	0	0	0	0	0.12209	0.03273	0.04206	0.10443	0.10938	0.02677	0.26867	0.02875	0.0518	0.03458	0	0	0	0	0	0	0	0	0	0	0	0	0	0	0	2	1	4	15	12	3	11	1	6	4	0
NM_029525	Prex2	chr1	+	10983546	11293763	11054	40	0.19681	0.17488	0.56554	0.20696	0.10632	0.06992	0.11725	0.23427	3.03451	2.57077	3.11293	4.28399	1.72713	2.65032	3.10845	3.60919	0	0	0	0	0.05137	0.1087	0.02339	0.00089	0.00077	20	15	18	22	12	9	11	41	1653	2115	1956	2750	405	528	2062	2391	0
NM_001160370	A830018L16Rik	chr1	+	11404186	11591902	6815	7	0.17557	0.35929	0.45865	0.1831	0.25867	0.17642	0.25933	0.29657	2.10518	1.94985	2.31293	2.29938	1.68777	2.0273	2.15908	2.27702	0	0	0	0.95281	0.672	0.09373	1.13277	0	0	11	19	9	12	18	14	15	32	707	989	896	910	244	249	883	930	0
NM_001198565	Sulf1	chr1	+	12682511	12850453	4625	22	4.86848	2.84216	8.63565	7.14976	1.05878	4.4935	4.86571	6.77352	41.0851	41.7258	41.4034	66.4118	53.3167	41.1856	45.8192	59.4343	0	12.9912	0	3.25535	19.6626	15.2354	11.1676	0	0.00921	207	102	115	318	50	242	191	496	9364	14363	10885	17837	5231	3433	12717	16474	0
NM_172841	Slco5a1	chr1	-	12856630	12981216	8512	9	0.49839	1.12037	0.44882	0.46422	0.6098	1.10979	0.5952	0.53425	2.32438	2.26197	2.62684	2.51059	1.7888	2.13157	3.09706	3.59123	0	0	0	0	0.0029	0	0	0	0	39	74	11	38	53	110	43	72	975	1433	1271	1241	323	327	1582	1832	0
NM_001081209	Prdm14	chr1	-	13103509	13117244	2593	8	22.2335	23.7567	4.1521	10.1059	24.8902	21.0637	17.312	13.2751	0.00783	0.02591	0	0.01992	0.01818	0	0.00643	1.287	4.24373	0	0.82387	0	0	0	0	0	0	530	478	31	252	659	636	381	545	1	5	0	3	1	0	1	200	879
NM_008678	Ncoa2	chr1	-	13129240	13364164	8213	23	10.3571	7.26506	4.82072	6.44454	7.87024	7.49718	7.97623	7.4442	8.48464	9.31673	8.23167	9.05559	9.55659	8.32324	8.94365	9.75596	9.89247	1.35909	0	5.09349	1.69388	1.42776	1.41667	3.75579	0.0301	782	463	114	509	660	717	556	968	3434	5695	3843	4319	1665	1232	4408	4802	6490
NM_028173	Tram1	chr1	-	13554783	13579945	2888	11	26.3278	24.052	33.9126	23.6922	27.4684	31.8771	20.3985	32.3894	69.8081	66.1986	78.915	70.3471	43.1737	53.7184	73.1524	69.7191	70.1927	68.6459	142.395	46.4012	69.5897	33.1145	39.5972	48.2348	121.272	699	539	282	658	810	1072	500	1481	9935	14229	12955	11798	2645	2796	12678	12067	16193
NM_145381	Lactb2	chr1	-	13615979	13650590	1889	7	23.8398	25.6517	16.7309	19.1568	32.4037	22.0491	9.54298	28.688	27.9948	20.2928	25.89	29.472	0.89838	34.7191	27.876	47.7522	144.075	43.1089	182.45	16.3443	34.6995	31.8916	18.4587	121.529	204.214	414	376	91	348	625	485	153	858	2606	2853	2780	3233	36	1182	3160	5406	21740
NM_001011873	Xkr9	chr1	+	13658852	13691804	1926	4	0.05648	0	0	0	0.05085	0.04459	0.12235	0	0.01054	0	0	0.01788	0	0	0.0173	0.02599	0	0	0	0.5301	0.01282	0	0	0	0	1	0	0	0	1	1	2	0	1	0	0	2	0	0	2	3	0
NR_004447	Gm5523	chr1	-	13775766	13777010	1245	1	0	0	0	0	0	0	0	0.05073	0.35858	0.89574	0.52282	0.34578	0	0	0.57554	0.68352	0.15083	0.60659	0.18254	0	0.91218	0.06108	0.88016	0	0.11638	0	0	0	0	0	0	0	1	22	83	37	25	0	0	43	51	15
NM_010164	Eya1	chr1	-	14159039	14300280	4330	18	0.15073	0.11905	0.64167	1.29683	0.58807	0.19833	0.27211	0.40843	2.33855	2.02006	2.73024	5.20182	2.79792	2.35784	3.86	2.40847	0	0	3.31713	0.00314	1.04341	0	0	0	0	6	4	8	54	26	10	10	28	499	651	672	1308	257	184	1003	625	0
NM_010827	Msc	chr1	-	14743427	14746047	1717	2	8.61595	16.3624	8.69775	12.1731	9.12632	5.40175	4.39172	16.7741	0.87457	0.7434	0.69672	0.20058	1.89439	0.25853	0.59202	0.63167	0	0	26.7901	0	0	0	0	25.492	2.43738	136	218	43	201	160	108	64	456	74	95	68	20	69	8	61	65	0
NM_177781	Trpa1	chr1	-	14862729	14908943	4263	27	0.17861	0.393	0.32588	0.21953	0.22974	0.16116	0.05528	0.41485	0.08568	0.1828	1.42372	0.00808	0.1327	0.07809	0.08991	0.06263	0	0	0	0.33849	6.40807	0.0107	0.01733	0	0	7	13	4	9	10	8	2	28	18	58	345	2	12	6	23	16	0
NM_001098528	Kcnb2	chr1	+	15302533	15704295	5309	2	0	0	0.13084	0	0.03689	0	0.04439	0	0.0344	0.02025	0.03645	0.02919	0.2575	0.0209	0.01569	0.00943	0	0	0	0	0	0	0	0	0	0	0	2	0	2	0	2	0	9	8	11	9	29	2	5	3	0
NM_009352	Terf1	chr1	+	15795739	15833510	1633	10	53.0893	62.187	174.396	48.9047	83.7831	69.5752	56.7102	47.1865	85.1588	74.2973	72.9973	56.5426	55.627	66.325	82.513	89.8464	158.068	53.4651	69.8498	78.6938	109.359	105.402	91.9315	59.1789	24.2914	797	788	820	768	1397	1323	786	1220	6853	9030	6776	5362	1927	1952	8086	8793	20619
NM_001033288	Gm106	chr1	-	15843943	15882803	2748	5	0.03958	0	0	0.11352	0.14256	0.25001	0.04288	0.09194	0.04431	0.13201	0.04481	0.094	0.01715	0.02019	0.0849	0.03643	0	0	0	0	0	0	0	0	0	1	0	0	3	4	8	1	4	6	27	7	15	1	1	14	6	0
NM_011291	Rpl7	chr1	-	16091376	16094514	934	7	8.85118	11.5902	4.46214	14.0281	17.0918	18.3892	8.32572	19.9489	162.123	147.106	140.794	143.955	11.5074	13.3665	135.327	154.246	685.678	855.936	637.05	527.701	1224.44	932.411	1554	550.863	387.65	76	84	12	126	163	200	66	295	7462	10226	7475	7808	228	225	7585	8634	51157
NM_133832	Rdh10	chr1	+	16095963	16122631	2295	6	2.60684	3.03229	3.32927	4.34975	2.85916	2.80646	3.64502	3.21994	13.8997	15.7076	7.58112	16.7324	13.002	12.572	8.75668	19.216	0	0	0	0	0	0.0729	4.16848	0.00431	46.0523	55	54	22	96	67	75	71	117	1572	2683	989	2230	633	520	1206	2643	0
NM_025303	Stau2	chr1	-	16218891	16509383	2890	14	1.01625	1.7837	1.68244	1.5472	1.21997	1.24805	0.89691	2.38217	7.77293	9.85155	7.43254	9.53957	7.01392	4.53104	7.89946	10.7044	17.5609	0	0	3.74476	0.94824	0.04736	0	3.53161	0.15631	27	40	14	43	36	42	22	109	1107	2119	1221	1601	430	236	1370	1854	4054
NM_025773	Ube2w	chr1	-	16559487	16609367	2354	6	0.46209	0.54746	6.04904	0.83931	1.41455	1.7876	0.60062	2.54895	18.7322	17.7054	20.4246	20.0145	16.1005	11.5969	17.9947	25.8086	15.8638	34.8672	58.9887	10.1664	22.1712	35.6903	6.74719	5.79638	25.5303	10	10	41	19	34	49	12	95	2173	3102	2733	2736	804	492	2542	3641	2983
NM_026456	Tceb1	chr1	-	16632846	16646946	955	4	4.78388	4.18329	259.659	11.7597	19.7925	16.4562	11.7205	13.3596	143.79	119.94	183.53	113.977	90.3806	97.5508	122.597	179.946	775.024	915.865	729.416	271.876	316.488	553.244	439.208	931.096	717.768	42	31	714	108	193	183	95	202	6767	8525	9963	6321	1831	1679	7026	10299	59123
NM_026392	Tmem70	chr1	+	16655272	16668356	1732	3	6.15478	8.11033	14.6381	7.86501	8.36874	11.1066	5.51013	17.2123	34.9963	28.2529	33.1936	30.7019	30.7281	36.8732	28.4497	39.0943	69.3809	107.89	113.226	24.9939	19.3002	53.6621	8.39541	68.8597	53.3548	98	109	73	131	148	224	81	472	2987	3642	3268	3088	1129	1151	2957	4058	9599
NM_016923	Ly96	chr1	+	16678537	16699686	603	5	0	0	1.72788	0.17245	0	0	0.19539	0.31423	1.81724	1.18095	0.75854	1.19941	2.73616	0.92017	1.57519	2.37975	36.3107	0	10.7037	7.94657	0	3.20324	0	0	0	0	0	3	1	0	0	1	3	54	53	26	42	35	10	57	86	1749
NM_020604	Jph1	chr1	-	16987545	17087879	2192	5	2.23309	3.11598	5.387	4.79134	2.1446	2.85998	3.76255	2.93903	9.27603	12.204	7.14281	12.0431	9.72049	16.175	10.681	21.9155	2.44436	1.78985	3.67026	0.97502	0.48994	4.30184	2.57256	0	0	45	53	34	101	48	73	70	102	1002	1991	890	1533	452	639	1405	2879	428
NM_010267	Gdap1	chr1	+	17135454	17154352	3938	6	0.05524	0.03273	0.08819	0	0.12435	0.04361	0.02992	0.03208	0.26796	0.10577	0.13849	0.1924	6.12893	0.18317	0.19888	0.37711	0	0	0	0	0	0	0	0	0	2	1	1	0	5	2	1	2	52	31	31	44	512	13	47	89	0
NM_053191	Pi15	chr1	+	17591982	17621020	6923	6	0.03142	0.01862	0.05017	0.04506	0.02829	0.02481	0.08509	0.10036	0.19053	0.12421	0.14738	0.23879	2.94838	0.11221	0.41882	0.44107	0	0	0	0	0	0	0	0	0	2	1	1	3	2	2	5	11	65	64	58	96	433	14	174	183	0
NM_031402	Crispld1	chr1	+	17717498	17756288	4006	15	0	0.06434	0.26009	0.05192	0.02445	0.02144	0.08823	0.31533	0.20769	0.22472	1.87954	0.56311	1.81218	0.37397	0.26206	0.84554	0	0	0	0.76459	0	5.02666	0	0	0	0	2	3	2	1	1	3	20	41	67	428	131	154	27	63	203	0
NM_030033	Crisp4	chr1	-	18105272	18127132	1192	7	0	0	0.29136	0	0	0	0	0	0	0	0	0	0	0	0	0.014	0	0	0	0	0	0	0	0	0	0	0	1	0	0	0	0	0	0	0	0	0	0	0	0	1	0
NR_002879	Defb44-ps	chr1	-	18200134	18213645	222	2	0	0	0	0	0	0	0	0	0	0	0	0	0	0	0	0	0	0	0	0	0	0	0	0	0	0	0	0	0	0	0	0	0	0	0	0	0	0	0	0	0	0
NM_001039123	Defb18	chr1	-	18226554	18227524	258	2	0	0	0	0	0	0	0	0	0	0	0	0	0	0	0	0.06467	0	0	0	0	0	0	0	0	0	0	0	0	0	0	0	0	0	0	0	0	0	0	0	0	1	0
NM_183124	Defb41	chr1	-	18241059	18255219	469	2	0	0	0	0	0	0	0	0	0.04327	0.08594	0	0	0.10051	0	0.03553	0.10673	0	0	0	0	0	0	0	0	0	0	0	0	0	0	0	0	0	1	3	0	0	1	0	1	3	0
NM_001040027	Gm15386	chr1	-	18250605	18255219	256	2	0	0	0	0	0	0	0	0	0	0	0	0	0	0	0	0	0	0	0	0	0	0	0	0	0	0	0	0	0	0	0	0	0	0	0	0	0	0	0	0	0	0
NM_153154	Tcfap2d	chr1	+	19093103	19156419	1753	8	0	0	0	0	0	0	0	0.07206	0	0	0	0	0.45715	0	0	0	0	0	0	0	0	0	0	0	0	0	0	0	0	0	0	0	2	0	0	0	0	17	0	0	0	0
NM_001025305	Tcfap2b	chr1	+	19202135	19228815	6056	7	0.03592	0	0.05735	0.01717	0.01617	0.04254	0.09728	0.04172	0	0.03328	0.00581	0	0.67721	0.00916	0.0055	0.01102	0	0	0	0	0	0	0	0	0	2	0	1	1	1	3	5	4	0	15	2	0	87	1	2	4	0
NM_153179	Pkhd1	chr1	-	20047860	20608138	12914	67	0.01685	0.01996	0.10757	0.03221	0.03792	0.0532	0.10948	0.04891	0	0	0	0	0.03285	0	0	0.00388	0	0	0	0	0	0	0.0143	0	0	2	2	4	4	5	8	12	10	0	0	0	0	9	0	0	3	0
NM_010552	Il17a	chr1	+	20720986	20724577	1171	3	0	0	0	0	0	0	0	0	0	0	0	0	0	0	0	0	0	0	0	0	0	0	0	0	0	0	0	0	0	0	0	0	0	0	0	0	0	0	0	0	0	0
NM_145856	Il17f	chr1	-	20767227	20774351	1178	3	0.18468	0.7658	0	0.26482	0.99766	0.2187	0.10002	0.75063	0.12058	0.10265	0.01493	0.10233	0.08003	0.14131	0.14146	0.09915	0	0	0	0	0	0	0	0	0	2	7	0	3	12	3	1	14	7	9	1	7	2	3	10	7	0
NM_008563	Mcm3	chr1	-	20793095	20810294	2886	17	209.411	163.435	152.833	221.412	167.979	164.822	193.634	159.083	102.51	103.778	87.1928	98.4994	69.9098	125.795	106.843	93.5705	200.817	112.655	227.234	223.634	161.505	165.93	159.471	63.099	31.7072	5556	3660	1270	6145	4950	5539	4743	7269	14579	22291	14304	16508	4280	6543	18504	16184	46295
NM_028829	Paqr8	chr1	+	20880703	20928837	4420	3	0.91057	1.10795	0.78575	0.87047	0.66473	0.62174	0.69307	2.00055	1.72624	1.56855	1.55225	2.0142	6.11115	1.51896	1.44772	1.76297	0	0	0	0	0	0	0	4.65402	0.04628	37	38	10	37	30	32	26	140	376	516	390	517	573	121	384	467	0
NM_027974	Efhc1	chr1	+	20941707	20980922	2208	11	0.44338	0.81713	0.78647	0.61224	1.55244	1.40018	0.42689	1.1156	1.65428	1.61257	2.3265	1.32582	2.69006	2.06062	1.19243	1.55675	0	0	0	0	0	0	0	0	0	9	14	5	13	35	36	8	39	180	265	292	170	126	82	158	206	0
NM_133252	Tram2	chr1	-	20991459	21069290	1393	11	5.46615	6.66103	3.24116	4.255	7.52279	5.67176	3.97531	5.62231	2.11228	2.81646	2.00801	3.177	3.92552	3.06707	2.70354	2.46755	0	0	0	0.14659	0	0	0	0	0.01836	70	72	13	57	107	92	47	124	145	292	159	257	116	77	226	206	0
NM_029398	Tmem14a	chr1	+	21208712	21220248	1112	5	2.15205	4.17213	0.93697	2.15079	2.9064	2.70299	2.22505	2.78314	3.68622	3.17777	3.02168	4.36696	6.86753	3.9918	3.88123	4.12646	0	0	0	1.65266	0	6.81126	0	0	0	22	36	3	23	33	35	21	49	202	263	191	282	162	80	259	275	0
NM_001077353	Gsta3	chr1	+	21230670	21255640	1450	8	6.97669	5.86592	1.43712	5.16346	2.83679	4.79731	3.41276	4.87859	0.33588	0.18532	0.50957	0.32065	1.5605	0.53573	0.26432	0.66744	0	0	22.993	0	0	0	0	0	0	93	66	6	72	42	81	42	112	24	20	42	27	48	14	23	58	0
NR_002858	Gm4956	chr1	-	21275327	21288393	1148	6	0	0.11226	0	0	0	0	0	0.05502	0.01768	0.0117	0.01532	0	0	0	0	0	0	0	0	0	0	0	0	0	12.4955	0	1	0	0	0	0	0	1	1	1	1	0	0	0	0	0	0
NM_183322	Khdc1a	chr1	+	21339758	21342280	1950	3	0	0	0	0	0	0	0	0	0.01041	0.04823	0.00902	0.00883	0	0	0	0	0.02568	0	2.08618	0	0	0	0	10.8734	0.18795	0	0	0	0	0	0	0	0	1	7	1	1	0	0	0	0	4
NM_001033904	Khdc1c	chr1	+	21358412	21359824	844	3	0	0	0	0	0	0	0	0	0	0	0	0	0	0	0	0	0	0	0	0	0	0	0	1.01847	3.19122	0	0	0	0	0	0	0	0	0	0	0	0	0	0	0	0	0
NM_001113187	Khdc1b	chr1	+	21373637	21376465	2247	3	0	0	0	0	0	0	0	0	0	0.00598	0	0	0	0	0	0	0.29528	0.623	0	0	0	0	1.00274	0	0	0	0	0	0	0	0	0	0	0	1	0	0	0	0	0	0	53
NM_001160139	Kcnq5	chr1	-	21388484	21952023	6980	15	0.04675	0.01846	0.09951	0.05959	0.04209	0.13534	0.13504	0.11763	0.14245	0.24062	0.14114	0.07154	0.25664	0.07949	0.19576	0.04303	0	0	0	0	0	0	0	0	0	3	1	2	4	3	11	8	13	49	125	56	29	38	10	82	18	0
NM_025746	4933415F23Rik	chr1	-	23107312	23109092	1781	1	0	0	0	0	0	0	0	0	0	0.00754	0	0	0	0	0	0.01874	0	0	0	0	0	0	0	0	0	0	0	0	0	0	0	0	0	0	1	0	0	0	0	0	2	0
NM_001081079	Ogfrl1	chr1	-	23373263	23390014	4844	7	2.96418	3.45859	2.8679	3.69233	3.13382	2.09199	2.408	3.79432	6.4765	4.70151	6.88579	7.65021	6.68564	6.93002	6.2541	6.55517	5.10417	0	0	2.38031	0.29816	4.63117	3.23821	0	0.01584	132	130	40	172	155	118	99	291	1546	1695	1896	2152	687	605	1818	1903	1975
NM_172124	B3gat2	chr1	+	23768765	23854704	4362	4	5.03733	4.78618	5.57341	4.52943	5.27629	7.93414	3.4574	8.15206	16.0032	15.5183	16.9469	16.245	11.5527	11.7663	15.8654	16.1389	2.19839	22.921	16.3442	4.2568	1.46024	4.35143	9.66469	4.77026	14.9736	202	162	70	190	235	403	128	563	3440	5038	4202	4115	1069	925	4153	4219	766
NM_028534	Smap1	chr1	-	23852466	23929128	2259	10	38.6664	40.5614	20.1402	33.8335	37.8047	42.1215	30.981	43.6167	53.4126	55.7605	54.3652	54.7094	34.1187	38.1942	56.1952	53.0418	7.27075	66.3478	46.429	11.6545	3.22401	10.476	25.1806	17.8361	39.6589	803	711	131	735	872	1108	594	1560	5946	9375	6981	7177	1635	1555	7618	7181	1312
NM_026503	1110058L19Rik	chr1	-	24002778	24012479	667	3	10.2742	11.2063	12.4967	16.3697	11.7465	9.52767	7.41905	10.1322	33.8614	32.4117	38.5076	27.0048	42.0515	40.4291	32.853	38.6752	225.488	30.1009	71.7574	129.497	45.4901	172.339	128.772	76.3464	36.9177	63	58	24	105	80	74	42	107	1113	1609	1460	1046	595	486	1315	1546	12014
NM_026604	Fam135a	chr1	-	24017597	24107180	6467	21	1.96797	1.81342	5.42409	2.46017	3.8466	2.94802	1.18423	4.81491	14.751	17.0137	17.6031	15.4919	12.0711	12.9041	16.4706	15.7725	0	4.91605	6.93359	1.55559	3.53508	4.39551	4.8739	0.06417	0.18452	117	91	101	153	254	222	65	493	4701	8189	6471	5818	1656	1504	6392	6113	0
NM_007740	Col9a1	chr1	+	24184449	24259577	3888	38	0	0	0	0.02675	0.02519	0.02209	0	0.03249	0.21399	0.31102	0.3846	3.36607	4.8983	0.82772	0.23573	0.18883	0	0	0	0.0035	0	0	0	0	0	0	0	0	1	1	1	0	2	41	90	85	760	404	58	55	44	0
NM_007733	Col19a1	chr1	-	24264522	24594276	10542	51	0	0	0	0	0	0	0.01118	0	0.00577	0.03186	0.03171	0.0245	0.13862	0.01053	0.02213	0.01108	0	0	0	0	0	0	0.01168	0	0	0	0	0	0	0	0	1	0	3	25	19	15	31	2	14	7	0
NM_026719	Lmbrd1	chr1	+	24685383	24823146	5392	16	1.51302	0.95603	1.73909	1.02212	1.67103	2.35718	1.11441	2.16704	8.73495	9.53132	10.2708	8.08629	8.15684	6.35949	8.56988	9.02994	10.4548	7.44023	0	6.38489	2.75866	5.29159	6.01915	7.52016	0.27031	75	40	27	53	92	148	51	185	2321	3825	3148	2532	933	618	2773	2918	4503
NM_175642	Bai3	chr1	-	25124321	25886552	5522	31	0.09849	0.11669	0.06289	0.07533	0.17736	0.13997	0.06401	0.14869	0.37483	0.54747	0.26761	0.16216	1.14393	0.11053	0.41041	0.19641	0	0	0	0	0	0	0	0	0	5	5	1	4	10	9	3	13	102	225	84	52	134	11	136	65	0
NM_001033764	4931408C20Rik	chr1	-	26738646	26744305	4331	2	0	0	0	0.02401	0	0	0	0.02917	0	0	0	0	0	0	0	0	0	0	0	0	0	0	0	0	0	0	0	0	1	0	0	0	2	0	0	0	0	0	0	0	0	0
NM_001013750	Gm597	chr1	-	28832967	28837097	2882	2	0	0	0	0	0.06796	0	0	0	0	0	0	0	0.01636	0	0.01735	0.01737	0	0	0	0	0	0	0	0	0	0	0	0	0	2	0	0	0	0	0	0	0	1	0	3	3	0
NM_001081080	Phf3	chr1	-	30859187	30920101	7561	15	25.7087	20.4021	27.1467	24.6591	22.2013	21.796	20.3667	33.6978	19.9033	23.9098	21.0427	21.3287	15.6365	14.9704	21.1907	23.11	18.673	15.579	27.5749	8.40259	7.16552	7.38629	6.40449	3.71899	10.6371	1787	1197	591	1793	1714	1919	1307	4034	7416	13455	9044	9365	2508	2040	9615	10472	11278
NM_011200	Ptp4a1	chr1	-	30997148	31006600	4129	6	0.21076	0.21848	0.84113	0.22666	0.45067	0.49917	0.11414	0.59657	9.35252	7.52015	10.4002	10.1302	3.16246	3.14452	6.40885	6.70426	11.9943	7.59711	0.22567	0.03627	0.87596	0.01473	2.36764	2.32111	0.09702	8	7	10	9	19	24	4	39	1903	2311	2441	2429	277	234	1588	1659	3956
NR_033445	4931428L18Rik	chr1	-	31197923	31279501	1094	3	0.29829	0.1178	0.31746	0.1901	0.44761	0.0785	0.2154	0.23093	0	0	0	0	0	0	0	0	0	0	0	0	0	0	0	0	0	3	1	1	2	5	1	2	4	0	0	0	0	0	0	0	0	0
NM_153601	Lgsn	chr1	+	31233280	31261570	1903	5	0.17148	0.06772	0	0.10929	0.05146	0.13538	0	0.13276	0	0	0	0	0	0	0	0	0	0	0	0	0	0	0	0	0	3	1	0	2	1	3	0	4	0	0	0	0	0	0	0	0	0
NM_029062	4930521A18Rik	chr1	+	31279684	31281132	1449	1	0	0	0	0	0	0	0	0	0	0	0	0	0	0	0	0	0	0	0	0	0	0	0	0	0	0	0	0	0	0	0	0	0	0	0	0	0	0	0	0	0	0
NR_015347	Gm4850	chr1	+	31321692	31324906	914	2	0	0	0	0	0	0	0	0	0	0	0	0	0	0	0	0	0	0	0	0	0	0	0	0	0	0	0	0	0	0	0	0	0	0	0	0	0	0	0	0	0	0
NM_133235	Khdrbs2	chr1	+	32229651	32714583	1359	9	0	0	0	0.07652	0	0.06319	0	0.04648	0	0	0	0	0	0	0	0.04911	0	0	0	0	0	0	2.40086	0	0	0	0	0	1	0	1	0	1	0	0	0	0	0	0	0	4	0
NM_001199956	Gm9839	chr1	-	32576408	32577844	1437	1	0	0	0	0	0	0	0	0	0	0	0	0	0	0	0	0	0	0	0	0	0	0	0	0	0	0	0	0	0	0	0	0	0	0	0	0	0	0	0	0	0	0
NM_001164286	Gm5415	chr1	-	32600391	32604138	3748	1	0.02902	0	0	0	0	0	0	0	0.00541	0.01792	0	0.00919	0	0	0.00445	0.01336	0	0	0	0	0	0	0	0	0	1	0	0	0	0	0	0	0	1	5	0	2	0	0	1	3	0
NM_008922	Prim2	chr1	-	33510656	33726603	1937	14	13.7023	13.0403	12.0131	15.6221	13.9549	11.3942	12.7736	13.3364	21.9582	21.7391	21.4521	16.74	11.3409	12.8904	22.5052	20.4073	23.4864	11.5633	25.2609	47.4945	21.999	51.2884	8.18067	10.6658	1.10008	244	196	67	291	276	257	210	409	2096	3134	2362	1883	466	450	2616	2369	3634
NR_033199	1700001G17Rik	chr1	+	33726669	33727557	889	1	0.12236	0.57985	0.39067	0.70182	0.3305	0.2898	0.13253	0.42628	0.36522	0.3325	0.29683	0.1937	0.47723	0.56173	0.18744	0.30031	0	0	0	0	0	1.19757	0	0	0	1	4	1	6	3	3	1	6	16	22	15	10	9	9	10	16	0
NM_008999	Rab23	chr1	+	33776741	33799409	4321	8	12.9897	9.78249	18.3256	12.5862	9.63276	10.7919	10.3615	13.9447	9.61791	11.7352	10.9763	8.082	10.1349	8.1412	9.35966	7.76178	0.00579	16.1773	0	4.64374	1.46267	0.92923	2.78958	3.92148	0.15189	516	328	228	523	425	543	380	954	2048	3774	2696	2028	929	634	2427	2010	2
NM_145392	Bag2	chr1	-	33802329	33814595	1815	3	2.39728	3.5502	3.44433	6.07303	3.0757	3.26477	4.15459	3.7583	19.3869	18.8993	19.8603	19.6205	19.9209	21.1856	18.647	24.3991	0	0	0	41.2516	51.8046	30.636	4.74855	0.02177	0.70441	40	50	18	106	57	69	64	108	1734	2553	2049	2068	767	693	2031	2654	0
NM_133817	Zfp451	chr1	-	33818598	33871272	3650	15	17.0764	14.6879	22.6461	14.9	20.0704	17.0344	13.3316	22.2359	13.532	13.922	12.8351	15.5217	15.5498	17.8771	14.1848	15.7853	0	0	0	11.9571	13.1829	6.05863	3.43396	0	1.38242	573	416	238	523	748	724	413	1285	2434	3782	2663	3290	1204	1176	3107	3453	0
NM_001161816	Gm15455	chr1	-	33892744	33895759	3016	1	0.1082	0.34184	0	0.03448	0.16236	0.05695	0.15626	0.16753	0	0.01782	0.02333	0.01142	0	0	0.01658	0.03319	0	0	6.74412	0	0	0	0.00408	0.12776	0	3	8	0	1	5	2	4	8	0	4	4	2	0	0	3	6	0
NM_177235	Bend6	chr1	-	33908897	33964466	2292	7	0.18984	0.44982	0	0.27222	0.68368	0.18734	0.25703	0.60625	0.58434	0.41035	0.33772	1.2021	4.15458	1.25884	0.56709	1.23761	0	0	0	0.1663	0	0	0	0	0	4	8	0	6	16	5	5	22	66	70	44	160	202	52	78	170	0
NM_134448	Dst	chr1	+	34068670	34365497	23242	98	12.0935	10.3189	5.31968	7.94594	11.0528	8.25449	7.62935	11.1364	2.59047	4.06169	2.75365	3.95791	4.78865	4.30433	3.42067	4.44464	6.03801	0.47471	5.49928	2.05818	3.92546	4.18475	2.32134	0.1135	1.76467	2584	1861	356	1776	2623	2234	1505	4098	2967	7026	3638	5342	2361	1803	4771	6191	11210
NM_027159	Ccdc115	chr1	-	34493515	34496517	1705	5	17.6722	10.5819	9.98115	21.8951	12.8093	13.5994	8.36153	23.3378	11.4733	11.4029	12.5879	9.46347	12.9393	9.56768	10.9561	8.81759	39.8031	28.2937	10.9034	25.1901	25.2675	26.6003	15.9157	30.2551	0.84984	277	140	49	359	223	270	121	630	964	1447	1220	937	468	294	1121	901	5421
NM_178601	Imp4	chr1	+	34496674	34502592	2249	9	69.8413	48.4776	31.194	73.9787	28.1313	51.6641	58.7798	50.0733	29.8477	32.9658	29.1691	23.3991	24.0626	25.7816	33.6166	22.7326	124.559	117.233	92.5433	206.235	131.993	184.159	152.888	125.742	34.8553	1444	846	202	1600	646	1353	1122	1783	3308	5518	3729	3056	1148	1045	4537	3064	22377
NM_011206	Ptpn18	chr1	+	34516591	34530629	1578	15	2.06799	4.81842	0.88036	1.97692	4.03415	3.80953	2.09062	3.12199	1.49172	1.73698	1.32666	1.36408	2.74834	3.62171	1.47841	1.54382	28.1157	6.54839	0	0.11215	1.38461	0.22168	0.80366	3.31848	0.11883	30	59	4	30	65	70	28	78	116	204	119	125	92	103	140	146	3544
NM_009355	Prss39	chr1	+	34555275	34559907	1246	5	0.0873	0.10343	0	0.08346	0.47161	0.13785	0.18912	0.10138	0	0.03235	0	0.02764	0	0	0.02675	0.01339	0	0	0	0	0	0	0	0	0	1	1	0	1	6	2	2	2	0	3	0	2	0	0	2	1	0
NM_007685	Cfc1	chr1	+	34592493	34601156	1038	6	1.36232	3.47633	0.33459	0.40072	2.64184	2.97842	1.47561	1.7646	35.287	28.3607	42.8788	45.1073	8.99204	30.5226	14.9621	20.6082	0	9.03231	0	11.9868	0	10.3152	2.34859	8.30021	18.4756	13	28	1	4	28	36	13	29	1805	2191	2530	2719	198	571	932	1282	0
NM_009356	Prss40	chr1	-	34609176	34617788	1301	5	0	0.39623	0	0	0	0.06601	0.09056	0.0971	0	0	0	0	0	0	0.01281	0.01283	0	0	0	0	0	0	0	0	0	0	4	0	0	0	1	1	2	0	0	0	0	0	0	1	1	0
NM_213727	Fam123c	chr1	+	34636538	34647789	4356	2	0.02497	0.11834	0.07973	0.04774	0.15738	0.09857	0.02705	0.0435	0.07454	0.1203	0.08481	0.21347	1.1363	0.1019	0.05738	0.16854	0	0	0	0	0	0	0	3.87636	0.06261	1	4	1	2	7	5	1	3	16	39	21	54	105	8	15	44	0
NR_033627	AA619741	chr1	-	34690380	34693055	2676	1	0	0	0	0	0	0	0	0	0	0	0.00657	0	0	0	0.00623	0	0	0	0	0	0	0	0	0	0	0	0	0	0	0	0	0	0	0	0	1	0	0	0	1	0	0
NM_183019	Arhgef4	chr1	+	34858567	34869599	2714	10	2.00399	3.22893	1.79154	1.72416	3.86118	2.59469	1.7365	1.88504	1.64493	2.27235	1.34178	1.60526	7.81615	3.2711	1.36307	1.48784	31.403	0	0	0	0	4.01242	0	0	0.03141	50	68	14	45	107	82	40	81	220	459	207	253	450	160	222	242	6808
NM_001160235	Fam168b	chr1	-	34870063	34899895	5060	8	35.4061	35.9365	28.0039	35.6965	51.7169	34.8094	34.5315	37.1473	42.6302	43.152	37.632	50.35	69.2009	57.1089	40.4641	36.2473	0.30184	6.25026	0.02695	3.9467	0.11222	7.65864	2.68146	12.0301	0.30489	1647	1411	408	1737	2672	2051	1483	2976	10630	16251	10824	14795	7428	5208	12287	10992	122
NM_145516	Plekhb2	chr1	+	34906804	34936430	3317	8	6.09961	9.79073	5.44461	6.0191	18.7488	6.62789	6.18057	6.5312	15.4228	14.5419	13.4288	17.542	12.3784	18.0827	11.9264	16.8771	11.2242	0.00555	10.7638	5.63071	1.52581	4.55309	0	22.7154	35.3527	186	252	52	192	635	256	174	343	2521	3590	2532	3379	871	1081	2374	3355	2974
NM_015818	Hs6st1	chr1	+	36125245	36163291	3719	2	66.2778	67.7802	27.4555	67.9448	61.385	54.9119	76.7313	61.1733	18.6665	17.1031	13.789	26.0871	23.3356	32.4501	14.419	22.4916	3.54457	11.5401	0	2.25481	1.36752	1.70535	7.31985	13.2251	37.6826	2266	1956	294	2430	2331	2378	2422	3602	3421	4734	2915	5634	1841	2175	3218	5013	1053
NM_198899	Uggt1	chr1	-	36196873	36301147	9029	41	13.7582	11.6326	13.0013	10.7107	13.8949	13.1542	9.90437	15.2217	15.5143	17.3215	15.599	16.4324	10.9431	10.9325	18.4171	16.0465	8.72252	11.5915	10.6875	4.28639	3.49995	3.25945	2.25137	12.8666	2.8018	1142	815	338	930	1281	1383	759	2176	6903	11640	8006	8616	2096	1779	9979	8683	6291
NM_153408	Neurl3	chr1	-	36321447	36330270	2583	4	0	0.14968	0.26891	0.04026	0.07583	0	0	0.02445	0.01571	0.02081	0	0.06	0.31025	0.02148	0	0.05814	0	0	3.51061	0	0	0	0	0	0	0	3	2	1	2	0	0	1	2	4	0	9	17	1	0	9	0
NM_001172205	Arid5a	chr1	+	36364578	36380874	5699	7	0.878	1.04021	0.36565	0.98531	1.0311	0.75345	0.90966	0.62063	0.38456	0.49981	0.3056	0.37468	0.90988	0.36997	0.31579	0.2313	0	0.00323	0	0	0	0.1788	0	2.259	23.9445	46	46	6	54	60	50	44	56	108	212	99	124	110	38	108	79	0
NM_172652	4632411B12Rik	chr1	-	36392575	36426026	4663	21	26.7334	23.7956	22.0463	22.9916	30.3283	23.4999	21.7299	21.6449	15.2226	15.5942	13.163	16.7659	23.8582	19.4195	15.5489	15.5587	13.786	12.5575	18.4181	14.1297	2.42753	10.5547	10.2132	2.74182	24.1462	1146	861	296	1031	1444	1276	860	1598	3498	5412	3489	4540	2360	1632	4351	4348	5135
NM_001013374	Lman2l	chr1	-	36480031	36502084	2225	8	7.38213	9.96227	7.02411	8.3189	10.74	10.8071	9.90231	8.54439	13.507	11.9868	12.3343	11.9496	13.7501	11.7955	14.095	11.5789	0	0	30.5711	3.46291	15.0682	3.00764	6.05932	0.00888	0.19154	151	172	45	178	244	280	187	301	1481	1985	1560	1544	649	473	1882	1544	0
NM_033570	Cnnm4	chr1	+	36528442	36565621	4582	7	1.47188	1.51879	0.90957	2.15598	1.5817	1.59311	1.6457	1.98496	2.53767	1.72129	2.03489	1.98057	2.36626	2.36136	2.11662	1.50399	13.7483	0	26.7789	5.01798	3.58848	1.69617	3.9178	49.4403	82.5738	62	54	12	95	74	85	64	144	573	587	530	527	230	195	582	413	5032
NM_001039551	Cnnm3	chr1	+	36568721	36585082	5283	9	5.53868	5.34224	6.1138	6.3183	6.21027	6.56722	6.77981	5.9777	6.01514	6.3785	5.924	6.57773	7.46853	7.05785	5.49153	6.07995	0	0.05579	0	3.2931	3.00951	3.93254	7.09421	0.39087	0.14359	269	219	93	321	335	404	304	500	1566	2508	1779	2018	837	672	1741	1925	0
NM_153502	Ankrd23	chr1	-	36587379	36592574	1954	9	2.78343	4.88053	1.42192	2.39477	6.31527	4.04338	3.97964	2.61821	1.54738	1.60215	0.95434	1.67442	5.35573	3.97546	1.55211	1.34922	0	0	0	0	0	0	0	0	0.05234	50	74	8	45	126	92	66	81	149	233	106	190	222	140	182	158	0
NM_026241	Ankrd39	chr1	-	36595018	36604046	1786	4	3.22797	4.11295	1.75013	4.25028	4.88039	3.94288	3.8922	3.28887	2.96547	3.23488	2.43296	3.12391	6.17625	5.21929	2.64046	2.54119	28.9628	0	0.08907	14.1847	10.9618	0.34914	0.89619	0.01106	0.25771	53	57	9	73	89	82	59	93	261	430	247	324	234	168	283	272	4132
NM_001126047	Sema4c	chr1	-	36605487	36615226	3805	15	4.97427	6.1642	3.83357	5.00118	5.68832	6.59036	6.5336	4.847	9.10895	10.2156	7.67953	13.6539	17.1216	18.2572	6.93706	7.86715	0	0	0	1.84965	0.12328	1.21912	0.11325	0	0	174	182	42	183	221	292	211	292	1708	2893	1661	3017	1382	1252	1584	1794	0
NM_001126046	Fam178b	chr1	-	36619541	36740028	2282	15	5.76772	9.82638	1.06535	3.87328	11.373	8.27919	7.74462	6.75334	0.78253	0.42392	0.70153	0.6716	0.53709	0.94827	0.43814	0.62152	0	0	2.84829	3.1199	3.20775	0.02666	3.69585	0.18185	0.00747	121	174	7	85	265	220	150	244	88	72	91	89	26	39	60	85	0
NM_009942	Cox5b	chr1	+	36748332	36750233	569	4	9.55856	14.4953	35.4017	9.50314	13.2533	10.1121	10.5605	11.9883	106.027	63.3785	123.609	93.3335	14.084	22.3309	61.5302	59.2951	159.356	122.171	146.824	89.2143	219.656	174.784	253.971	90.4333	83.1068	50	64	58	52	77	67	51	108	2973	2684	3998	3084	170	229	2101	2022	7243
NM_146107	Actr1b	chr1	-	36756047	36766770	2077	11	48.444	49.5759	28.7608	54.7718	52.4813	49.6991	58.3719	45.4621	55.3378	54.1065	48.1265	52.3401	58.4655	59.226	56.3217	50.2826	31.8123	8.63776	33.8437	43.4149	56.4372	35.8442	21.8029	71.5929	131.737	925	799	172	1094	1113	1202	1029	1495	5664	8364	5682	6313	2576	2217	7020	6259	5278
NM_009539	Zap70	chr1	+	36818706	36839661	2180	13	2.14559	5.67511	0.15931	1.5741	8.26623	2.67876	3.18875	2.115	0.10239	0.04931	0	0.0079	0.06487	0.0509	0.06115	0.03062	41.9609	0	0	0	0	1.73021	0.75116	0	0	43	96	1	33	184	68	59	73	11	8	0	1	3	2	8	4	7307
NM_018872	Tmem131	chr1	-	36849034	36996372	6547	41	48.1328	28.483	24.1367	44.9649	27.6742	28.0837	38.404	41.9751	20.0817	24.8978	22.9314	20.4421	20.5279	18.5518	25.7937	19.2141	14.3468	26.2184	16.6171	7.78689	8.97671	7.56853	5.56471	16.8268	0.40098	2897	1447	455	2831	1850	2141	2134	4351	6479	12132	8534	7772	2851	2189	10134	7539	7503
NM_009918	Cnga3	chr1	+	37276106	37320229	3498	6	2.54993	5.96836	0.695	2.14037	4.31169	1.93949	2.86302	2.88898	1.78676	1.09855	0.58339	0.64981	0.43124	0.92001	1.04328	0.93971	0	0	6.58798	0	0	0	0	11.6795	23.0556	82	162	7	72	154	79	85	160	308	286	116	132	32	58	219	197	0
NM_030266	Inpp4a	chr1	+	37356738	37467581	5689	26	4.41683	5.30078	2.50298	3.08906	5.52606	7.86471	4.22492	4.78504	2.93205	3.54736	2.43674	3.78666	8.0956	5.55933	2.61571	2.92128	0	0	0	0.99065	1.37133	0.00267	0.00216	0.00174	0.09439	231	234	41	169	321	521	204	431	822	1502	788	1251	977	570	893	996	0
NM_198006	6330578E17Rik	chr1	-	37473930	37486948	3862	3	18.1951	18.4199	18.1655	17.2054	15.6466	17.011	13.6675	22.1274	32.84	37.2396	34.2232	31.6623	22.6058	26.0908	34.9587	31.1554	40.6099	24.0761	28.1405	29.4009	16.7614	15.2721	9.21033	59.1385	27.3534	646	552	202	639	617	765	448	1353	6250	10704	7513	7101	1852	1816	8102	7211	12528
NM_026123	Unc50	chr1	+	37487017	37495969	1412	6	23.3422	32.3094	20.9071	28.2796	42.1711	29.5585	19.8594	32.9668	30.8698	27.8998	33.5024	31.0376	51.6137	53.7963	26.4709	29.8975	0	0	0	29.2892	51.3961	47.5768	26.5779	31.4602	1.88939	303	354	85	384	608	486	238	737	2148	2932	2689	2545	1546	1369	2243	2530	0
NM_173870	Mgat4a	chr1	-	37496185	37593104	7054	15	1.92757	1.73559	2.21557	1.88691	2.27696	1.81398	1.51995	2.73092	1.25426	1.16189	1.5213	1.40856	1.91127	1.23495	1.54732	1.2939	0.03904	0	0.01289	3.92142	0.0385	0.15308	0	3.81121	0.06887	125	95	45	128	164	149	91	305	436	610	610	577	286	157	655	547	22
NR_024017	4930594C11Rik	chr1	-	37542696	37545450	2755	1	0	0	0	0.03774	0.10665	0.03117	0	0.04585	0.01473	0.02438	0.03831	0.05625	0.01711	0	0.03629	0.06057	0	0	0	0	0	0	0	0	0	0	0	0	1	3	1	0	2	2	5	6	9	1	0	6	10	0
NM_028096	2010300C02Rik	chr1	-	37668521	37776656	4361	10	0.39909	0.65012	0.07964	0.16691	0.40423	0.66954	0.37824	0.30414	0.96786	0.98283	0.93185	0.7463	0.82152	0.94152	0.54642	0.64662	0	0	0	0	0	0	0.09599	7.76422	6.15459	16	22	1	7	18	34	14	21	208	319	231	189	76	74	143	169	0
NM_207228	Tsga10	chr1	-	37811621	37921924	3400	20	0.15997	0.34113	0.40859	0.24467	0.5761	0.20207	0.10396	0.48299	0.66249	0.65995	0.64677	0.82049	1.6499	1.07708	0.56363	0.85883	0.42343	0	0	1.3573	0.00726	0.02237	0.59027	1.52854	0.00251	5	9	4	8	20	8	3	26	111	167	125	162	119	66	115	175	115
NM_001037918	Lipt1	chr1	+	37929051	37933143	1555	2	4.61687	7.2931	2.45681	5.2829	4.84961	5.74359	4.84925	5.19905	5.15468	5.35714	5.90554	3.79839	4.30475	5.20962	5.42244	5.05406	35.6966	0	0	9.19207	6.11254	8.65597	19.9214	17.1047	0.51524	66	88	11	79	77	104	64	128	395	620	522	343	142	146	506	471	4434
NM_026913	Mitd1	chr1	-	37935735	37947256	1229	7	6.90363	6.18671	21.7594	6.00734	8.8454	7.19724	5.6562	7.76014	19.8797	18.3885	22.8741	13.3109	19.7152	19.4585	19.7824	20.6503	34.8672	0	0	27.5473	19.5859	25.2082	21.9498	19.841	1.76155	78	59	77	71	111	103	59	151	1204	1682	1598	950	514	431	1459	1521	3423
NM_027098	Mrpl30	chr1	+	37947398	37955178	691	6	38.4102	32.0782	34.6801	41.3838	44.5039	29.3302	22.6777	44.3311	56.3549	53.4136	60.9998	46.4269	61.4663	55.4057	55.9721	54.5008	204.793	285.969	177.603	262.607	226.018	470.623	323.434	129.459	147.574	244	172	69	275	314	236	133	485	1919	2747	2396	1863	901	690	2321	2257	11304
NM_001033427	Lyg2	chr1	-	37962768	37973338	2564	6	0	0	0.13545	0	0	0	0	0	0	0.00524	0	0	0	0	0	0	0	0	0	0	0	0	0	0	0	0	0	1	0	0	0	0	0	0	1	0	0	0	0	0	0	0
NM_027111	Lyg1	chr1	-	38003583	38014604	798	6	0	0.16149	0	0	0	0.10762	0	0	0	0	0	0	0	0	0	0.02091	0	0	0	0	0	0	0	0	0	0	1	0	0	0	1	0	0	0	0	0	0	0	0	0	1	0
NM_172054	Txndc9	chr1	-	38040712	38054053	4596	5	4.04716	4.62662	7.48107	5.06809	3.47339	3.28862	3.99916	4.61747	10.8218	11.1821	12.5128	9.61792	6.43099	7.05044	11.78	10.6665	74.8321	38.5664	15.7395	39.5417	52.9353	59.7178	58.4272	52.5508	48.4605	171	165	99	224	163	176	156	336	2451	3825	3269	2567	627	584	3249	2938	27473
NM_198303	Eif5b	chr1	+	38054855	38112424	7797	24	40.2627	33.2222	120.757	47.6654	34.4795	37.2611	32.8818	50.1022	46.7974	46.6566	48.7107	46.0616	39.9213	48.3483	46.6232	47.6031	28.1203	34.094	32.6048	37.7051	27.7185	22.9433	34.4593	31.7368	30.2577	2886	2010	2711	3574	2745	3383	2176	6185	17981	27075	21589	20856	6603	6794	21815	22244	17514
NM_019570	Rev1	chr1	-	38109631	38186507	4262	23	25.2927	30.6609	13.9345	21.7878	32.2626	27.5446	20.2082	34.8997	18.3975	24.9554	17.101	19.4221	24.7756	27.8732	18.9081	16.7877	5.35764	9.23569	17.0796	13.201	3.95638	3.7077	9.36857	0.3686	0.038	991	1014	171	893	1404	1367	731	2355	3864	7916	4143	4807	2240	2141	4836	4288	1824
NM_010678	Aff3	chr1	-	38234172	38721800	6010	23	1.80992	1.39379	5.43203	1.48799	1.33624	1.51465	1.68597	1.67096	6.51993	5.64717	6.21141	7.72468	7.02003	6.02868	7.64152	4.73369	0	0	0	3.26622	1.57331	2.56606	0.00205	1.94482	0.01135	100	65	94	86	82	106	86	159	1931	2526	2122	2696	895	653	2756	1705	0
NM_001029878	Lonrf2	chr1	-	38851354	38878060	5077	11	0.27853	0.43152	0.13681	0.08193	0.1929	0.15224	0.27848	0.38566	0.03597	0.05028	0.11088	0.09836	2.53481	0.0765	0.04595	0.05259	0	0	0	0	0	0	0	0	0	13	17	2	4	10	9	12	31	9	19	32	29	273	7	14	16	0
NM_145142	Chst10	chr1	-	38920717	38955005	3120	7	3.55615	4.17183	1.55841	2.26637	4.17487	3.49567	4.45607	4.85849	1.15121	0.68903	0.85705	0.68439	3.11245	0.72914	1.24445	0.63642	0	0	0	0	2.35805	0	0	0	0	102	101	14	68	133	127	118	240	177	160	152	124	206	41	233	119	0
NM_001011684	Nms	chr1	+	38995994	39007121	1001	10	0	0	0	0	0	0	0	0.0631	0	0	0	0	0.04709	0	0	0	0	0	0	0	0	0	0	0	0	0	0	0	0	0	0	0	1	0	0	0	0	1	0	0	0	0
NM_026850	Pdcl3	chr1	+	39044659	39054081	1706	6	55.4084	72.1413	118.278	68.8162	51.2073	60.3057	51.452	63.0493	41.144	39.7647	41.8665	38.2254	48.798	45.5011	43.6717	44.2773	57.2371	96.1141	43.7347	55.673	98.2973	131.738	73.9533	124.355	146.501	869	955	581	1129	892	1198	745	1703	3459	5049	4060	3787	1766	1399	4471	4527	7800
NM_008719	Npas2	chr1	+	39251117	39420085	4180	21	0.59853	1.04824	0.08309	0.3234	0.79662	0.8218	0.47918	0.42308	0.03398	0.09965	0.04209	0.01648	0.48493	0.07964	0.03987	0.08782	0	0.01322	0	0	0	0	0	0.00709	0.05506	23	34	1	13	34	40	17	28	7	31	10	4	43	6	10	22	0
NM_053257	Rpl31	chr1	+	39424696	39428756	1040	5	3.55615	1.48699	20.7046	4.69938	5.17935	4.87191	3.51199	6.55896	42.6532	31.9623	40.5804	32.2049	17.8135	22.4078	35.5548	46.7847	24.1949	2.03677	10.7296	58.9287	53.7089	82.6994	73.9686	10.8493	2.45867	34	12	62	47	55	59	31	108	2186	2474	2399	1945	393	420	2219	2916	2010
NM_018775	Tbc1d8	chr1	-	39428340	39535592	4440	20	4.04236	5.07943	5.4755	5.01195	6.92616	5.14493	4.19275	6.99885	10.5667	10.3615	9.13288	8.60616	7.52755	8.16044	8.6134	11.372	3.40037	0	2.04744	9.71308	7.70119	13.051	10.5348	2.53238	0.14398	165	175	70	214	314	266	158	492	2312	3424	2305	2219	709	653	2295	3026	1206
NM_028043	D1Bwg0212e	chr1	+	39592647	39603726	3170	7	26.0789	21.9937	27.3898	27.1611	16.745	18.3405	22.7838	23.8296	22.8786	26.0668	22.6312	21.9787	17.1608	21.6518	22.5041	19.6599	0.02369	9.43638	14.9838	3.53853	8.39947	5.21043	3.90343	0.84466	0.02689	760	541	250	828	542	677	613	1196	3574	6150	4078	4046	1154	1237	4281	3735	6
NR_028555	Snord89	chr1	-	39605592	39605685	94	1	15.0435	16.4518	3.69471	12.1686	18.7539	11.8767	18.8013	7.39111	1.72702	3.85929	2.05866	1.09915	9.52831	11.8055	3.36822	4.97027	0	0	0	0	0	0.1618	0	0	0	13	12	1	11	18	13	15	11	8	27	11	6	19	20	19	28	0
NM_001033135	Rnf149	chr1	-	39608141	39634192	2434	7	21.2726	18.902	27.9669	22.0447	14.6865	19.3348	18.2977	19.6954	46.7877	40.8215	45.1441	42.3781	30.4648	35.9496	44.8705	39.3496	36.1574	38.3526	23.4735	8.17676	29.6128	12.3035	15.398	15.8758	2.58783	476	357	196	516	365	548	378	759	5612	7395	6246	5990	1573	1577	6554	5740	7030
NM_170597	Creg2	chr1	-	39675251	39708027	5799	4	0.05627	0.06667	0.05989	0	0.20266	0.08885	0.08127	0.10892	0.007	0.00463	0.06067	0.03563	0.04065	0.09568	0.00575	0.03453	0	0	0	0	0	0	0	0	0	3	3	1	0	12	6	4	10	2	2	20	12	5	10	2	12	0
NM_001145660	Rfx8	chr1	-	39722146	39777834	2000	15	0.27194	0.19331	0.17365	0.05199	0.09794	0.42939	0.29455	0.22106	0.16234	0.05374	0.11435	0.06027	0.30641	0.5826	0.05832	0.15852	0	0	0	0	0	0	0	0	0	5	3	1	1	2	10	5	7	16	8	13	7	13	21	7	19	0
NM_001177348	Gm3646	chr1	-	39860986	39862177	359	2	0	0	0	0	0	0	0	0	0	0	0	0	0.13131	0	0	0	0	0	0	0	0	0	0	0	0	0	0	0	0	0	0	0	0	0	0	0	0	1	0	0	0	0
NM_008696	Map4k4	chr1	+	39957758	40083155	5620	30	80.8468	81.474	87.1348	71.6432	72.1282	92.5249	86.5632	86.2105	65.3584	73.2384	66.8284	84.8411	85.3554	76.8708	57.1166	63.3708	4.37266	5.24727	4.06814	10.8032	13.2996	8.56796	17.1868	4.6571	0.22598	4177	3553	1410	3872	4139	6055	4129	7671	18101	30634	21349	27689	10176	7786	19263	21344	1963
NM_010555	Il1r2	chr1	+	40141613	40182070	1343	9	0.16199	0.57575	0.2586	0.38714	0.2917	0.31972	0.17546	0.23515	0.10577	0.08004	0.0524	0.06411	0.1755	0.04131	0.08686	0.09939	0	0	0	0	0	0	0	10.8955	0.20309	2	6	1	5	4	5	2	5	7	8	4	5	5	1	7	8	0
NM_001123382	Il1r1	chr1	+	40323431	40373022	4808	11	0.45248	0.26804	0.57788	0.32442	0.42776	0.66087	0.49011	0.94583	0.05065	0.12016	0.07684	0.3295	0.78436	0.09232	0.07278	0.10064	0	0	0	0	0	0	0	0	0	20	10	8	15	21	37	20	72	12	43	21	92	80	8	21	29	0
NM_133193	Il1rl2	chr1	+	40381472	40422316	1950	11	0.16735	0.19827	0	0	0.35157	0.13212	0.06042	0.22673	0.05203	0.08957	0.00902	0.07948	0.36262	0	0.05127	0.09413	0	0	0	0	0	0	0	0	0	3	3	0	0	7	3	1	7	5	13	1	9	15	0	6	11	0
NM_001025602	Il1rl1	chr1	+	40497473	40522260	5072	10	0.75063	0.07623	2.46509	0.24602	0.2124	0.84659	1.5564	1.68112	0.004	0.01589	0	0	0	0.01094	0.00657	0.00329	0	0	0	0	0	0	0	0	0	35	3	36	12	11	50	67	135	1	6	0	0	0	1	2	1	0
NM_008365	Il18r1	chr1	+	40522851	40557699	4158	11	0	0	0	0	0.02355	0	0	0	0	0.00323	0	0	0.02267	0	0	0.00401	0	0	0	0	0	0	0	0	0	0	0	0	0	1	0	0	0	0	1	0	0	2	0	0	1	0
NM_010553	Il18rap	chr1	+	40572207	40606142	2482	13	0.13148	0.05192	0.13993	0.08379	0.03946	0.0692	0.28482	0.15268	0.05723	0.07579	0	0.01388	0.03799	0.02236	0.02686	0.0605	0	0	0	0	0	0	0	0	0	3	1	1	2	1	2	6	6	7	14	0	2	2	1	4	9	0
NM_177084	Slc9a4	chr1	+	40637072	40687576	3822	12	0	0.03372	0	0	0	0	0	0	0.01062	0.01406	0.01381	0.00451	0.037	0	0	0.0131	0	0	0	0	0	0	0	0	0	0	1	0	0	0	0	0	0	2	4	3	1	3	0	0	3	0
NM_001033289	Slc9a2	chr1	+	40738557	40825730	3493	12	0	0.03689	0	0	0	0	0	0	0.06971	0.06539	0.04029	0.01479	0.06748	0	0.12404	0.00955	0	0	0	0	0	0	0	0	0	0	1	0	0	0	0	0	0	12	17	8	3	5	0	26	2	0
NM_172499	Mfsd9	chr1	-	40828885	40847502	3152	6	0.3451	0.53152	0.44074	0.3629	1.05643	0.5994	0.29904	0.38073	1.28116	0.90796	1.21114	0.86319	1.15158	0.84496	1.05206	1.17521	0	0	0	0	0	0	0	0	27.5793	10	13	4	11	34	22	8	19	199	213	217	158	77	48	199	222	0
NM_001081198	Tmem182	chr1	+	40862446	40912112	1096	5	0	0	0	0	0	0	0	0	0	0	0	0	0.68818	0	0	0	0	0	0	0	0	0	0	0	0	0	0	0	0	0	0	0	0	0	0	0	0	16	0	0	0	0
NR_027826	2610017I09Rik	chr1	-	42705045	42751670	546	4	0	0	0	0.19045	0	0	0	0.11568	0.14866	0.36912	0.45108	4.35233	13.6413	0.10162	0	0.24448	0	0	0	0	0	0	0	0	0	0	0	0	1	0	0	0	1	4	15	14	138	158	1	0	8	0
NM_008900	Pou3f3	chr1	+	42753991	42757055	3065	1	0.21294	0.37842	0.11331	0.16963	0.41539	0.30821	0.23065	0.43275	0.17214	0.22357	0.22385	3.5002	11.5197	0.50689	0.03806	0.11432	0	0	0	0	0	0	0	2.23395	0.01669	6	9	1	5	13	11	6	21	26	51	39	623	749	28	7	21	0
NR_027891	2900092D14Rik	chr1	+	42757181	42760021	2841	1	0	0	0.24449	0	0.03447	0	0.04147	0.02223	0.05714	0.09459	0.04335	1.8002	2.37277	0.01953	0.01173	0.02937	0	0	0	0	0	0	0	0	0	0	0	2	0	1	0	1	1	8	20	7	297	143	1	2	5	0
NM_023514	Mrps9	chr1	+	42908078	42962528	1419	11	33.4991	36.9634	30.8388	34.8819	40.5137	26.7498	22.7506	31.2018	38.6687	32.5438	39.6599	32.6441	24.3839	31.5946	36.4397	41.5207	1.76445	0	28.3642	59.9587	80.5632	110.354	36.425	86.5761	35.1988	437	407	126	476	587	442	274	701	2704	3437	3199	2690	734	808	3103	3531	200
NM_053107	Gpr45	chr1	+	43009717	43092294	3860	2	0.08454	0	0	0	0.02537	0.06674	0.03052	0	0.00526	0.0174	0	0.00446	0.28089	0.0575	0.01727	0.02594	0	0	0	0	0	0	0	0	0	3	0	0	0	1	3	1	0	1	5	0	1	23	4	4	6	0
NM_001013025	Tgfbrap1	chr1	-	43104114	43155467	5538	13	2.80878	2.55976	1.81867	2.77898	2.38741	2.94633	2.63811	3.37585	3.86942	3.90854	3.07815	4.29103	5.7627	4.62884	3.86054	4.02233	0	2.22511	0	1.54615	0.55948	0.0769	0.11561	5.68946	4.57259	143	110	29	148	135	190	124	296	1056	1611	969	1380	677	462	1283	1335	0
NM_133818	AI597479	chr1	+	43155555	43172791	3457	4	5.94699	6.44921	11.8547	7.91102	7.87574	6.78179	4.46474	6.59557	22.7813	22.1965	23.9685	19.2674	19.336	25.52	20.2164	26.711	7.80024	8.10417	0.19065	8.35998	0.44278	12.4242	1.64544	7.69102	0.33531	189	173	118	263	278	273	131	361	3881	5711	4710	3868	1418	1590	4194	5534	2154
NM_010212	Fhl2	chr1	-	43179919	43220806	1563	6	3.06216	2.55601	1.99983	3.06038	2.38106	3.62632	3.16603	3.3136	12.7623	16.1353	7.63116	28.9756	15.7435	21.2288	8.37989	15.5329	35.4899	29.7093	0	5.33895	7.19483	0.01946	0.02363	6.48572	0.82344	44	31	9	46	38	66	42	82	983	1877	678	2630	522	598	786	1455	4431
NM_010879	Nck2	chr1	+	43502596	43627363	2775	5	5.01743	7.01252	3.62947	4.15945	4.09394	5.66329	7.81231	4.98455	5.68189	6.42025	5.74995	6.93147	7.57639	5.69856	5.16429	6.49998	16.9082	9.4985	17.9192	1.74639	3.18056	0.50971	0.13311	32.9414	14.651	128	151	29	111	116	183	184	219	777	1326	907	1117	446	285	860	1081	3748
NM_024283	1500015O10Rik	chr1	+	43787447	43799409	888	4	0.61248	1.59639	0	0.46841	0.33087	1.45064	1.32682	0.49789	0.68556	0.27235	0.57452	29.8055	23.4639	2.74931	0.15012	0.33823	0	0	0	5.59544	0	0.01713	0	0	0	5	11	0	4	3	15	10	7	30	18	29	1537	442	44	8	18	0
NM_026430	Uxs1	chr1	-	43807076	43884553	1263	15	3.35889	3.0611	3.29979	4.7753	5.0403	3.94371	3.26505	6.55107	12.002	10.8084	12.8564	13.2389	8.28591	8.91818	10.8717	12.7753	24.532	0.26251	0.68378	3.54607	9.33386	14.2698	3.47045	4.05225	0.2362	39	30	12	58	65	58	35	131	747	1016	923	971	222	203	824	967	2475
NM_009418	Tpp2	chr1	+	43990852	44059816	4649	30	8.98475	5.8213	23.6068	9.6851	8.59502	7.99851	5.29677	13.8847	39.5723	45.1173	46.8015	42.4298	22.6524	31.3176	44.1203	43.9167	17.1234	26.4546	48.4156	49.7231	28.464	43.2162	42.6469	38.7965	2.46223	384	210	316	433	408	433	209	1022	9066	15611	12368	11455	2234	2624	12309	12236	6359
NM_001013799	A530098C11Rik	chr1	-	44066253	44076851	1086	5	0	0	0	0	0	0	0	0	0.05606	0.01237	0	0.03171	0.08681	0	0.01534	0.01536	0	0	0	0	0	0	0	0	0	0	0	0	0	0	0	0	0	3	1	0	2	2	0	1	1	0
NM_029368	1700029F09Rik	chr1	-	44143462	44159233	1265	8	4.12748	7.13128	46.124	5.50757	9.52271	10.5905	4.28442	17.8746	35.4677	31.7792	43.6119	27.0212	20.4957	25.0893	33.5384	41.2333	1.16776	97.2231	0.03593	84.5406	76.2117	92.1923	52.831	32.7573	11.8721	48	70	168	67	123	156	46	358	2211	2992	3136	1985	550	572	2546	3126	118
NM_023645	Kdelc1	chr1	-	44163391	44175618	2324	10	10.9525	11.0351	8.96652	12.6627	11.1254	12.0835	8.06094	14.1594	33.3464	38.9091	32.2019	28.142	39.493	43.2858	42.7351	40.3793	0	0	8.36111	30.8695	40.6337	23.7298	44.9421	0.01275	0.36676	234	199	60	283	264	327	159	521	3819	6730	4254	3798	1947	1813	5960	5624	0
NM_144558	Bivm	chr1	+	44176813	44201616	3571	10	2.46734	1.80443	5.44637	2.44605	2.85226	3.07823	1.22078	3.94421	14.9224	15.8779	18.07	13.2755	11.2471	10.8455	16.7478	16.6906	0	0	0.00636	9.61413	1.52098	8.83753	6.43026	0.00277	0.28403	81	50	56	84	104	128	37	223	2626	4220	3668	2753	852	698	3589	3572	0
NM_011729	Ercc5	chr1	+	44204589	44238105	4014	15	6.50382	7.03115	8.21968	7.9013	7.97841	9.86289	5.81183	12.2261	16.5312	24.3215	15.5192	17.1429	18.5906	19.5735	15.6841	16.4947	28.1439	0.22485	0.05662	0.00678	3.9671	1.73158	4.34336	0	0.0276	240	219	95	305	327	461	198	777	3270	7266	3541	3996	1583	1416	3778	3968	9024
NM_207281	4832428D23Rik	chr1	-	44260915	44275776	3181	5	0	0	0	0	0	0	0.03704	0	0.00638	0	0	0	0	0	0	0	0	0	0	0	0	0	0	0	0	0	0	0	0	0	0	1	0	1	0	0	0	0	0	0	0	0
NM_028450	Gulp1	chr1	+	44608516	44853681	2976	11	0.25586	0.17322	1.98392	0.17471	0.09873	0.40399	0.19795	0.2759	15.3762	13.0794	15.2867	18.4526	10.9138	10.7952	12.6715	22.2422	0	24.5099	0	2.84977	0.49775	4.64551	0.37649	7.22098	0.20048	7	4	17	5	3	14	5	13	2255	2897	2586	3189	689	579	2263	3967	0
NM_009930	Col3a1	chr1	+	45368383	45406551	5564	51	3.06935	2.68677	4.93116	3.23322	1.40815	9.35333	15.2889	10.3754	1.22178	0.72686	0.79361	29.0457	203.082	1.92466	0.62894	1.89831	0	0	0	0	0	0	0	0	0	157	116	79	173	80	606	722	914	335	301	251	9385	23970	193	210	633	0
NM_007737	Col5a2	chr1	-	45431176	45560127	6615	54	6.72555	2.72746	13.0206	4.11858	2.13196	9.16549	15.0327	9.88223	0.27609	0.21936	0.17286	1.72331	16.3476	0.37746	0.15618	0.66592	0	0	0	0.13788	0.02986	0.11036	0.12284	0	0	409	140	248	262	144	706	844	1035	90	108	65	662	2294	45	62	264	0
NM_028599	Wdr75	chr1	+	45852346	45880458	2612	21	41.2284	30.3926	56.6429	50.4405	33.9704	39.9141	27.2	62.7009	75.2422	80.9147	79.1311	60.3758	40.4986	53.8928	86.7706	71.4133	14.134	47.1912	25.5108	144.302	150.11	101.765	98.3618	16.4356	20.7342	990	616	426	1267	906	1214	603	2593	9685	15730	11749	9158	2244	2537	13601	11179	2949
NM_016917	Slc40a1	chr1	-	45964915	45982439	3380	8	5.53537	6.36736	13.6661	12.5214	5.47635	7.21577	7.42485	15.5845	12.4577	13.5951	9.58201	9.93976	9.81853	6.6813	10.1462	18.6606	0	0	0	5.13106	14.3565	8.52248	19.248	0.03508	0.64556	172	167	133	407	189	284	213	834	2075	3420	1841	1951	704	407	2058	3780	0
NM_001177356	Gm3852	chr1	-	46068392	46069111	720	1	0	0	0	0	0	0	0.16364	0	0	0	0	0.07175	0	0	0	0	0	0	0	0	0	0	0	0	0	0	0	0	0	0	0	1	0	0	0	0	3	0	0	0	0	0
NR_037691	Gm4776	chr1	-	46077260	46087282	3483	4	0	0	0	0	0	0	0	0	0	0	0	0	0	0	0	0	0	0	0	0	0	0	0	0	0	0	0	0	0	0	0	0	0	0	0	0	0	0	0	0	0	0
NM_001160386	Dnahc7b	chr1	+	46123583	46430395	12318	66	0	0	0.02819	0	0.00795	0.00697	0.02869	0.01025	0.12191	0.1538	0.08997	0.09366	0.14542	0.03604	0.13122	0.1463	0	0	0	0	0.02205	0.00864	0	0	0	0	0	1	0	1	1	3	2	74	141	63	67	38	8	97	108	0
NM_172653	Slc39a10	chr1	-	46864389	46910354	4961	10	13.397	8.54647	13.8613	13.4358	9.55482	8.58605	9.00108	13.3679	27.7983	33.4561	33.0957	29.5911	15.4695	19.3714	27.2479	32.9009	37.0365	6.37128	18.118	36.0206	37.5301	50.14	36.3587	5.00487	22.8436	611	329	198	641	484	496	379	1050	6796	12353	9333	8525	1628	1732	8112	9782	14677
NM_019790	Tmeff2	chr1	+	50984367	51244114	3339	10	0.26062	0.15438	0.20803	0.18686	0.08799	0.43723	0.74102	0.3594	0.27348	0.22534	0.08957	0.16503	1.48239	0.14956	0.14473	0.1899	0	0	0	0	0	0	0	0	0	8	4	2	6	3	17	21	19	45	56	17	32	105	9	29	38	0
NM_138741	Sdpr	chr1	+	51345970	51359804	3055	2	3.63181	0.8015	5.79786	2.1444	0.83351	3.68248	6.78776	4.09353	0.12621	0.04398	0.18427	0.68768	3.82676	0.59936	0.06	0.14747	0	0	0	0	0	0	0	0	0	102	19	51	63	26	131	176	198	19	10	32	122	248	33	11	27	0
NM_028696	Obfc2a	chr1	-	51526332	51535243	2838	6	14.6415	31.0602	23.8633	18.357	26.0889	19.7295	26.2794	26.595	13.5855	12.1531	16.3214	9.69009	9.41805	12.5322	14.6909	18.9965	33.0482	0	15.3432	4.44654	0.68289	4.46412	2.08242	29.6339	5.40896	382	684	195	501	756	652	633	1195	1900	2567	2633	1597	567	641	2502	3231	7492
NM_001161817	Myo1b	chr1	-	51806609	51972818	5042	31	11.7363	12.2687	10.1945	8.53834	14.7818	11.5821	8.0386	11.5247	27.3075	33.3237	30.959	28.8834	19.129	26.1253	23.8522	31.9521	45.6109	44.9821	53.0437	4.67627	13.6442	0.549	5.6116	26.674	11.2281	544	480	148	414	761	680	344	920	6785	12505	8873	8457	2046	2374	7217	9655	18370
NM_011487	Stat4	chr1	+	52065088	52164028	2981	24	2.18939	1.55633	3.02915	2.19763	1.44556	1.00829	1.34382	2.30945	0.55139	0.1848	1.31602	0.64698	0.14232	0.61424	0.57018	0.45339	0	0	0	7.20152	0.82819	0.03571	0.13217	0	0	60	36	26	63	44	35	34	109	81	41	223	112	9	33	102	81	0
NM_009283	Stat1	chr1	+	52176282	52218707	5166	25	1.36865	1.59656	1.61349	1.63045	2.14225	1.61249	1.43685	1.65053	2.74966	2.09369	2.26798	2.43001	3.06602	2.20183	3.80952	3.29777	0	0	10.369	0	0.01434	0	0	0	0.0396	65	64	24	81	113	97	63	135	700	805	666	729	336	205	1181	1021	0
NM_001081081	Gls	chr1	-	52220293	52290076	4974	18	5.48912	6.65867	14.4535	6.41813	8.74225	6.00834	5.23493	9.00295	10.9377	15.543	12.7609	12.4079	16.3673	11.3225	14.4125	13.6332	0	0	0.89097	1.80631	1.24335	2.119	0.28961	0.34563	0.012	251	257	207	307	444	348	221	709	2681	5754	3608	3584	1727	1015	4302	4064	0
NM_008667	Nab1	chr1	-	52512693	52557292	5088	8	1.09033	0.86118	3.07167	1.22625	0.65445	1.29964	1.25046	1.45239	9.44429	11.9757	10.594	10.0654	7.61579	7.4483	10.69	13.0752	6.54234	0	0	1.58123	0.16255	1.98483	0	1.8545	0.08879	51	34	45	60	34	77	54	117	2368	4535	3064	2974	822	683	3264	3987	2659
NM_001142647	Tmem194b	chr1	+	52687549	52708763	3394	9	3.10881	4.63242	3.47917	3.37021	9.811	4.90875	2.77717	5.97362	9.83533	8.35696	7.67649	9.05653	7.73631	12.3102	9.68702	14.213	0	0	0	0.06819	5.9684	3.5222	3.47894	0.01456	0.10548	97	122	34	110	340	194	80	321	1645	2111	1481	1785	557	753	1973	2891	0
NM_133829	Mfsd6	chr1	-	52713148	52784162	4770	7	0.45609	0.81052	0.87372	0.5014	1.17031	0.9542	0.44461	0.63558	1.36134	1.00559	1.00316	1.14079	2.52007	0.67467	1.26813	1.37475	0	0	0	0.02854	0	0	0.3846	0	0	20	30	12	23	57	53	18	48	320	357	272	316	255	58	363	393	0
NM_008384	Inpp1	chr1	-	52846262	52874532	1776	6	3.85862	4.42636	2.34664	4.04001	4.90787	3.86837	4.51119	2.98731	3.80484	2.70083	4.07116	3.75235	6.98077	4.99874	5.35757	4.08692	0	0	0	2.04655	7.40232	0.01713	0.0208	8.31146	1.75171	63	61	12	69	89	80	68	84	333	357	411	387	263	160	571	435	0
NM_146108	Hibch	chr1	+	52901890	52977704	1704	14	3.83015	3.70584	11.2099	3.53944	5.86242	4.68699	2.14347	4.85564	20.0662	16.1721	20.6274	17.4323	12.7533	14.9786	20.5071	22.8746	7.50833	31.2613	26.3543	20.5554	24.5072	21.323	37.2766	41.6375	2.57102	60	49	55	58	102	93	31	131	1685	2051	1998	1725	461	460	2097	2336	1022
NM_144953	1700019D03Rik	chr1	-	52981971	53009684	834	2	13.434	10.8166	7.49575	13.2165	18.554	11.8417	9.32401	11.7384	17.4457	15.5626	11.6227	14.8456	10.6263	14.3705	23.9368	23.0681	0	0	0	61.9768	68.8845	71.3222	27.5477	0.42649	0.11242	103	70	18	106	158	115	66	155	717	966	551	719	188	216	1198	1153	0
NM_010834	Mstn	chr1	+	53118507	53124923	2682	3	0	0	0.12949	0	0	0	0	0	0.00757	0.01503	0	0.01284	0.19334	0.02069	0.00621	0.00622	0	0	0	0	0	0	0	0	0	0	0	1	0	0	0	0	0	1	3	0	2	11	1	1	1	0
NM_027070	1700019A02Rik	chr1	-	53215421	53244461	627	9	0	0.41108	0	0.16585	0.781	0.4109	0.93957	0.70514	0.35601	0.30001	0.42087	0.21971	0.30073	0	0.26577	0.23951	0	0	0	0	0	0	0	0	0	0	2	0	1	5	3	5	7	11	14	15	8	4	0	10	9	0
NM_153556	Pms1	chr1	-	53246031	53353840	3032	13	2.58308	2.80527	11.5691	4.18414	2.64869	2.74741	1.08806	4.97867	13.1781	11.9825	15.8979	12.6481	7.96033	12.3526	14.6193	15.8769	18.5469	0.06683	1.24426	17.5595	27.7499	31.8427	35.2233	6.59881	30.023	72	66	101	122	82	97	28	239	1969	2704	2740	2227	512	675	2660	2885	4492
NM_145517	Ormdl1	chr1	+	53353939	53367089	1846	4	0.76603	1.25661	3.57463	0.90129	1.37939	2.09345	0.7659	2.60032	17.8081	15.5104	18.8501	15.3637	13.381	16.4715	18.5144	21.6302	36.261	0.14967	12.3482	22.8162	28.6938	25.4418	22.0301	15.725	0.83572	13	18	19	16	26	45	12	76	1620	2131	1978	1647	524	548	2051	2393	5347
NM_028091	Osgepl1	chr1	+	53370507	53380908	2283	7	2.28702	4.45945	2.58614	4.6459	5.49098	3.46069	1.49664	4.26049	12.3728	12	11.5817	9.12672	8.61034	12.1763	11.2406	10.7439	59.2051	0.05648	0	24.7932	14.8692	35.6277	44.9726	24.6726	27.1867	48	79	17	102	128	92	29	154	1392	2039	1503	1210	417	501	1540	1470	10797
NM_133728	Asnsd1	chr1	-	53401488	53409543	2362	6	9.34869	7.47482	33.9657	8.84896	14.2635	13.9251	4.98821	18.9053	57.965	56.4291	57.5581	52.2727	28.5994	41.5088	61.7309	64.7444	72.2718	18.0764	17.5501	54.746	37.7328	62.9483	72.701	77.9464	16.7653	203	137	231	201	344	383	100	707	6747	9920	7728	7170	1433	1767	8750	9165	13636
NM_133810	Stk17b	chr1	-	53812356	53842059	3278	8	6.23855	7.43041	9.11168	6.02727	8.03692	7.75467	4.45695	7.61084	26.2787	21.5436	23.1306	35.6011	13.7049	25.8472	25.5193	51.2488	18.4306	0	1.04689	7.5208	7.59176	8.51857	23.5279	6.22115	0.16381	188	189	86	190	269	296	124	395	4245	5256	4310	6777	953	1527	5020	10068	4826
NM_001001883	Hecw2	chr1	-	53863718	54251878	11179	29	0.42814	0.61099	0.74562	0.38138	0.42052	0.65298	0.4532	0.62149	1.1436	1.34132	0.74907	1.18302	0.68735	0.85867	1.02556	2.48072	0	0	0	0	0.29704	0	0.7225	0	0	44	53	24	41	48	85	43	110	630	1116	476	768	163	173	688	1662	0
NM_030025	Ccdc150	chr1	+	54307527	54425571	3808	28	0.11426	0.06769	0.0912	0.10923	0.33434	0.20297	0.12376	0.21562	0.55421	0.51867	0.5128	0.38438	0.85417	1.00539	0.42447	0.47323	0	0	0	1.1797	0	0.00799	0	0	0	4	2	1	4	13	9	4	13	104	147	111	85	69	69	97	108	0
NM_001033194	Gtf3c3	chr1	-	54454425	54495815	3005	18	6.29853	5.70384	11.4419	6.60944	5.2472	7.28746	4.23452	10.236	21.2446	22.9508	21.0521	22.4921	11.5615	16.2119	23.1186	24.2654	0.60407	36.5019	12.3956	15.8056	22.8644	26.3995	17.3315	27.0138	0.72045	174	133	99	191	161	255	108	487	3146	5133	3596	3925	737	878	4169	4370	145
NM_001163314	Pgap1	chr1	-	54537550	54614526	2871	27	1.32608	1.25685	2.29842	1.08659	1.05749	1.31613	1.067	2.52993	4.05001	6.40213	3.51108	5.42814	3.95707	3.11155	7.70796	4.69018	6.7761	0.16681	0	14.4665	10.4394	17.8578	14.7139	0.41297	0.25235	35	28	19	30	31	44	26	115	573	1368	573	905	241	161	1328	807	1554
NM_001081433	Ankrd44	chr1	-	54702184	54983231	6140	28	0.23031	0.33582	0.28282	0.32178	0.92514	0.32169	0.28784	0.22631	0.72709	0.59959	0.44697	1.68555	3.54702	0.82235	0.56722	0.76907	0	0	0	0	0.6534	0.1189	0	0	0.07913	13	16	5	19	58	23	15	22	220	274	156	601	462	91	209	283	0
NM_031179	Sf3b1	chr1	-	55042013	55084322	6192	25	38.525	37.4629	60.52	36.056	45.5362	39.6519	32.4618	47.8089	71.3383	81.1219	77.3607	78.714	68.4567	66.3287	75.5793	80.344	206.206	133.354	197.294	132.78	127.989	109.558	77.2999	81.3688	59.7037	2193	1800	1079	2147	2879	2859	1706	4687	21768	37385	27229	28304	8992	7402	28084	29815	101993
NM_001039710	Coq10b	chr1	+	55109614	55129546	1733	5	2.07133	1.56164	4.20852	2.46015	2.43005	1.88307	1.5637	1.71295	11.5221	13.0251	10.9735	10.334	8.45965	11.11	11.0099	11.4866	29.8847	5.49504	0	8.50716	0.69805	5.42366	6.79913	0.03991	0.13771	33	21	21	41	43	38	23	47	984	1680	1081	1040	311	347	1145	1193	4137
NM_010477	Hspd1	chr1	-	55134678	55144776	2331	12	39.1054	31.9555	113.98	37.8294	27.5198	42.2573	29.6702	56.3593	141.743	148.039	152.616	111.181	27.7866	36.824	162.199	138.054	366.842	438.086	504.06	349.056	490.827	368.469	414.219	293.81	324.606	838	578	765	848	655	1147	587	2080	16282	25683	20222	15050	1374	1547	22689	19286	68306
NM_008303	Hspe1	chr1	+	55144992	55148161	768	4	27.619	38.7624	55.6228	36.1515	34.4309	34.2169	44.4899	26.5635	156.289	119.717	173.929	118.523	21.1148	23.1192	121.464	118.844	179.371	127.186	126.831	155.203	551.742	307.687	712.591	72.9315	62.405	195	231	123	267	270	306	290	323	5915	6843	7593	5286	344	320	5598	5470	11004
NM_025283	Mobkl3	chr1	+	55188089	55211743	2826	8	2.54042	2.73614	18.4343	2.75972	3.18832	3.82895	3.6272	3.68771	51.4851	53.4589	59.095	51.6054	34.4293	42.2133	49.2308	60.4318	12.4346	29.539	5.57308	50.2372	65.4991	74.969	90.0681	48.7756	9.63632	66	60	150	75	92	126	87	165	7170	11244	9493	8469	2064	2150	8349	10235	2807
NM_028713	Rftn2	chr1	-	55227003	55283626	3677	9	0.14791	0.17524	0.09445	0.25452	0.0799	0.18684	0.38451	0.41225	0.36424	0.11693	0.63154	0.96474	1.67945	1.52409	0.20847	0.25866	0	0	0	0.22954	0	0.9348	4.90885	0	0.39638	5	5	1	9	3	8	12	24	66	32	132	206	131	101	46	57	0
NM_175439	Mars2	chr1	+	55294021	55296902	2882	1	4.71792	6.39443	2.41015	3.75245	3.12637	4.85707	4.98759	4.51458	5.7385	6.48959	6.66574	5.44924	5.05423	5.40998	6.77655	5.74338	0	12.2073	0	0.20311	3.11388	2.4381	6.04508	3.35628	0.37264	125	143	20	104	92	163	122	206	815	1392	1092	912	309	281	1172	992	0
NM_001113367	Boll	chr1	-	55356913	55419551	1087	10	0	0.11856	0	0.09566	0.1802	0.079	0.32517	0.29053	0	0.0618	0	0	0	0	0	0.01535	0	0	0	0	0	0.22387	0	0	0	0	1	0	1	2	1	3	5	0	5	0	0	0	0	0	1	0
NM_001114663	Plcl1	chr1	+	55462790	55811129	6555	6	0.04978	0.01966	0.05298	0.03173	0	0.07861	0.08987	0.04818	0.1455	0.23572	0.08588	0.30736	1.1794	0.23701	0.08389	0.168	0	0	0	0	0	0	0	0	0	3	1	1	2	0	6	5	5	47	115	32	117	164	28	33	66	0
NR_028277	Gm6644	chr1	+	55500555	55501906	1352	1	0	0	0	0	0	0	0	0	0.03002	0.00994	0	0	0	0	0	0.01234	0	0.01362	0	0	0	0	0.01821	0	0.01261	0	0	0	0	0	0	0	0	2	1	0	0	0	0	0	1	0
NM_027661	Hsfy2	chr1	-	56692888	56694295	1408	1	0	0	0	0	0	0	0	0	0	0	0	0	0	0	0	0	0	0	0	0	0	0	0.04372	0	0	0	0	0	0	0	0	0	0	0	0	0	0	0	0	0	0	0
NM_139146	Satb2	chr1	-	56850825	57028178	5286	11	4.30084	3.19377	0.98554	3.89506	1.72307	2.66439	2.96448	3.8594	0.26488	0.40161	0.35278	0.34531	0.55291	0.59832	0.20806	0.36617	15.4176	0.16378	1.68966	0	0.00934	0.1007	0	11.2653	18.4335	209	131	15	198	93	164	133	323	69	158	106	106	62	57	66	116	6510
NR_024325	9130024F11Rik	chr1	+	57028313	57032040	3728	1	1.10877	1.62473	0.18632	1.00416	0.73558	1.2209	1.86467	1.11818	0.02722	0.04685	0.00944	0.06005	0.16438	0.11907	0.01788	0.06266	0	0	10.7598	0	0	0	0	0.75798	3.63982	38	47	2	36	28	53	59	66	5	13	2	13	13	8	4	14	0
NM_028546	1700066M21Rik	chr1	+	57434464	57442267	3008	2	0.54244	0.94255	0.23092	0.41484	0.94421	0.77084	0.5092	0.54593	3.09649	2.41206	3.40965	2.82231	2.74252	1.95529	3.50672	3.49472	0	0	0	0	0.10259	3.19552	0	0.05912	0.05384	15	22	2	12	29	27	13	26	459	540	583	493	175	106	633	630	0
NM_001037742	1110034B05Rik	chr1	-	57445088	57463518	1413	8	0.84681	0.54723	10.569	1.83981	2.14865	2.91729	1.25076	3.30776	18.167	18.3331	23.5683	13.6981	18.7159	20.3802	19.9541	19.0004	4.76653	0	23.6273	51.5715	22.9847	51.5472	6.01238	20.7535	69.8279	11	6	43	25	31	48	15	74	1265	1928	1893	1124	561	519	1692	1609	538
NM_001081181	9430016H08Rik	chr1	+	57463392	57472802	1325	5	13.9562	15.1729	11.7952	15.4606	9.83064	12.2497	15.5613	12.9181	29.2824	27.1256	30.6038	24.68	20.7416	29.1459	27.8946	28.4227	64.937	38.4516	90.8548	62.9281	22.3499	45.0877	68.1219	22.885	0.82982	170	156	45	197	133	189	175	271	1912	2675	2305	1899	583	696	2218	2257	6873
NM_144882	Spats2l	chr1	+	57831705	58005241	3932	14	1.68753	1.04881	1.05993	2.48594	0.59778	1.33228	1.64806	1.60632	3.85516	3.75198	3.12292	11.264	12.6003	5.64456	4.60671	5.54641	0	0	0	0.03462	1.74551	3.23367	0.00313	0	0	61	32	12	94	24	61	55	100	747	1098	698	2572	1051	400	1087	1307	0
NR_027630	Kctd18	chr1	-	58011945	58026368	2647	7	6.45179	8.42271	6.82273	5.57841	9.50879	8.33796	5.96452	7.08675	7.9422	6.5023	6.22073	8.30754	9.93735	12.1579	7.05081	8.03722	32.3729	0	0	0.61199	0.32178	1.03999	0.12559	0.41806	28.7	157	173	52	142	257	257	134	297	1036	1281	936	1277	558	580	1120	1275	6845
NM_199007	Sgol2	chr1	+	58052818	58083121	5314	9	14.206	13.7991	22.3518	11.5453	17.8771	13.6073	9.37872	14.1677	17.1268	17.393	16.2779	18.944	9.26124	14.9	19.9627	25.8547	21.2023	11.5252	20.5369	7.64163	22.2051	6.68867	13.0144	13.5282	23.4498	694	569	342	590	970	842	423	1192	4485	6879	4917	5846	1044	1427	6366	8234	9000
NM_009676	Aox1	chr1	+	58086813	58163254	4383	35	0.17372	0.44104	0.15848	0.23725	0.2011	0.41146	0.45699	0.21615	0.11112	0.0797	0.06021	0.98614	0.17208	0.18989	0.04182	0.07233	0	0	0	0	0	0	0.00281	0	0	7	15	2	10	9	21	17	15	24	26	15	251	16	15	11	19	0
NM_023617	Aox3	chr1	+	58169980	58257296	4360	35	0.49897	0.76851	0.15931	0.6678	0.29201	0.0197	0.29726	0.21729	0.00465	0.00308	0.00403	0.01185	1.10282	0.03818	0.0344	0.03444	0	0	0	0	0	0	4.32061	0	0	20	26	2	28	13	1	11	15	1	1	1	3	102	3	9	9	0
NM_023631	Aox4	chr1	+	58267241	58325441	4973	35	0.17499	0.20732	0.06984	0.10455	0.41357	0.08634	0.18954	0.20321	0.0204	0.01891	0.02123	0.01385	0.0474	0.02231	0.03351	0.01342	0	0	0	0	0	0	0.02476	0	0	8	8	1	5	21	5	8	16	5	7	6	4	5	2	10	4	0
NM_001008419	Aox3l1	chr1	+	58335170	58436108	4776	36	0.25053	0.29682	0.21816	0.13064	0.24607	0.32366	0.19736	0.18514	0.01275	0.01688	0.00368	0.01082	0.05922	0	0.01396	0.00349	0	0	0	0	0	0	0	0	0	11	11	3	6	12	18	8	14	3	6	1	3	6	0	4	1	0
NM_025824	Bzw1	chr1	+	58449980	58463392	2833	12	59.3605	53.4959	118.792	83.4313	44.215	70.1754	61.1774	64.6987	128.144	134.076	142.11	118.273	68.0561	68.7063	144.939	130.972	412.731	289.927	288.201	368.686	346.943	416.567	359.456	287.013	326.804	1546	1176	969	2273	1279	2315	1471	2902	17890	28270	22885	19458	4090	3508	24641	22237	93401
NR_027854	Clk1	chr1	-	58468832	58480932	3088	11	19.9729	24.0384	44.7625	16.1637	46.6215	26.6143	17.7038	32.0915	44.3898	53.5049	57.4081	32.678	98.7682	46.2683	54.287	44.3138	29.0186	5.4161	21.1295	38.0265	53.0103	35.2301	12.3721	13.3006	27.3643	567	576	398	480	1470	957	464	1569	6755	12297	10077	5860	6470	2575	10060	8201	7158
NM_027374	Ppil3	chr1	-	58490631	58502330	1292	6	9.51372	13.8648	36.5582	9.57768	10.3849	14.4237	16.2324	12.8569	21.172	20.8612	25.9934	15.1942	17.7323	14.6445	20.3139	18.4294	33.729	22.8818	54.8991	36.4349	43.3574	85.3097	77.1997	18.0552	8.90602	113	139	136	119	137	217	178	263	1348	2006	1909	1140	486	341	1575	1427	3481
NM_022988	Nif3l1	chr1	+	58504477	58519120	2106	6	22.8813	22.7638	26.8805	25.4781	13.7186	24.9967	20.0845	24.8023	42.2904	33.5327	44.6153	30.0983	22.6299	27.0053	37.5213	28.1505	29.151	7.74915	44.838	137.1	128.16	150.69	119.241	45.9016	2.31904	443	372	163	516	295	613	359	827	4389	5256	5341	3681	1011	1025	4742	3553	4904
NM_008765	Orc2	chr1	-	58519615	58561763	3371	18	11.9393	11.6218	64.1857	12.6474	12.638	18.2914	9.92623	22.8022	48.2962	50.3324	54.3682	39.7324	25.1153	28.1957	53.5754	40.7916	22.6051	24.8344	6.64066	36.2637	24.0402	37.6414	27.1338	31.1767	48.0632	370	304	623	410	435	718	284	1217	8023	12628	10418	7778	1796	1713	10838	8241	6087
NM_172513	Fam126b	chr1	-	58579650	58643177	8695	12	0.37531	0.32607	1.15834	0.33486	0.85603	0.48396	0.17616	0.85715	3.22532	3.30377	4.08495	3.33509	2.31499	1.73573	3.65282	3.53292	0.00432	0.90032	0.99061	0.01566	0.00426	0.25013	1.9711	1.87379	0.05489	30	22	29	28	76	49	13	118	1382	2138	2019	1684	427	272	1906	1841	3
NM_025597	Ndufb3	chr1	+	58643443	58652792	532	3	155.804	307.404	97.9238	145.815	178.385	259.893	133.989	179.865	88.8368	65.4124	103.9	65.4169	140.446	96.6833	65.4337	74.2711	21.0137	178.933	81.8498	114.303	148.988	207.838	150.965	103.037	94.4943	762	1269	150	746	969	1610	605	1515	2329	2590	3142	2021	1585	927	2089	2368	893
NM_175370	Als2cr12	chr1	-	58714964	58752833	1576	15	0.06902	0	0.22037	0.06598	0.18643	0.05449	0	0.16031	0.06438	0.0341	0.04465	0	0.11964	0.03521	0.03172	0	0	0	0	0	0	0	0	0	0	1	0	1	1	3	1	0	4	5	4	4	0	4	1	3	0	0
NM_207653	Cflar	chr1	+	58770130	58815728	6913	10	0.45632	0.65247	1.95933	0.8574	0.51001	0.86959	1.32939	0.95019	4.21524	6.91336	5.81995	6.16017	4.34373	3.27474	5.93226	6.27079	3.33025	0	0	0.26781	0.63033	0.45541	0.30278	0	0.88772	29	35	39	57	36	70	78	104	1436	3557	2287	2473	637	408	2461	2598	1839
NM_009812	Casp8	chr1	+	58852218	58904347	2585	9	0.54704	0.34898	0.80612	0.92522	0.30309	0.69765	0.72926	0.733	8.94125	7.26119	8.58172	6.53497	5.58022	5.83837	9.4697	5.06064	0	0	0	2.26445	5.98345	0.02353	0	0	0	13	7	6	23	8	21	16	30	1139	1397	1261	981	306	272	1469	784	0
NM_172406	Trak2	chr1	-	58957294	59030326	6240	16	8.82065	7.0632	7.68074	8.66552	6.93719	6.89499	7.91141	8.95784	10.1625	11.5261	10.42	10.6273	8.87654	7.51373	11.8703	10.6266	11.5257	12.938	3.40534	2.31901	1.61226	2.94432	5.22681	6.27018	0.18167	506	342	138	520	442	501	419	885	3125	5353	3696	3851	1175	845	4445	3974	5745
NM_172656	Stradb	chr1	+	59030415	59051966	2318	12	1.87707	2.66863	1.0488	2.51218	4.56306	1.96356	1.5757	2.31606	6.88088	5.04287	5.72998	7.20599	10.6563	7.34866	6.00272	8.35015	15.3163	0	0	6.38367	1.72009	0.00656	0	9.9016	35.3695	40	48	7	56	108	53	31	85	786	870	755	970	524	307	835	1160	2836
NM_175200	Als2cr11	chr1	-	59107350	59151744	2131	13	0.05104	0.12095	0	0	0	0.0403	0.11058	0.08892	0	0.01261	0	0	0.02212	0	0.02346	0	0	0	0	0	0	0	0	0	0	1	2	0	0	0	1	2	3	0	2	0	0	1	0	3	0	0
NM_001033449	Als2cr4	chr1	-	59157437	59176940	1868	13	10.5981	10.3484	7.06505	16.9228	10.9576	11.3554	8.95646	12.8147	23.9425	20.9165	29.5809	18.6305	22.0054	20.8221	25.1028	20.0892	22.8528	0	0.01217	41.1597	34.1314	50.4147	4.06016	8.70608	0.37872	182	150	38	304	209	247	142	379	2204	2908	3141	2021	872	701	2814	2249	3410
NM_001164682	Mpp4	chr1	-	59177779	59220233	2982	23	1.60502	1.0372	0.6988	1.04614	1.44508	1.00796	1.18533	0.88958	2.72199	2.09516	3.17391	1.96916	1.75471	1.63741	2.36378	1.98642	4.71028	0.02471	0	0.07304	0	1.62189	1.83735	1.85877	0.02858	44	24	6	30	44	35	30	42	400	465	538	341	111	88	423	355	1122
NM_001159948	Als2	chr1	-	59219600	59293937	6680	34	12.62	10.5915	13.8817	11.3482	12.9605	12.2646	11.9233	10.9963	12.1816	11.7425	12.3725	10.6594	9.15985	7.80791	13.2986	11.3579	14.7096	0.06894	0.10547	0.74994	3.11006	3.7795	4.36461	7.55221	0.11994	775	549	267	729	884	954	676	1163	4010	5838	4698	4135	1298	940	5331	4547	7849
NM_001033373	Cdk15	chr1	+	59313751	59409213	1477	14	0.14729	0	0	0.0704	0.06631	0.11629	0	0	0.01374	0.0091	0.02382	0.22152	0	0	0.02256	0	0	0	0	0	0	0	0	0	0	2	0	0	1	1	2	0	0	1	1	2	19	0	0	2	0	0
NM_008057	Fzd7	chr1	+	59538991	59543799	4809	1	19.905	29.7728	36.4708	22.8342	27.5746	38.2155	30.3803	33.9902	40.6735	32.9769	41.7215	58.1093	23.771	39.0675	36.3492	29.791	0	0.43665	0	14.5217	7.88547	5.41758	5.68635	0.84442	0.01772	880	1111	505	1056	1354	2140	1240	2588	9639	11803	11405	16228	2425	3386	10490	8586	0
NM_001013771	Gm973	chr1	+	59573108	59691353	3595	20	1.21031	1.75654	1.93215	0.66528	0.95349	1.14663	0.45883	0.77303	0.20321	0.16071	0.21531	0.27303	0.53762	0.18521	0.15296	0.21815	0	7.92117	8.35731	0	0	0	0	0	0	40	49	20	23	35	48	14	44	36	43	44	57	41	12	33	47	0
NM_009460	Sumo1	chr1	-	59696278	59727678	1215	5	1.79056	3.2881	6.28862	1.54054	2.57941	2.68589	3.97587	2.85911	49.6205	61.5294	56.4398	42.3345	4.69461	5.6171	54.9701	58.847	101.005	173.341	131.141	87.2466	220.701	163.482	245.567	101.096	86.0617	20	31	22	18	32	38	41	55	2971	5564	3898	2987	121	123	4008	4285	9803
NM_018868	Nop58	chr1	+	59741850	59768354	1976	15	87.5826	71.0233	674.57	129.983	113.401	121.472	85.3252	174.586	234.904	247.479	275.546	214.24	182	283.917	249.586	203.634	323.119	388.591	165.469	374.889	367.438	542.547	448.209	262.028	168.393	1591	1089	3838	2470	2288	2795	1431	5462	22874	36396	30950	24584	7629	10111	29596	24115	51002
NR_028554	Snord70	chr1	+	59748802	59748854	53	1	0	0	6.55289	0	0	0	0	0	0.76575	2.28159	1.65964	1.29963	0.88944	4.18762	1.57206	2.51863	0	14.2491	0	0	0	0	0	0	0	0	0	1	0	0	0	0	0	2	9	5	4	1	4	5	8	0
NR_028521	Snord11	chr1	+	59761652	59761714	63	1	0	0	0	0	0	0	0	0	0	1.06635	0.27924	0.82	2.24477	0	0.52901	0.79457	0	0	0	0	0	0	0	0	0	0	0	0	0	0	0	0	0	0	5	1	3	3	0	2	3	0
NM_007561	Bmpr2	chr1	+	59821481	59927703	3507	13	4.18728	3.93195	1.8816	2.99476	2.68091	2.76709	2.99005	3.33181	3.77844	6.62799	2.99473	8.48483	6.33105	4.38256	5.0747	5.69994	0	0	35.927	7.26649	0	0.44235	3.06491	0.06762	0	135	107	19	101	96	113	89	185	653	1730	597	1728	471	277	1068	1198	0
NM_001037725	Fam117b	chr1	+	59969850	60042190	5532	8	8.41581	8.96888	8.97765	4.68051	7.2054	6.47343	6.55984	5.97123	11.1146	10.5992	13.7061	12.5633	12.0577	7.58269	10.6242	10.1105	18.493	0.00666	0.39439	4.21039	1.24959	0.0165	1.72933	0	0	428	385	143	249	407	417	308	523	3030	4364	4310	4036	1415	756	3527	3352	8172
NM_027407	Ica1l	chr1	-	60045912	60099931	3650	11	0.11921	0.03531	0.28545	0	0.16099	0.14117	0.06456	0.06922	0.03892	0.02945	0.0482	0.03774	1.04612	0.0304	0.04565	0.05943	0	0	0	0	0	0	0	0	0	4	1	3	0	6	6	2	4	7	8	10	8	81	2	10	13	0
NM_001199060	Wdr12	chr1	-	60133712	60155344	3106	14	21.6082	18.2147	21.1334	26.5155	18.1937	18.3313	13.2009	23.7309	22.3635	23.0481	23.4147	17.2201	9.63746	13.0587	23.8476	22.7188	39.3419	31.7627	33.3435	126.304	99.3692	122.172	88.8857	28.4734	4.25346	617	439	189	792	577	663	348	1167	3423	5328	4134	3106	635	731	4445	4229	9761
NM_139150	Carf	chr1	+	60155125	60207878	2604	16	0.50127	0.74235	1.06698	0.8386	0.82742	1.22023	0.85968	1.01872	1.27802	1.56857	0.79719	2.12275	3.87403	3.40928	1.46544	2.0569	0	0	0	1.14487	2.47452	0.00584	5.48948	0.31492	0.02291	12	15	8	21	22	37	19	42	164	304	118	321	214	160	229	321	0
NM_173444	Nbeal1	chr1	+	60237443	60391549	12108	55	0.43122	0.38317	1.08998	0.38647	0.54194	0.5816	0.3795	0.99634	2.21729	3.96268	2.99305	3.48156	2.04398	2.21797	3.01678	3.64918	0	2.14651	10.1395	3.11543	2.57527	4.41149	2.40593	1.21096	0.01056	48	36	38	45	67	82	39	191	1323	3571	2060	2448	525	484	2192	2648	0
NM_030013	Cyp20a1	chr1	+	60400216	60444231	1501	13	11.8125	10.7322	8.5611	10.8074	15.5942	17.4502	11.9313	19.6508	21.0225	23.6675	22.21	21.9811	17.9327	25.2478	23.2583	21.9774	13.2611	0.23316	28.1016	24.6685	12.9281	15.9285	10.4585	16.9499	0.27257	163	125	37	156	239	305	152	467	1555	2644	1895	1916	571	683	2095	1977	1590
NM_001198571	Abi2	chr1	+	60466463	60538007	5875	11	4.81393	3.86069	11.5866	4.58424	4.38424	5.24768	4.37193	6.48267	25.2628	25.6829	29.8872	31.6498	17.1951	20.1261	27.1131	28.4441	0	0	8.91655	14.1158	22.0913	8.45754	24.2222	0.00505	0.38591	260	176	196	259	263	359	218	603	7314	11230	9981	10798	2143	2131	9559	10015	0
NM_001045513	Raph1	chr1	-	60540029	60623609	2292	16	12.2919	8.43406	9.24323	7.53129	10.8534	7.6061	6.73413	12.4557	17.7161	24.9259	16.0187	17.0022	16.8446	21.3761	27.2787	21.5781	0.24033	19.6893	4.73966	3.45671	4.48633	3.54348	0.02149	18.2647	2.1011	259	150	61	166	254	203	131	452	2001	4252	2087	2263	819	883	3752	2964	44
NM_007642	Cd28	chr1	+	60803232	60830203	4317	4	0	0	0	0	0	0	0.02729	0.02926	0.07051	0.09648	0.0652	0.03989	0.09828	0.07712	0.11966	0.19712	0	0	0	0	0	0	0	1.7005	0.0158	0	0	0	0	0	0	1	2	15	31	16	10	9	6	31	51	0
NM_009843	Ctla4	chr1	+	60965869	60972674	1931	4	0	0	0	0	0	0	0.06102	0	0.01051	0	0	0	0	0	0	0	0	0	0	0	0	0	0	0	0	0	0	0	0	0	0	1	0	1	0	0	0	0	0	0	0	0
NM_017480	Icos	chr1	+	61034758	61057164	3254	5	0.03343	0	0	0.03196	0	0	0.03621	0.01941	0	0.00413	0.02163	0.01058	0.02897	0	0.02048	0.01026	0	0	0	0	2.92481	0	0	0	0	1	0	0	1	0	0	1	1	0	1	4	2	2	0	4	2	0
NM_001081050	Pard3b	chr1	+	61685398	62688858	8392	23	0.01296	0.01536	0	0	0.05835	0.01023	0	0	0.37722	0.46751	0.34799	0.69562	1.34253	0.41654	0.40508	0.66807	0	0	0	0	0	0.00181	0	0.00235	0.00508	1	1	0	0	5	1	0	0	156	292	166	339	239	63	204	336	0
NM_001077403	Nrp2	chr1	+	62749891	62865266	6739	17	4.30973	2.42867	3.81369	7.31406	2.64498	3.65736	4.98281	4.99547	1.36106	1.61296	0.88235	4.1089	11.2202	2.97232	1.10037	1.97339	0	0	0	0.56965	1.06791	0.00677	0.00548	0.00733	10.1107	267	127	74	474	182	287	285	533	452	809	338	1608	1604	361	445	797	0
NM_001114609	Ino80d	chr1	-	63094375	63160841	13529	12	7.17993	4.88665	4.64645	5.03444	5.13247	5.76369	6.10488	5.24741	4.23429	5.11859	4.88014	5.15368	3.88508	2.69863	5.18304	4.46223	21.2928	1.25801	6.31956	2.6252	0.76005	0.09556	2.0877	2.52539	2.97868	893	513	181	655	709	908	701	1124	2823	5154	3753	4049	1115	658	4208	3618	23011
NM_001160038	Ndufs1	chr1	-	63190166	63223396	2927	20	44.3727	39.8021	77.3631	40.8911	39.4826	53.3692	30.7133	69.2887	55.449	57.7103	56.0762	51.472	54.162	62.2725	57.8765	55.2282	11.1544	72.5705	37.2616	80.7619	60.5905	117.183	62.2262	46.0259	21.2575	1194	904	652	1151	1180	1819	763	3211	7998	12572	9330	8749	3363	3285	10166	9688	2608
NM_018796	Eef1b2	chr1	+	63223405	63227060	1933	6	368.928	468.021	314.603	497.391	499.361	479.369	382.234	459.113	381.284	397.424	414.249	313.935	266.574	382.116	402.63	503.089	302.64	240.74	261.432	649.946	551.706	739.123	559.863	195.669	155.075	6556	7020	1751	9246	9856	10790	6271	14051	36320	57176	45517	35240	10931	13312	46705	58281	46730
NR_028558	Snora41	chr1	+	63225597	63225709	113	1	0	0	0	0	0	0.75998	0	0	1.97537	2.73477	2.64661	3.35258	2.50301	0.98205	4.12909	3.39624	0	0	0	4.93924	0	1.88431	2.83292	6.90746	0	0	0	0	0	0	1	0	0	11	23	17	22	6	2	28	23	0
NM_146250	Gpr1	chr1	-	63229265	63260783	1606	3	0.06773	0.48147	0.21625	0.06475	0.30491	0.05347	0.14673	0.7079	0.3917	0.26772	0.21908	0.32167	0.17611	0.31094	0.48767	0.45715	0	0	0	0	0	0	0.49832	0	0	1	6	1	1	5	1	2	18	31	32	20	30	6	9	47	44	0
NM_028673	Zdbf2	chr1	+	63349212	63361149	11938	1	5.36684	4.2101	7.79672	5.25245	3.70811	4.66868	4.66825	6.31709	12.9917	20.2734	18.1212	40.0037	0.13821	11.7683	3.19374	1.74015	8.19834	5.78291	1.49442	2.07422	0.78586	0.87906	4.31725	0.46596	0.00785	589	390	268	603	452	649	473	1194	7643	18013	12297	27733	35	2532	2288	1245	7818
NM_011780	Adam23	chr1	+	63492478	63643089	6656	26	16.3426	16.9997	11.949	15.1074	11.8743	25.353	14.5507	14.5755	6.75298	3.77687	4.87908	7.98395	5.43924	10.0535	5.36017	5.83856	0	0	6.05382	0.21475	0.61758	1.32303	2.48984	0.02375	0	1000	878	229	967	807	1965	822	1536	2215	1871	1846	3086	768	1206	2141	2329	0
NM_001081658	Dytn	chr1	-	63669425	63733501	2427	15	0	0	0	0	0	0	0	0	0	0	0	0	0.03885	0	0	0	0	0	0	0	0	0	0	0	0	0	0	0	0	0	0	0	0	0	0	0	0	2	0	0	0	0
NM_029696	Mdh1b	chr1	-	63745401	63776892	1711	11	0.12715	0.3766	0.81193	0.2431	0	0.10038	0	0.14766	0.26092	0.2827	0.21592	0.08051	0.35817	0.09729	0.16557	0.12678	0	0	0	0	0	0	0	0	0	2	5	4	4	0	2	0	4	22	36	21	8	13	3	17	13	0
NM_172422	Fastkd2	chr1	+	63777199	63799959	3205	12	3.86911	2.77448	7.69377	4.76942	3.97248	4.47475	1.61752	8.63159	21.7867	21.5815	20.4025	16.8655	10.0016	12.3956	25.1855	22.8032	32.6113	26.5057	0.01418	43.413	35.0258	43.8999	91.0919	27.9361	2.06636	114	69	71	147	130	167	44	438	3441	5148	3717	3139	680	716	4844	4380	8349
NR_027824	Gm13749	chr1	+	64011301	64015573	1432	2	0	0	0	0	0	0	0	0	0	0	0	0.01203	0.09876	0	0	0	0	0	0	0	0	0	0	0	0	0	0	0	0	0	0	0	0	0	0	0	1	3	0	0	0	0
NM_033563	Klf7	chr1	-	64082237	64167963	1344	4	3.56113	3.54783	3.10092	4.41013	3.78922	4.21721	4.38324	4.84041	3.72935	6.1182	2.48699	4.25377	6.55893	4.08714	3.96758	3.50106	0	9.20976	0.15219	9.54127	22.7228	15.0054	9.76557	0	0.18391	44	37	12	57	52	66	50	103	247	612	190	332	187	99	320	282	0
NM_009952	Creb1	chr1	+	64579378	64651122	8421	9	1.58882	1.19369	7.09371	1.95105	1.60495	2.01921	1.72094	2.45261	16.473	17.9977	20.1325	18.7456	11.1063	10.7994	18.0728	19.2539	8.47519	0	0.0027	16.8429	10.591	8.72883	11.8094	5.37954	0.10526	123	78	172	158	138	198	123	327	6836	11280	9637	9167	1984	1639	9133	9717	5701
NM_025964	Mettl21a	chr1	-	64653054	64663742	2666	3	3.75372	4.78558	2.7357	3.70544	4.84909	4.96068	4.77297	4.57237	8.71526	7.33288	8.77629	8.29354	11.0512	11.5301	6.99431	7.31651	15.2	0	0	14.7313	12.2701	26.0597	1.28388	0.01482	0.34848	92	99	21	95	132	154	108	193	1145	1455	1330	1284	625	554	1119	1169	3237
NM_001097644	Ccnyl1	chr1	+	64737919	64772218	2927	10	0.92908	0.96863	1.3052	0.85264	0.86995	1.29095	0.80507	1.59681	6.82193	6.27505	7.09217	7.11866	1.70716	2.5781	6.90578	6.54438	0.00855	6.63908	0	3.06026	2.14663	3.98024	0.00421	0.21604	0.0495	25	22	11	24	26	44	20	74	984	1367	1180	1210	106	136	1213	1148	2
NM_022721	Fzd5	chr1	-	64777132	64784324	6914	2	10.0532	11.5937	20.796	11.28	14.3775	8.48344	9.74746	9.68325	36.6873	35.7103	31.9758	48.2929	13.2339	34.8292	20.067	25.9556	9.23789	7.3742	9.31546	1.18528	0.36065	1.27586	0.00178	0.01715	0	639	622	414	750	1015	683	572	1060	12500	18376	12567	19390	1941	4340	8326	10755	5102
NM_001039493	Plekhm3	chr1	-	64835695	65003398	8562	8	3.03639	3.01033	1.62253	1.59101	3.54595	3.9318	1.81645	2.15403	3.14981	4.04871	2.94436	4.32011	1.86094	3.03935	2.76757	3.23701	4.49167	15.1883	10.6599	1.59311	0.7771	0.00355	0.02301	2.51912	3.38168	239	200	40	131	310	392	132	292	1329	2580	1433	2148	338	469	1422	1661	3072
NM_027582	Akr1cl	chr1	-	65059660	65079322	1353	10	0.32159	0.1905	0	0.15371	0	0.19042	0.26125	0.18673	0.05999	0.08938	0.07801	0.02545	0.03484	0.12303	0.20938	0.08633	0	0	0	0	0	0	0	0	0	4	2	0	2	0	3	3	4	4	9	6	2	1	3	17	7	0
NM_007777	Cryge	chr1	-	65095131	65097737	642	3	0.16943	0.20074	1.08194	0.48592	0.15255	0	0	0	0	0	0.0274	0	0	0	0	0.12995	15.2292	34.056	26.4789	0	0	0	0	2.24692	0	1	1	2	3	1	0	0	0	0	0	1	0	0	0	0	5	781
NM_007776	Crygd	chr1	-	65108412	65110014	635	3	0.1713	0.81179	0	0.49127	0.61693	0.40572	0.37109	0	0	0	0	0	0	0	0	0.02628	11.9471	41.5092	1.61054	0	0	0	0	7.14182	0.05369	1	4	0	3	4	3	2	0	0	0	0	0	0	0	0	1	606
NM_001082573	Crygc	chr1	-	65118105	65120095	612	3	1.59965	1.26345	0	1.3593	1.44025	0.70162	0.38504	0.1032	0	0	0	0	0	0	0	0	52.3866	23.9875	24.1006	0	0	0	0	11.9306	0.04178	9	6	0	8	9	5	2	1	0	0	0	0	0	0	0	0	2561
NM_144761	Crygb	chr1	-	65126801	65128841	605	3	0	0.21301	0	0.17188	0.16188	0.14195	0	0	0.4025	0.13325	0.43617	0.14231	0	0.55027	0.11017	0.19306	0	0	0	0.69753	0.14282	0	0	0	0	0	1	0	1	1	1	0	0	12	6	15	5	0	6	4	7	0
NM_007774	Cryga	chr1	-	65146963	65149937	615	3	0.70749	0.4191	0	0.33817	1.11473	0.41892	0.19158	0.2054	0	0.04369	0	0	0.07665	0	0	0	0	0	0	0	0.10036	0	0	0	0	4	2	0	2	7	3	1	2	0	2	0	0	1	0	0	0	0
NM_175293	D630023F18Rik	chr1	-	65153887	65169767	2180	8	2.59467	3.0149	1.75245	1.7649	2.92014	4.45146	0.64856	1.91219	0.53058	0.65331	0.40349	0.54504	0.92983	0.89083	0.64974	0.58171	3.5087	0	11.9575	0.48707	2.29329	0	0	0	0.00391	52	51	11	37	65	113	12	66	57	106	50	69	43	35	85	76	611
NM_001111320	Idh1	chr1	-	65205190	65233053	2285	9	30.2765	33.9524	64.7489	31.1731	39.7748	43.7469	20.1611	37.8133	176.655	157.287	225.927	156.089	115.859	136.445	198.828	167.45	152.926	203.139	133.525	33.3266	59.7921	33.9991	52.423	193.498	230.243	636	602	426	685	928	1164	391	1368	19892	26749	29345	20712	5616	5619	27264	22931	27913
NM_011086	Pikfyve	chr1	+	65233259	65325270	11255	42	3.13137	2.89691	5.30752	2.44837	5.04695	2.62478	2.481	4.36595	6.92703	7.23673	8.35296	8.89998	4.87107	6.70959	8.916	8.92484	0.00111	4.65602	8.65851	5.21782	5.9434	1.10808	3.88021	5.45501	10.8687	324	253	172	265	580	344	237	778	3842	6062	5344	5817	1163	1361	6022	6020	1
NM_139270	Pth2r	chr1	+	65357831	65435818	2414	13	0.09012	0.10677	0	0.08615	0	0	0.09762	0.07849	0.04203	0.05566	0.0583	0.00713	0.07811	0.02299	0.10354	0.06221	0	0	0	0	0	0	0	0	0	2	2	0	2	0	0	2	3	5	10	8	1	4	1	15	9	0
NM_027010	Crygf	chr1	+	65973096	65974878	622	3	0	0	0	0	0	0	0	0	0.03262	0	0	0.02769	0	0	0.08037	0	0	0	0	0	0	0	0	0	0	0	0	0	0	0	0	0	0	1	0	0	1	0	0	3	0	0
NM_001039934	Mtap2	chr1	+	66221903	66489157	5520	15	0.76853	1.09728	1.4471	0.71585	0.86937	0.45117	1.04588	1.04123	5.029	4.43487	6.10308	4.94142	20.6836	3.32715	6.15837	6.41137	0	0	0	0.95193	1.14496	0.18736	0.05576	0.06265	0.00463	39	47	23	38	49	29	49	91	1368	1822	1915	1584	2422	331	2040	2121	0
NM_175510	Unc80	chr1	+	66515021	66745722	13534	65	0.03215	0.03809	0.07698	0.01537	0.01447	0.02538	0.03482	0.014	0.19342	0.15785	0.22617	0.18067	0.53988	0.16399	0.28565	0.15534	0	0	0	0.19413	0.30555	0.05619	0.52219	0	0	4	4	3	2	2	4	4	3	129	159	174	142	155	40	232	126	0
NM_025683	Rpe	chr1	+	66747467	66766379	2630	6	20.1422	25.9215	30.1084	16.0526	21.6727	23.7062	15.8141	24.6157	26.4651	25.6562	26.9635	22.3272	15.791	15.7175	27.5872	31.8682	18.088	53.8299	147.619	14.405	30.682	30.9849	33.496	34.7238	5.01033	487	529	228	406	582	726	353	1025	3430	5022	4031	3410	881	745	4354	5023	3800
NM_001122738	1110028C15Rik	chr1	-	66765817	66864169	4656	15	0.1869	0.08304	0.67133	0.29034	0.27345	0.31356	0.10122	0.27131	2.50605	2.23357	2.59953	3.29534	3.40186	2.70518	2.54109	3.73067	0	2.04925	0.62967	1.6987	0.40299	0.20579	0.25651	0.87429	1.67502	8	3	9	13	13	17	4	20	575	774	688	891	336	227	710	1041	0
NM_007381	Acadl	chr1	-	66877427	66909841	1892	11	10.6362	16.688	13.9509	15.0044	17.1855	14.8425	9.6524	18.661	58.6572	51.8055	56.4772	49.8764	44.2001	38.5059	59.3627	78.1291	194.061	186.765	316.238	24.9668	30.5211	16.3586	24.5921	261.89	174.581	185	245	76	273	332	327	155	559	5469	7295	6074	5480	1774	1313	6740	8859	29329
NM_021285	Myl1	chr1	-	66970869	66991630	995	7	0	0	0	0	0	0	0	0	0.14276	0.12153	0	0.08653	17.6242	0.05576	0.05024	0.08385	0	0	0	0	0	0	0	0	0	0	0	0	0	0	0	0	0	7	9	0	5	372	1	3	5	0
NM_001190985	Lancl1	chr1	-	67047091	67085446	4461	9	7.48584	11.0066	3.89266	7.48253	10.3403	8.50885	7.81779	9.21708	9.01129	7.93332	7.7333	10.5498	12.3319	9.46533	8.67744	10.0355	0.3143	8.23738	0	5.97191	3.06044	6.58344	5.23018	0.00221	0.02866	307	381	50	321	471	442	296	651	1981	2634	1961	2733	1167	761	2323	2683	112
NM_001080809	Cps1	chr1	+	67169640	67277022	4704	38	0.16187	0.19177	0.14766	0.19895	0.14574	0.23733	0.17533	0.12084	0.00863	0.02285	0.01122	0.01464	0.03006	0	0	0.02128	0	0	0	0	0	0	0	0	0	7	7	2	9	7	13	7	9	2	8	3	4	3	0	0	6	0
NM_010154	Erbb4	chr1	-	68086540	69154633	4257	27	0	0	0	0	0	0	0	0.01484	0.00953	0.04419	0.0248	0.03641	0.5869	0.0391	0.04306	0.02352	0	0	0	0	0	0	0	0	0	0	0	0	0	0	0	0	1	2	14	6	9	53	3	11	6	0
NM_011770	Ikzf2	chr1	-	69577781	69732534	9424	8	0.02308	0.08205	0.14741	0.07724	0.11432	0.17314	0.05001	0.17425	0.97328	1.23611	0.8419	1.27908	1.26554	1.30708	0.66486	1.23586	0	0	0	0.30768	0.0131	0	1.62265	0.0021	0.01085	2	6	4	7	11	19	4	26	452	867	451	700	253	222	376	698	0
NM_029160	Spag16	chr1	+	69873562	70771706	2126	17	0.05116	0	0.16336	0	0.04607	0	0	0	0.14317	0.03792	0.32272	0.0405	0.02217	0.33928	0.81516	0.20406	0	0	0	0	1.05094	3.35515	1.55786	0	0	1	0	1	0	1	0	0	0	15	6	39	5	1	13	104	26	0
NM_177164	Vwc2l	chr1	+	70772289	70931971	4655	4	0	0	0	0	0.04208	0	0	0	0	0	0	0	0.10127	0	0	0	0	0	0	0	0	0	0	0	0	0	0	0	0	2	0	0	0	0	0	0	0	10	0	0	0	0
NM_007525	Bard1	chr1	-	71074109	71149546	5448	11	12.7385	11.8985	10.9648	10.7078	17.743	13.9031	10.2077	15.4887	11.368	9.1448	10.007	11.1102	6.59338	10.867	11.7791	13.3322	8.35964	3.99293	8.51829	4.54517	6.99003	3.31931	0.27572	0.321	0.05163	638	503	172	561	987	882	472	1336	3052	3708	3099	3515	762	1067	3851	4353	3638
NM_175210	Abca12	chr1	-	71289664	71461484	8323	53	0	0.01548	0.04173	0.01249	0	0	0	0	0.03901	0.06134	0.06764	0.03724	0.01133	0.02	0.04004	0.02807	0	0	0	0	0	0	0	0	0	0	1	1	1	0	0	0	0	16	38	32	18	2	3	20	14	0
NM_026195	Atic	chr1	+	71603730	71625977	2611	16	115.275	98.8137	129.025	145.047	80.42	93.4098	126.801	100.582	102.869	102.903	107.844	66.7501	50.0288	57.6111	121.274	90.7979	71.7708	74.9409	58.4572	255.556	160.162	187.076	144.565	76.1324	62.6605	2767	2002	970	3642	2144	2840	2810	4158	13236	19997	16006	10121	2771	2711	19002	14208	14969
NM_010233	Fn1	chr1	-	71632097	71699745	8312	46	176.971	143.958	88.4971	135.938	225.212	158.717	207.619	171.138	39.0249	54.7981	23.8802	70.1254	92.6128	66.3269	26.1004	60.4804	60.8935	49.2775	46.8749	5.78291	6.06069	4.81596	5.12964	6.20014	5.75165	13523	9285	2118	10866	19114	15362	14647	22522	15985	33900	11283	33849	16330	9936	13019	30128	40431
NR_027658	Gm8883	chr1	+	71934686	71937778	1019	3	0	0	0	0	0	0	0	0	0	0.01319	0	0	0.04626	0.1089	0	0.04912	0	0	0	0	0	0	0	0	0	0	0	0	0	0	0	0	0	0	1	0	0	1	2	0	3	0
NM_001005423	Mreg	chr1	-	72205807	72258881	2493	5	144.73	197.832	69.377	127.47	125.436	148.262	172.739	118.315	9.62122	10.3586	11.5164	8.6135	3.3658	5.31936	7.84062	11.2913	89.5698	125.265	97.5975	1.16855	1.97566	0.31114	3.709	99.9721	39.2903	3317	3827	498	3056	3193	4304	3655	4670	1182	1922	1632	1247	178	239	1173	1687	17837
NM_023523	Pecr	chr1	-	72305746	72330888	1186	8	35.2193	47.7023	12.2991	39.7182	47.8949	38.3047	29.4057	37.8643	16.0834	11.4535	12.9791	19.9062	13.5935	32.0004	13.0669	19.3027	0	0	0	52.65	26.9781	20.6336	3.7892	2.24098	0.92708	384	439	42	453	580	529	296	711	940	1011	875	1371	342	684	930	1372	0
NM_175564	Tmem169	chr1	+	72330947	72349569	2815	3	0	0.09156	0.4935	0.14776	0.24354	0.12203	0.16742	0.13462	0.1658	0.09069	0.08124	0.15905	2.37794	0.51248	0.13615	0.08298	0	0	0	0	0	0	0	0	0	0	2	4	4	7	4	4	6	23	19	13	26	142	26	23	14	0
NM_009533	Xrcc5	chr1	+	72353995	72441527	2556	21	62.6443	53.6464	57.6121	61.8791	58.241	61.3173	38.2136	72.155	41.1962	36.0397	26.9113	25.6078	16.7646	14.6747	49.5482	34.4098	46.152	54.7325	29.164	55.1658	47.9326	62.5917	50.3668	14.4261	1.5973	1472	1064	424	1521	1520	1825	829	2920	5189	6856	3910	3801	909	676	7600	5271	9423
NM_001045533	2017-03-04	chr1	-	72473686	72583138	4187	4	0.10392	0.03078	0	0.02484	0.04678	0.04102	0	0.04525	0.11147	0.16687	0.01681	0.13572	1.7451	0.23854	0.0995	0.26302	0	0	0	0	0	0	0	0	0	4	1	0	1	2	2	0	3	23	52	4	33	155	18	25	66	0
NM_018817	Smarcal1	chr1	+	72629825	72683364	6715	17	9.21724	8.96253	6.67194	9.41529	8.61961	9.68123	8.56246	8.73804	8.10188	7.7615	7.70755	7.90354	7.33602	8.09773	8.22397	9.26608	0	0	0.10492	5.4148	3.96704	3.38835	1.12214	4.498	21.0578	569	467	129	608	591	757	488	929	2681	3879	2942	3082	1045	980	3314	3729	0
NM_176980	Ankar	chr1	-	72689554	72747138	4573	24	0	0	0	0	0	0	0.02576	0	0	0	0	0	0.01031	0.0364	0.00364	0.00365	0	0	0	0	0	0	0	0	0	0	0	0	0	0	0	1	0	0	0	0	0	1	3	1	1	0
NM_009084	Rpl37a	chr1	+	72757834	72760387	588	4	0.92497	2.19171	7.67847	1.59163	1.99871	1.02235	1.60301	1.07416	41.0336	24.8613	41.198	31.863	9.37991	13.3053	25.9876	28.8598	210.392	97.423	224.135	78.136	615.633	177.31	776.723	122.042	101.309	5	10	13	9	12	7	8	10	1189	1088	1377	1088	117	141	917	1017	9882
NM_008342	Igfbp2	chr1	+	72871077	72899048	1307	4	313.928	505.531	262.537	272.576	432.661	338.189	354.817	239.884	391.674	286.855	304.478	519.633	439.012	869.224	241.989	504.905	0	0	0.03478	48.8486	47.9127	94.0123	23.758	0.01512	0.06521	3772	5127	988	3426	5774	5147	3936	4964	25227	27904	22621	39440	12172	20475	18980	39549	0
NM_010518	Igfbp5	chr1	-	72904639	72921439	5854	4	0.72468	0.50633	0.41529	0.71053	0.38479	0.5868	0.6038	0.67972	12.8327	13.4039	11.0019	60.9616	149.65	45.5622	3.73186	14.3543	0	0	0	0.01395	3.29585	0	1.07896	0	0.02766	39	23	7	40	23	40	30	63	3702	5840	3661	20724	18584	4807	1311	5036	0
NM_009407	Tnp1	chr1	-	73061648	73062473	427	2	0	0.90543	0	0	0.68808	0.20112	0	0.29583	0	0	0	0	0	0	0.03903	0	0	0	0	0	0	0	0	0	0	0	3	0	0	3	1	0	2	0	0	0	0	0	0	1	0	0
NR_003202	Pinc	chr1	-	73437959	73454143	1560	5	0	0	0	0	0	0	0	0	0	0.00861	0	0	0	0	0.01068	0	0	0	0	0	0	0	0	0	0	0	0	0	0	0	0	0	0	0	1	0	0	0	0	1	0	0
NM_027884	Tns1	chr1	-	73956805	74171021	9966	35	5.3264	3.46556	2.12578	1.99291	3.8424	2.8781	4.84716	2.61108	1.22985	1.34819	1.37158	1.95596	3.59487	0.85183	1.70885	1.00457	0.97477	5.97535	0.09122	0.10381	0	0	0.00124	1.9362	2.3066	488	268	61	191	391	334	410	412	604	1000	777	1132	760	153	1022	600	776
NM_001170641	Rufy4	chr1	+	74172115	74194804	2336	12	0.46565	0.33101	0	0.08903	0.54503	0.40439	0.25219	0.27038	0.19111	0.23007	0.22593	0.1548	0.64575	0.11876	0.37807	0.10714	0	0	0	0	0	0	0	0	0	10	6	0	2	13	11	5	10	22	40	30	21	32	5	53	15	0
NM_009909	Cxcr2	chr1	+	74200568	74207820	3043	2	0	0	0	0	0.03218	0.02822	0.03872	0.02076	0	0	0	0	0	0	0	0.00548	0	0	0	0	0	0	0	0	0	0	0	0	0	1	1	1	1	0	0	0	0	0	0	0	1	0
NM_178241	Cxcr1	chr1	-	74238359	74241205	1125	2	0.09669	0.34366	0	0	0	0	0.10473	0.22457	0	0	0	0	0.0419	0	0	0.01483	0	0	0	0	0	0	0	0	0	1	3	0	0	0	0	1	4	0	0	0	0	1	0	0	1	0
NM_029711	Arpc2	chr1	+	74283124	74314787	1597	10	153.731	158.649	176.37	183.815	125.656	131.532	178.245	141.231	156.978	137.97	163.32	162.356	150.482	177.437	132.298	151.469	204.753	217.32	276.02	81.5844	73.7944	147.939	133.485	481.319	242.033	2257	1966	811	2823	2049	2446	2416	3571	12354	16399	14826	15057	5098	5107	12679	14497	26120
NM_174985	Gpbar1	chr1	+	74325174	74326163	990	1	0	0.13017	0	0.21007	0	0.08675	0	0	0	0.04072	0.03554	0.01739	0.09523	0.11209	0.08416	0	0	0	0	0	0	0	0	0	0	0	1	0	2	0	1	0	0	0	3	2	1	2	2	5	0	0
NM_001190444	Aamp	chr1	-	74326414	74331312	1820	11	143.202	155.851	109.534	176.834	133.775	141.085	205.476	119.38	70.8564	65.3863	67.2369	60.715	98.2948	85.2107	65.813	56.2003	109.161	170.694	142.903	163.753	53.5682	219.788	133.467	209.06	413.773	2396	2201	574	3095	2486	2990	3174	3440	6355	8857	6956	6417	3795	2795	7188	6130	15870
NM_001039509	Pnkd	chr1	+	74331608	74400266	2956	10	21.6007	36.1418	8.81182	13.825	28.6257	26.0306	22.6794	21.0036	9.6657	9.99977	9.35552	8.92462	12.8056	13.0831	8.64197	8.1228	30.7549	18.7623	3.75188	9.34859	5.06962	4.9908	3.72785	3.71012	1.81655	587	829	75	393	864	896	569	983	1408	2200	1572	1532	803	697	1533	1439	7262
NM_027154	Tmbim1	chr1	-	74334821	74350910	2309	12	25.4393	27.8507	10.8297	21.9321	26.552	32.8783	27.6057	21.7738	23.6497	22.6068	15.8246	26.3783	21.2528	22.4924	17.2484	27.9953	0.04337	12.8753	123.042	1.84533	0	0.01317	10.7233	86.0386	72.2809	540	499	72	487	626	884	541	796	2691	3885	2077	3537	1041	936	2390	3874	8
NM_001033345	Gm216	chr1	+	74408682	74415895	2101	10	0.51774	0.18402	0.82652	0.29696	0.27969	0.4905	0.67295	0.2405	0.44429	0.67788	0.64474	0.28686	1.75008	0.31691	0.35691	0.3415	0	0	0	0	0	0	0	0	0	10	3	5	6	6	12	12	8	46	106	77	35	78	12	45	43	0
NM_013612	Slc11a1	chr1	+	74421777	74432625	2304	15	2.31339	4.47474	0.30148	0.90266	2.97551	2.08731	1.94324	1.31584	0.10569	0.08164	0.11453	0.21675	0.28644	0.31307	0.09402	0.2752	0	0	0	0.0709	0	0	0	0	0.07399	49	80	2	20	70	56	38	48	12	14	15	29	14	13	13	38	0
NM_153088	Ctdsp1	chr1	+	74438183	74443859	2776	7	17.2804	11.281	8.50743	20.8647	7.37349	15.5916	19.8633	15.5626	22.2442	21.7465	17.6048	24.3538	26.5418	23.6455	20.9919	24.0912	0.13529	4.9101	0.04912	2.09393	5.35387	0.01096	4.06714	5.50606	17.3108	441	243	68	557	209	504	468	684	3043	4493	2778	3926	1563	1183	3497	4008	30
NM_009509	Vil1	chr1	+	74455958	74482134	3117	20	1.32612	2.14994	0.44569	0.80066	2.07373	1.79084	1.17179	1.13474	0.58592	0.87936	0.50796	0.83973	0.7713	1.19267	0.45977	0.39078	0	0	0	0.00437	0	0.02928	1.59187	0.01268	0.27071	38	52	4	24	66	65	31	56	90	204	90	152	51	67	86	73	0
NM_176972	Usp37	chr1	-	74482084	74590860	7195	26	9.47919	6.51974	11.8744	8.33913	11.08	10.1215	6.04255	11.3241	12.6634	14.7227	14.1813	15.1474	9.3756	10.943	16.372	12.6831	29.0481	29.6172	52.3295	14.3906	15.6571	17.5258	11.0888	20.314	38.3547	627	364	246	577	814	848	369	1290	4490	7884	5800	6329	1431	1419	7069	5469	16695
NM_021383	Rqcd1	chr1	+	74552634	74577416	3266	8	41.8319	33.1454	29.0305	42.4733	38.533	39.2314	33.3695	46.7611	65.5311	70.6977	66.5443	58.7149	37.9459	47.4332	69.8391	60.8989	92.3078	36.0608	127.299	83.7205	98.602	91.5897	75.0501	77.9079	41.2364	1256	840	273	1334	1285	1492	925	2418	10547	17185	12354	11136	2629	2792	13688	11920	24082
NM_148937	Plcd4	chr1	+	74590934	74612551	2981	18	0.54735	1.25371	0.23301	0.31395	0.45995	0.97948	0.75096	0.97463	1.11639	3.40296	1.36323	1.47304	2.22971	0.91205	1.01738	0.66609	0	0	0	1.83577	3.87592	0.0051	0.01652	0	0	15	29	2	9	14	34	19	46	164	755	231	255	141	49	182	119	0
NM_029888	Zfp142	chr1	-	74611702	74634602	7472	9	7.93404	5.22596	5.34527	6.31822	3.52583	5.22944	7.01694	5.61275	3.45178	4.29587	3.31501	3.5929	4.37838	3.57926	4.06337	2.67751	0	1.3928	2.44846	1.96216	0.69221	1.10323	0.56849	4.13883	0.12206	545	303	115	454	269	455	445	664	1271	2389	1408	1559	694	482	1822	1199	0
NM_025784	Bcs1l	chr1	+	74634935	74639017	1829	8	12.9057	15.9946	10.2539	15.6349	14.1899	13.4756	13.85	11.0505	10.3404	9.04307	9.43572	6.46812	8.65996	8.55498	9.08356	9.1777	60.9443	0	25.6715	27.8215	27.1517	6.19506	26.5903	7.7573	35.2912	217	227	54	275	265	287	215	320	932	1231	981	687	336	282	997	1006	8904
NM_021313	Rnf25	chr1	-	74640326	74647971	1475	10	23.8202	27.2598	9.88931	30.2441	27.3559	23.6382	27.3985	23.3372	21.0904	22.3175	16.6142	16.9399	30.3295	29.8684	18.0647	16.9461	0	0	0	0.38763	0.32639	0.46401	9.24884	8.57408	0.31782	323	312	42	429	412	406	343	545	1533	2450	1393	1451	949	794	1599	1498	0
NM_175031	Stk36	chr1	+	74648029	74683468	5235	27	0.99738	0.9847	0.26537	0.85414	0.82316	0.86944	1.30538	0.97727	1.9963	2.30479	2.79929	1.29603	3.11566	1.47327	1.57248	1.26857	0	0	0	0	0	0	0.75732	0	0	48	40	4	43	44	53	58	81	515	898	833	394	346	139	494	398	0
NM_001014974	Ttll4	chr1	+	74708328	74744547	4253	20	22.1747	17.0598	16.4138	21.6383	15.6588	17.9106	20.8051	22.0386	18.4078	24.2152	15.9293	20.5564	18.8649	23.1833	24.649	18.7927	0	0.03465	4.41386	18.9616	16.6804	5.86835	13.7945	0.5924	19.592	867	563	201	885	680	887	751	1484	3858	7665	3851	5077	1702	1777	6291	4790	0
NM_024264	Cyp27a1	chr1	+	74760148	74784464	1890	9	0.63309	1.63647	0.18376	0.44015	2.74638	1.99927	0.81041	1.23647	0.1181	0.10664	0.09308	0.03644	0.07483	1.11559	0.07935	0.10594	0	0	0	0	0.44413	0	8.19518	0	0	11	24	1	8	53	44	13	37	11	15	10	4	3	38	9	12	0
NM_153744	Prkag3	chr1	-	74785496	74795529	2832	14	0.15364	0.13652	0	0.03672	0.10375	0.1213	0.0416	0.0446	0.02866	0.00949	0.01242	0.01824	0.14981	0.05878	0.01177	0.04124	0	0	0	0	0	0	0	0	0	4	3	0	1	3	4	1	2	4	2	2	3	9	3	2	7	0
NM_009526	Wnt6	chr1	+	74818466	74831893	2068	4	0.4208	0.74781	0.16794	0.45255	0.52094	0.70596	1.02553	1.06896	0.14719	0.4483	0.17014	0.06662	0.95739	0.16098	0.14504	0.05648	0	0	0	0	0	0	0	1.85853	0.40803	8	12	1	9	11	17	18	35	15	69	20	8	42	6	18	7	0
NM_009518	Wnt10a	chr1	+	74838593	74850750	1962	4	0.22177	0	0	0.265	0.09983	0.13131	0.1201	0.06438	0.05171	0.12327	0.00897	0.02633	0.69677	0.02828	0.00849	0.04252	0	0	0	0	0	0	0	0	0	4	0	0	5	2	3	2	2	5	18	1	3	29	1	1	5	0
NM_009872	Cdk5r2	chr1	+	74901603	74904306	2704	1	3.0171	2.95491	0.6422	1.03832	3.07864	2.06437	3.74728	2.26574	1.47841	1.04348	0.50096	2.7193	6.62472	5.00687	1.05381	1.42546	0	0	0	0	0	0	0	0	0	75	62	5	27	85	65	86	97	197	210	77	427	380	244	171	231	0
NM_153111	Fev	chr1	-	74928083	74931982	1479	3	0.07355	0	0.23482	0	0	0.11613	0	0	0	0.07268	0	0	0.15936	0.03752	0	0.01128	0	0	0	0	0	0	0	0	0	1	0	1	0	0	2	0	0	0	8	0	0	5	1	0	1	0
NM_021541	Cryba2	chr1	-	74936518	74939709	702	5	0	0	0	0	0	0	0	0	0.05781	0.21054	0.02506	0.04906	0.1343	0.55328	0.04748	0.04754	0	0	0	0	0	0	0	0	0	0	0	0	0	0	0	0	0	2	11	1	2	2	7	2	2	0
NM_001039495	Ccdc108	chr1	-	74948654	74982173	5718	33	0.07609	0	0	0.01819	0.01713	0.03004	0.06182	0.03314	0.10647	0.12689	0.20306	0.11745	0.40396	0.06793	0.04954	0.06712	0	0	0	0	0	0	0	0	0	4	0	0	1	1	2	3	3	30	54	66	39	49	7	17	23	0
NM_010544	Ihh	chr1	-	74991892	74998225	2444	3	0.13352	0.10546	0.42631	0.46802	0.20036	0.10541	0.14463	0.33596	0.14945	0.13194	0.13676	0.04932	0.21217	0.15892	0.08182	0.04779	0	0	0	0	0	0	0	0	0	3	2	3	11	5	3	3	13	18	24	19	7	11	7	12	7	0
NM_029342	Nhej1	chr1	-	75013920	75093214	847	5	4.88017	4.26024	0.82008	5.40188	3.12195	3.85284	2.64299	3.80304	6.49263	6.31352	6.16869	3.55787	3.72891	4.12706	7.04327	5.2205	0.59121	21.6598	0	10.7683	20.1704	23.2176	11.4692	7.29065	0.09057	38	28	2	44	27	38	19	51	271	398	297	175	67	63	358	265	40
NM_194333	Slc23a3	chr1	-	75122115	75130464	2059	12	0	0.06259	0	0.10101	0.09513	0.20854	0.17167	0.06135	0.06899	0.12398	0.01709	0.03345	0.16026	0.02695	0.03237	0.01621	0	0	0	0	0	0	0	0	0	0	1	0	2	2	5	3	2	7	19	2	4	7	1	4	2	0
NM_026977	1810031K17Rik	chr1	-	75131789	75138942	2738	9	9.01835	11.0139	7.48389	13.2167	15.7386	12.2324	12.0489	10.6805	11.2579	10.7174	10.9871	10.6037	16.0979	14.2261	10.4803	12.8953	14.9741	6.29009	0	1.52637	2.81328	1.7942	1.06125	18.9523	25.2215	227	234	59	348	440	390	280	463	1519	2184	1710	1686	935	702	1722	2116	3275
NM_170755	Fam134a	chr1	+	75139360	75144483	2557	9	13.4428	20.7143	10.051	13.7455	29.1857	19.9161	13.7773	16.5249	12.4358	11.5444	10.2099	14.3377	27.672	16.1011	11.1309	13.906	12.3327	5.43149	15.2518	3.97157	0.77241	6.21568	1.589	0.11592	5.4767	316	411	74	338	762	593	299	669	1567	2197	1484	2129	1501	742	1708	2131	2519
NM_026846	Zfand2b	chr1	+	75165309	75168200	1237	9	13.9818	20.9405	8.42287	12.8617	16.7055	19.3694	15.7159	13.7349	7.18521	5.73503	7.2246	6.64024	13.1093	11.0793	5.68483	6.89288	0	51.2977	30.9206	39.1553	37.3717	63.4798	17.3587	14.7685	0.68215	159	201	30	153	211	279	165	269	438	528	508	477	344	247	422	511	0
NM_023732	Abcb6	chr1	-	75168214	75176857	2933	19	6.86111	7.73322	2.13142	6.45261	7.94714	7.75916	7.15044	5.21132	9.17416	9.43226	8.56517	9.71675	8.72726	9.15623	9.0279	9.04554	35.4691	18.5389	4.0835	11.3666	3.77521	7.32711	4.86112	21.8458	12.4872	185	176	18	182	238	265	178	242	1326	2059	1428	1655	543	484	1589	1590	8310
NM_001003917	Atg9a	chr1	-	75177440	75188497	3764	16	5.92432	4.86182	2.02993	5.9397	6.68697	5.33884	5.6031	4.56419	6.739	6.45744	6.54799	6.39577	10.5827	6.05865	6.60532	6.55201	44.3412	14.0104	11.0976	4.73056	0.03607	0.50104	1.42292	56.3864	3.07286	205	142	22	215	257	234	179	272	1250	1809	1401	1398	845	411	1492	1478	13332
NM_026187	Ankzf1	chr1	+	75188709	75195962	2765	13	24.155	29.8294	13.8168	24.7085	36.3765	26.5553	22.6269	23.3453	9.90038	7.70204	9.17465	7.51082	18.481	13.6658	8.90144	8.61149	0	0	0	3.99283	4.86176	13.5864	0	0.00715	1.62145	614	640	110	657	1027	855	531	1022	1349	1585	1442	1206	1084	681	1477	1427	0
NM_029010	Glb1l	chr1	-	75194810	75207353	3451	17	6.99749	7.76745	1.71085	6.71948	8.3435	6.81846	5.08705	6.11288	3.14001	2.74094	2.79864	2.97896	8.04564	5.16112	3.03725	2.92523	0	0	0.01317	1.53053	2.7972	5.01974	0.15341	0.00286	1.26949	222	208	17	223	294	274	149	334	534	704	549	597	589	321	629	605	0
NM_011494	Stk16	chr1	+	75207404	75212181	2885	8	21.152	23.8537	15.5293	21.2298	18.2974	21.5513	23.401	20.3821	22.079	20.4824	22.196	17.3932	23.6762	19.9442	21.1403	20.5378	19.3661	33.551	30.4308	21.9979	17.8766	29.3322	22.9005	20.2298	0.71201	561	534	129	589	539	724	573	931	3139	4398	3640	2914	1449	1037	3660	3551	4463
NM_009447	Tuba4a	chr1	-	75211549	75215828	2053	4	57.0639	71.4354	39.5855	77.2932	40.8349	64.5024	64.0472	49.0085	43.2043	32.9128	44.7302	30.4811	15.9812	20.189	43.6847	40.2802	278.694	107.915	433.255	36.9601	24.6282	32.648	26.8016	137.708	28.8583	1077	1138	234	1526	856	1542	1116	1593	4371	5029	5220	3634	696	747	5382	4956	45704
NM_001159883	Dnajb2	chr1	+	75232998	75242267	3053	9	15.5344	19.0797	6.71172	14.3394	18.285	17.3837	20.2994	14.6678	5.43038	4.85423	4.51185	5.75319	15.4715	8.57825	3.92989	5.55286	8.07795	1.04979	0.01489	1.64088	0	0.03487	0	0.13269	0.17868	436	452	59	421	570	618	526	709	817	1103	783	1020	1002	472	720	1016	1970
NM_008985	Ptprn	chr1	-	75243616	75260783	3535	23	3.69255	3.86435	4.12637	8.58953	2.35492	6.00051	8.19918	5.69962	11.435	14.8272	7.51462	10.5854	18.7894	19.4947	15.2214	12.8295	0.00708	0	0	0.05391	0	0	0.95782	0	0	120	106	42	292	85	247	246	319	1992	3901	1510	2173	1409	1242	3229	2718	2
NM_009049	Resp18	chr1	-	75268777	75274955	710	6	0.30641	0	0	0	0	0	0	0.08896	1.14324	0.58664	0.91678	0.33955	19.7856	0.23445	0.49287	0.35252	0	0	0	0	0	0	0	0	0	2	0	0	0	0	0	0	1	40	31	37	14	298	3	21	15	0
NM_001110831	Dnpep	chr1	-	75305140	75314212	1819	15	54.8965	86.5762	34.3676	68.3714	75.5928	66.1906	79.9943	55.07	46.7095	38.9269	38.7144	45.5447	49.317	67.8705	40.4183	42.8293	22.9798	9.93379	2.06151	72.9221	33.6801	51.6557	27.9075	67.2935	56.5524	918	1222	180	1196	1404	1402	1235	1586	4187	5270	4003	4811	1903	2225	4412	4669	3339
NM_010043	Des	chr1	+	75356919	75364291	2150	9	5.10996	6.53353	4.36148	8.12544	9.65703	8.86738	6.90489	7.49111	6.71067	6.0181	3.30569	6.2553	8.8141	11.6392	6.12299	5.71201	0	0	0	7.90822	8.88779	7.25084	0.02291	0.0046	0.15857	101	109	27	168	212	222	126	255	711	963	404	781	402	451	790	736	0
NM_007463	Speg	chr1	+	75371872	75428889	10797	41	0.81605	0.99068	1.0615	1.05941	0.71659	1.27262	1.65869	0.94182	2.04297	2.09686	1.43383	2.29665	5.14319	5.06194	2.0033	1.75714	0	0	0	0.00126	1.47942	0.42541	0.01711	0	0	81	83	33	110	79	160	152	161	1087	1685	880	1440	1178	985	1298	1137	0
NM_133708	Gmppa	chr1	+	75432518	75439751	1528	13	27.4789	35.9291	12.5011	27.6979	37.4314	29.2254	29.2241	23.1064	20.3987	16.9885	16.3948	18.4034	35.7561	37.8017	17.8416	19.4705	0	3.47174	0.04462	24.2415	3.95853	2.2296	0	33.3589	0.62475	386	426	55	407	584	520	379	559	1536	1932	1424	1633	1159	1041	1636	1783	0
NM_183022	Accn4	chr1	+	75447085	75470915	2650	10	0.04105	0	0	0	0	0	0.04446	0.02383	0.09189	0.05577	0.02655	0.08448	5.94143	0.39782	0.03144	0.01889	0	0	0	0	0	0	0	0	0	1	0	0	0	0	0	1	1	12	11	4	13	334	19	5	3	0
NM_001001565	Chpf	chr1	-	75471144	75476046	3235	5	8.60796	11.1145	6.54884	8.7432	7.26579	9.90183	14.1313	9.54727	10.4818	9.78527	10.0169	11.0134	16.2039	12.7609	9.34926	7.8091	0	0.57508	0	5.51254	0.03434	0.0047	0.4453	2.24788	0.17389	256	279	61	272	240	373	388	489	1671	2356	1842	2069	1112	744	1815	1514	0
NM_177056	Tmem198	chr1	+	75476107	75482268	2185	5	0.49783	1.00267	0.15895	0.85664	0.8068	0.58955	1.24023	0.72266	0.2879	0.28901	0.12077	0.27584	2.6105	0.48249	0.23642	0.25201	10.0437	0	0	0	0	0	0	0	0	10	17	1	18	18	15	23	25	31	47	15	35	121	19	31	33	1753
NM_178884	Obsl1	chr1	-	75482400	75503027	5770	20	6.16462	7.32585	9.14906	8.72259	4.37915	8.18592	9.29095	7.04944	12.1931	9.97109	9.00951	14.0954	23.5374	19.3864	9.32828	10.4395	0.00868	0	9.22848	0	2.55868	0.42174	1.27391	0.00171	0.00739	327	328	152	484	258	550	455	644	3467	4282	2955	4723	2881	2016	3230	3610	4
NM_010564	Inha	chr1	+	75503652	75506929	1463	2	0.07435	1.67367	0.71217	0.35539	1.00414	0.9392	0.88588	0.77709	1.5951	1.01023	0.67338	2.55418	11.7931	6.33367	0.83148	1.91608	0	0	0	0	0	0.10396	0.42079	0	0	1	19	3	5	15	16	11	18	115	110	56	217	366	167	73	168	0
NM_027886	Stk11ip	chr1	+	75518104	75533910	4458	25	15.787	16.9402	8.80333	16.1414	14.4994	17.1255	19.6105	14.9188	7.38322	7.22135	5.71016	7.55938	9.85522	11.4382	6.89654	7.43342	1.14292	6.40015	1.05527	0.00305	0.62302	2.24827	1.14064	7.21408	4.3267	647	586	113	692	660	889	742	1053	1622	2396	1447	1957	932	919	1845	1986	407
NM_009208	Slc4a3	chr1	+	75542841	75556006	4441	23	3.57607	5.13632	1.9551	3.39518	5.35885	4.96973	5.38567	4.65063	2.5497	2.64727	2.2936	2.97018	11.6232	5.13505	2.5703	2.16041	0	0	0	0.74793	0.07505	0.00342	0.0499	0	0	146	177	25	145	243	257	203	327	558	875	579	766	1095	411	685	575	0
NM_007936	Epha4	chr1	-	77363760	77511663	6328	18	5.44913	4.92843	4.50045	3.45087	4.3954	3.73205	2.4391	4.5913	4.63058	4.89201	3.79199	6.78953	4.83469	4.32279	3.54449	5.18666	28.7172	51.297	71.7101	0.18501	4.67782	1.17529	0.01946	2.12345	0.02559	317	242	82	210	284	275	131	460	1444	2304	1364	2495	649	493	1346	1967	14516
NM_008781	Pax3	chr1	-	78097842	78193711	3868	8	0	0	0.08979	0.10753	0.02532	0	0.03046	0.03266	0.14689	0.12505	0.10916	0.30273	4.86269	0.91807	0.0517	0.2502	0	0	0	0	0	0	0	0	0	0	0	1	4	1	0	1	2	28	36	24	68	399	64	12	58	0
NM_001004173	Sgpp2	chr1	+	78306921	78416861	3998	5	0.19045	0.19341	0.26061	0.07803	0.09799	0.1074	0	0.11059	0.36037	0.49738	0.56763	0.29289	0.41268	0.37472	0.27509	0.3005	0.07202	0	0	0.80017	0.56811	0.0038	0.02464	0	0	7	6	3	3	4	5	0	7	71	148	129	68	35	27	66	72	23
NM_011811	Farsb	chr1	-	78421411	78485421	2132	17	83.8782	67.0958	40.3992	98.6699	66.6081	75.3646	45.8686	88.1046	69.8244	68.0563	67.885	56.4418	39.3571	49.0838	69.6958	84.0791	119.146	115.45	207.417	167.692	159.802	184.221	165.91	107.265	96.5118	1644	1110	248	2023	1450	1871	830	2974	7336	10799	8227	6988	1780	1886	8917	10743	20291
NM_026713	Mogat1	chr1	+	78507635	78534748	1206	7	0.18039	0	0	0.08622	0	0.14242	0	0.05237	0.03365	0.04456	0	0	0	0	0	0.01384	0	0	0	0	0	0	0.16335	0	0	2	0	0	1	0	2	0	1	2	4	0	0	0	0	0	1	0
NM_028817	Acsl3	chr1	+	78654400	78704318	3950	16	17.2941	18.9557	31.7409	20.5603	20.5048	19.1975	9.51521	27.7906	102.058	109.682	99.6385	100.849	72.0468	93.3008	97.0299	94.7168	15.8751	8.94863	12.9225	20.4643	21.9132	30.4682	19.9397	3.25174	45.4976	628	581	361	781	827	883	319	1738	19866	32245	22372	23133	6037	6642	23000	22422	5009
NM_001136226	Utp14b	chr1	+	78655015	78664176	3702	4	8.49173	8.18072	16.4176	7.78071	10.1323	7.74802	5.15589	9.98077	16.3239	31.7609	13.1728	24.0998	10.6581	19.6045	21.2732	12.751	7.44972	23.828	29.9644	19.1656	23.4812	5.84206	14.7136	4.33163	1.87644	289	235	175	277	383	334	162	585	2978	8751	2772	5181	837	1308	4726	2829	2203
NM_021342	Kcne4	chr1	+	78813524	78816600	2463	2	0.04416	0.15697	0	0.04222	0.07953	0.17434	0.28702	0.28208	0.04119	0.02182	0	0.07691	2.64122	0.02253	0.00677	0.01355	0	0	0	0	0	0	0	0	0	1	3	0	1	2	5	6	11	5	4	0	11	138	1	1	2	0
NM_009129	Scg2	chr1	-	79431244	79436665	2485	2	0	0	0	0	0.03941	0	0.04741	0	0.31031	0.20005	0.31857	0.97708	25.7041	0.73684	0.13412	0.29544	0	0	0	0	0	0	0	0	0	0	0	0	0	1	0	1	0	38	37	45	141	1355	33	20	44	0
NM_183027	Ap1s3	chr1	-	79603451	79668547	2876	5	0.6808	0.40329	3.62277	1.12085	0.44269	0.68678	0.3687	1.73493	25.4926	24.7885	34.3892	21.6808	4.75335	7.50489	22.3421	18.8964	0	0	0	0.79993	1.11166	0.4971	0.73634	0.04123	0.01482	18	9	30	31	13	23	9	79	3613	5306	5622	3621	290	389	3856	3257	0
NM_001111279	Wdfy1	chr1	-	79698837	79758344	4551	12	11.7835	15.0082	9.08132	6.4663	11.7929	14.1714	9.57899	12.9069	20.2434	18.7001	20.0082	13.773	11.5183	12.2164	16.305	26.3433	9.13532	47.9288	59.7552	14.0138	26.9803	11.2389	2.71082	37.4001	15.6272	493	530	119	283	548	751	370	930	4540	6334	5176	3640	1112	1002	4453	7185	3321
NM_001081210	Mrpl44	chr1	+	79772593	79778020	1424	4	59.2006	62.4452	29.0232	64.4072	49.6562	62.9006	50.4713	58.9023	37.8489	32.4768	38.0628	27.7529	28.2708	39.5494	36.7681	34.3326	1.89892	3.47953	57.1356	70.7323	151.112	97.6841	67.6053	32.8117	35.4403	775	690	119	882	722	1043	610	1328	2656	3442	3081	2295	854	1015	3142	2930	216
NM_009255	Serpine2	chr1	-	79790896	79855240	2055	9	21.9141	15.6779	22.4775	14.6745	14.5356	21.3127	25.055	30.7964	68.7179	93.4639	69.6154	116.476	148.004	62.6411	51.889	59.1192	138.712	87.4278	175.564	23.9735	30.1666	23.2318	30.658	56.6037	90.2733	414	250	133	290	305	510	437	1002	6959	14295	8132	13900	6452	2320	6399	7281	22770
NM_173425	Fam124b	chr1	-	80195274	80210519	2862	2	0.07601	0.04503	0	0	0.10266	0.06001	0	0.02207	0	0.02817	0	0.00602	0.03294	0.03877	0.03493	0.00583	15.0208	0	0	0	0	0	0	0	0	2	1	0	0	3	2	0	1	0	6	0	1	2	2	6	1	3434
NM_016716	Cul3	chr1	-	80263393	80337005	2764	16	12.5935	7.97293	66.8471	16.704	13.7126	12.9252	8.65332	18.6236	74.5036	80.3247	81.5007	78.9918	49.0332	51.2904	80.582	75.5514	43.2315	13.3881	39.2453	53.1223	28.6765	35.4585	44.0063	13.8767	26.2362	320	171	532	444	387	416	203	815	10148	16524	12805	12679	2875	2555	13366	12515	9545
NM_175291	Dock10	chr1	-	80497648	80755128	7303	56	0.01489	0.01765	0	0	0	0	0	0.0173	0.03334	0.06991	0.06263	0.16034	1.02633	0.06078	0.04335	0.05027	0.00343	0	0	0	0	0	0	0	0	1	1	0	0	0	0	0	2	12	38	26	68	159	8	19	22	2
NM_172849	9430031J16Rik	chr1	+	81073892	81268239	4919	5	0	0	0	0	0	0	0.02395	0	0	0	0	0	0.24916	0	0	0	0	0	0	0	0	0	0	0	0	0	0	0	0	0	0	1	0	0	0	0	0	26	0	0	0	0
NM_010570	Irs1	chr1	-	82229680	82288014	9163	2	0.34427	0.30942	0.79596	0.57877	0.16032	0.45924	0.82294	0.50319	3.20011	3.44443	3.42897	8.31781	7.67062	4.60819	3.54809	4.4724	0	0	0	0.20353	0	0	0	0	0	29	22	21	51	15	49	64	73	1445	2349	1786	4426	1491	761	1951	2456	0
NM_001122685	Rhbdd1	chr1	+	82335624	82441941	3687	7	3.18629	4.64877	1.69554	3.66645	6.7735	4.6817	3.99449	4.89934	6.61555	6.75629	5.6064	8.74782	4.37264	7.61484	6.62124	10.9882	0	0.03497	0	0.74951	0	2.78441	0	9.22375	0.28203	108	133	18	130	255	201	125	286	1202	1854	1175	1873	342	506	1465	2428	0
NM_007735	Col4a4	chr1	-	82447298	82583424	7808	48	0	0	0.04448	0	0.02509	0.011	0.01509	0.00809	0.0078	0.00172	0	0.06616	0.03622	0.01421	0.00854	0.00855	0	0	0	0	0	0	0	0.00127	0.02947	0	0	1	0	2	1	1	1	3	1	0	30	6	2	4	4	0
NM_007734	Col4a3	chr1	+	82583496	82718634	8607	52	0	0	0.04035	0	0	0	0.05476	0	0.02593	0.03434	0.0184	0.01601	0.01643	0.05802	0.01549	0.0252	0	0	0	0	0	0	0.00715	0	0	0	0	1	0	0	0	4	0	11	22	9	8	3	9	8	13	0
NM_029409	Mff	chr1	+	82721493	82748965	1866	9	17.7213	19.545	31.8268	17.2753	24.6154	26.1867	10.1026	36.3528	64.8032	57.4236	67.267	57.5387	68.007	55.9023	58.7878	64.5885	0.26165	19.0809	0	44.4794	73.0329	78.0178	48.7412	49.9415	73.577	304	283	171	310	469	569	160	1074	5959	7975	7135	6235	2692	1880	6583	7223	39
NM_025453	Tm4sf20	chr1	-	82753224	82765031	1503	4	0	0	0.23107	0	0	0	0	0.08405	0.0405	0.01788	0.03511	0	0	0	0.03326	0	0	0	0	0	0	0	0	0	0	0	0	1	0	0	0	0	2	3	2	3	0	0	0	3	0	0
NM_010472	Agfg1	chr1	+	82836058	82892850	3137	13	38.767	38.1646	18.7103	36.5626	47.4855	33.1521	33.8404	36.7848	27.8739	30.3928	27.8435	33.8473	22.0899	25.2579	30.3582	31.8825	7.46657	14.7438	0	10.4322	12.836	13.7837	1.33053	18.9102	22.9401	1118	929	169	1103	1521	1211	901	1827	4309	7096	4965	6166	1470	1428	5715	5994	1871
NM_030556	Slc19a3	chr1	-	83009098	83035023	2974	7	0.18288	0.34666	0.11678	0.20979	0.955	0.51977	0.03962	0.38228	0.7915	0.92616	0.60928	0.43427	0.55478	0.61568	0.84608	1.07162	0	0	0	0	0	0	0	0	0.06305	5	8	1	6	29	18	1	18	116	205	103	75	35	33	151	191	0
NM_016960	Ccl20	chr1	+	83113341	83115742	802	4	0	0	0	0	0	0.10708	0	0.07875	4.17488	4.20505	6.55868	0.6012	4.11447	1.03777	11.407	4.36912	0	0	0	0	0	14.1092	0	0.01232	0.15942	0	0	0	0	0	1	0	1	165	251	299	28	70	15	549	210	0
NR_027636	Wdr69	chr1	+	83156337	83207149	1650	13	0	0	0	0.06302	0.05936	0.05205	0.07141	0.03828	0.25827	0.57001	0.36251	0.17742	1.39992	0.63893	0.30298	0.30338	0	0	0	0	3.11222	0	0.02239	0	0.12914	0	0	0	1	1	1	1	1	21	70	34	17	49	19	30	30	0
NM_172430	Sphkap	chr1	-	83252356	83404775	6512	11	0	0	0.10667	0	0	0.02638	0	0.0194	0.02181	0.04333	0.07834	0.00264	0.21717	0	0.02559	0.03075	0	0	0	0.0209	0.92695	0	0.00378	0	0	0	0	2	0	0	2	0	2	7	21	29	1	30	0	10	12	0
NM_001003948	Pid1	chr1	-	84032868	84281220	2667	3	1.83537	2.31941	3.64623	3.08021	1.10165	2.89801	3.13661	3.50496	23.0316	31.5523	15.7386	24.7809	20.1145	20.8463	18.5758	23.8558	0	0	0	6.0077	3.0224	4.88721	0.79405	0.30378	0.12464	45	48	28	79	30	90	71	148	3027	6263	2386	3838	1138	1002	2973	3813	0
NM_152915	Dner	chr1	-	84366414	84692796	3632	13	0.38934	0.6032	0.09562	0.48672	1.42914	0.61476	0.61636	0.39997	1.20682	1.1505	1.02686	1.55512	9.34495	0.993	0.5781	1.13475	0	0	0	0	0	0	0	0	0	13	17	1	17	53	26	19	23	216	311	212	328	720	65	126	247	0
NM_133975	Trip12	chr1	-	84717764	84835879	9633	41	53.3663	37.1112	58.5508	47.1301	40.3317	46.5093	35.9837	63.8095	34.2653	44.2903	43.4956	41.8069	27.0469	24.791	42.0393	39.9211	48.6196	121.453	82.1818	22.4778	26.1825	16.5716	13.6429	48.3912	18.5271	4726	2774	1624	4366	3967	5217	2942	9732	16266	31754	23817	23387	5527	4304	24302	23047	37412
NM_025386	Fbxo36	chr1	+	84836416	84897061	900	4	13.174	9.16426	1.15768	10.7453	8.81432	6.58396	8.37842	10.6671	2.23217	1.25403	1.30964	5.60609	5.34254	5.91851	1.51826	3.28156	0	0	0	0	2.4414	0	0	15.3254	0.20835	109	64	3	93	81	69	64	152	99	84	67	293	102	96	82	177	0
NM_027921	Slc16a14	chr1	-	84903280	84931658	2349	5	0.78723	0.60349	0.44355	0.1328	0.41693	0.47527	0.20063	0.34955	0.16414	0.09724	0.05991	0.11729	1.98675	0.11811	0.07094	0.05683	0	0	0	0	0.48872	0	4.09886	0	0	17	11	3	3	10	13	4	13	19	17	8	16	99	5	10	8	0
NM_213615	A530032D15Rik	chr1	-	85084714	85106428	1760	7	0	0	0	0	0	0	0	0	0.02306	0.01527	0	0.00978	0	0	0.08521	0.02844	0	9.55513	0	0	0	0	0	0.02246	0	0	0	0	0	0	0	0	0	2	2	0	1	0	0	9	3	0
NM_001081746	Gm7609	chr1	+	85196186	85210347	1621	4	0	0	0	0	0	0	0	0	0	0	0	0	0	0	0	0	0	0	0	0	0	0	0	0	0	0	0	0	0	0	0	0	0	0	0	0	0	0	0	0	0	0
NM_175219	C130026I21Rik	chr1	-	85242919	85267141	1971	8	0	0	0	0.05276	0	0	0	0	0	0.00682	0.00893	0	0	0	0.00845	0	0	0	0	0	0	0	0	0.12532	0	0	0	0	1	0	0	0	0	0	1	1	0	0	0	1	0	0
NM_033616	Csprs	chr1	-	87379237	87423759	2718	2	0	0	0	0	0	0	0	0	0	0	0	0	0	0	0	0	0	0	0	0	0	0	0	0	0	0	0	0	0	0	0	0	0	0	0	0	0	0	0	0	0	0
NM_175397	Sp110	chr1	-	87473474	87500466	1941	13	0	0	0	0	0	0.08849	0	0	0.04182	0.03461	0.04532	0.00887	0.04857	0	0.19746	0.0086	0	0	0	0	0	0	0	0.60066	0	0	0	0	0	0	2	0	0	4	5	5	1	2	0	23	1	0
NM_001013817	Sp140	chr1	+	87497278	87541612	2417	17	0.045	0.10664	0	0	0.04052	0.03553	0	0	0.25187	0.45028	0.13101	0.13537	0.05851	0.02296	0.93075	0.13117	0	0.06859	0.08463	0	0.03064	0	0	0	0	1	2	0	0	1	1	0	0	30	81	18	19	3	1	135	19	0
NM_013673	Sp100	chr1	+	87546625	87606023	2158	20	0.05041	0.05972	0	0	0.09077	0	0	0	0	0.03113	0.0163	0	0.04369	0	0.02317	0.01546	0	0	0	0	0	0	0	0	0	1	1	0	0	2	0	0	0	0	5	2	0	2	0	3	2	0
NM_177055	A630001G21Rik	chr1	-	87613658	87633181	1936	6	0.33712	0.26627	0	0.37598	0.25294	0.48794	0.18257	0.19574	0.54505	1.0549	0.59973	0.42694	1.16876	0.4299	1.26528	0.54298	0.14873	0	0	4.015	4.69919	0.03142	0.03816	0	0	6	4	0	7	5	11	3	6	52	152	66	48	48	15	147	63	23
NM_133781	Cab39	chr1	+	87690022	87748152	3800	9	17.9195	16.1769	20.1984	18.4712	17.2163	16.3394	13.1774	19.1974	36.6546	42.122	38.9991	41.4143	34.834	34.6934	39.4845	37.9955	21.5554	89.9212	5.25701	5.35207	7.87102	9.3816	11.6384	25.3091	7.03628	626	477	221	675	668	723	425	1155	6864	11913	8424	9139	2808	2376	9004	8653	6543
NM_022417	Itm2c	chr1	+	87791085	87805273	2024	6	27.624	33.3005	17.1593	35.2443	30.6778	35.9804	49.0729	29.1773	41.778	38.4428	33.8371	52.2983	80.399	52.6075	29.9521	38.0956	0	12.9319	0.24703	22.9753	8.01394	14.2698	9.52015	16.075	0.24846	514	523	100	686	634	848	843	935	4167	5791	3893	6147	3452	1919	3638	4621	0
NR_037692	4933407L21Rik	chr1	+	87825058	87828331	1148	3	0	0	0	0	0	0	0	0	0.03535	0.02341	0	0.075	1.72464	0	0.01452	0.01453	0	0	0	0	0	0	0	0	0	0	0	0	0	0	0	0	0	2	2	0	5	42	0	1	1	0
NM_001033290	Gpr55	chr1	-	87836112	87857630	2550	2	0	0	0	0.04078	0	0	0	0	0.01592	0.02108	0	0	0.16638	0	0.00653	0.01309	0	0	0	0	0	0	0	3.83975	0.0234	0	0	0	1	0	0	0	0	2	4	0	0	9	0	1	2	0
NM_027300	Spata3	chr1	+	87918517	87926533	1107	4	0	0.11642	0.31373	0.09394	0	0	0	0	0	0	0	0	0	0	0	0	0	0	0	0	0	0	0	0	0	0	1	1	1	0	0	0	0	0	0	0	0	0	0	0	0	0
NM_001144992	2810459M11Rik	chr1	+	87942438	87952031	3331	3	0.22859	0.30951	0	0.28096	0.23521	0.36094	0.28297	0.18961	0.51782	0.58084	0.57567	0.67205	2.05203	0.19989	0.66035	0.39573	0	0	0	0	0	0	0	0	0	7	8	0	9	8	14	8	10	85	144	109	130	145	12	132	79	0
NM_027357	Psmd1	chr1	+	87961194	88035870	3256	25	142.084	121.115	142.292	142.949	109.788	130.716	110.765	139.822	139.654	126.33	140.883	130.023	73.8084	91.6474	150.2	131.212	112.031	180.937	274.827	104.978	88.2364	142.267	100.953	312.273	232.859	4253	3060	1334	4476	3650	4956	3061	7208	22408	30614	26075	24585	5098	5378	29348	25604	29138
NM_008311	Htr2b	chr1	-	87995612	88008545	2072	4	0.0525	0.0622	0	0.05019	0	0.16579	0	0.03048	0.09794	0.04539	0.02547	0.01662	0.20476	0.18745	0.04825	0.04832	0	0.01778	0	0.17739	0	0	0	0	0	1	1	0	1	0	4	0	1	10	7	3	2	9	7	6	6	0
NM_030184	Armc9	chr1	+	88051355	88174859	5157	25	3.60689	6.07252	2.22242	3.48839	4.19702	5.84508	3.76974	3.03738	3.71065	3.77783	3.58189	2.8049	4.48823	2.81895	3.2313	2.72112	0	0.06786	0	3.36036	3.2123	2.89907	0.22681	0.00192	0.06776	171	243	33	173	221	351	165	248	943	1450	1050	840	491	262	1000	841	0
NM_145222	B3gnt7	chr1	+	88199796	88203880	2595	2	35.0013	24.9799	21.6813	66.0383	19.7383	39.4806	46.3568	36.5332	11.1042	10.5262	11.1926	11.2677	6.86665	9.85705	13.4017	11.947	144.533	0.55365	36.669	12.0288	23.8558	1.6645	18.9975	11.7231	0.5748	835	503	162	1648	523	1193	1021	1501	1420	2033	1651	1698	378	461	2087	1858	29960
NM_010880	Ncl	chr1	-	88241294	88256030	8257	14	175.252	133.68	987.103	206.625	129.606	204.476	197.858	230.26	314.466	322.221	326.845	266.737	185.694	200.521	348.239	259.72	251.786	122.963	211.313	576.991	624.025	683.075	654.514	200.037	154.41	13303	8565	23468	16407	10927	19660	13866	30102	127956	198018	153407	127900	32526	29840	172554	128522	166070
NR_028478	Snora75	chr1	-	88247745	88247860	116	1	0	0	0	0	0	0	2.03141	0	2.62403	1.27411	1.0616	1.78139	2.0319	1.91331	2.72942	1.58228	0	0	0	0	0	0	0.10614	0	0	0	0	0	0	0	0	2	0	15	11	7	12	5	4	19	11	0
NR_002851	Snord82	chr1	-	88252835	88252902	68	1	0	0	0	1.52921	0	0	0	0	1.49209	1.58071	0.51742	3.03884	0.69324	2.44791	1.71539	1.47228	0	0	0	8.40804	0	0	0	0	0	0	0	0	1	0	0	0	0	5	8	2	12	1	3	7	6	0
NR_015507	C130036L24Rik	chr1	+	88256149	88264539	1266	2	0.51553	0.61077	0	0.73924	0.46416	0.88184	0.37226	0.64857	1.08996	0.93394	0.51415	0.65289	1.63836	1.13952	0.81608	0.80398	0	0	0	0.11828	0.40952	0.32436	0	0	0.0202	6	6	0	9	6	13	4	13	68	88	37	48	44	26	62	61	0
NM_010341	Nmur1	chr1	-	88282900	88284716	1218	2	0	0.21161	0.28514	0	0	0	0.09673	0	0.01666	0.01103	0	0.02828	0.07741	0	0	0	0	0	0	0	0	0	0	0	0	0	2	1	0	0	0	1	0	1	1	0	2	2	0	0	0	0
NM_027966	1700019O17Rik	chr1	+	88322904	88324624	1721	1	0.06321	0.14976	0	0.06042	0	0	0.27384	0.0367	0	0.00781	0	0	0.02739	0	0	0.0097	0	0	0	0	0	0	0	0	0	1	2	0	1	0	0	4	1	0	1	0	0	1	0	0	1	0
NM_008972	Ptma	chr1	+	88423311	88427273	1192	5	1.6426	2.70286	2.03953	1.91921	3.20431	1.58499	2.66878	2.38441	86.7197	70.4266	86.1308	74.9045	0.75139	1.11717	78.8876	71.069	95.4452	112.897	90.544	31.0519	231.743	44.1216	228.418	57.997	77.0537	18	25	7	22	39	22	27	45	5094	6248	5836	5185	19	24	5643	5077	9088
NM_008801	Pde6d	chr1	-	88439590	88479076	1092	5	29.6844	47.324	84.2814	33.8051	33.9909	42.0738	33.0159	36.0916	23.2843	16.5367	23.3757	25.8774	39.2402	28.81	16.1145	23.9134	4.86077	31.1209	21.2073	5.53497	25.4231	27.8833	1.02603	0	2.37281	298	401	265	355	379	535	306	624	1253	1344	1451	1641	909	567	1056	1565	424
NM_172974	Cops7b	chr1	+	88483675	88503075	2231	7	28.7177	26.9182	13.3878	26.0548	23.3099	25.4053	30.2608	23.8939	21.8478	20.2896	21.9843	19.9756	21.8902	22.5078	19.6441	19.9543	3.45094	0	31.8946	8.6828	12.4327	8.12605	15.2097	24.0121	0.90926	589	466	86	559	531	660	573	844	2402	3369	2788	2588	1036	905	2630	2668	615
NM_010933	Nppc	chr1	-	88562866	88567147	1043	3	0.20858	0.86492	0	0.5982	1.03289	0.32935	0.33889	0.24223	0.05837	0.06441	0.1012	0	3.43494	0.1064	0.01598	0.04799	0	0	0	0	0.08285	0	0	0	0	2	7	0	6	11	4	3	4	3	5	6	0	76	2	1	3	0
NM_001172157	Dis3l2	chr1	+	88600379	88946672	3171	22	4.52806	6.62447	1.86192	4.26308	7.25801	5.09146	6.46514	4.99945	9.55429	8.18197	8.11093	11.442	5.05444	6.61423	9.4854	13.0025	0	0.44727	2.34361	0.39925	0.06618	1.52522	0.79985	2.78555	12.7219	132	163	17	130	235	188	174	251	1493	1931	1462	2107	340	378	1805	2471	0
NM_007433	Alppl2	chr1	-	88983265	88986503	2113	11	0.20592	0.06099	0.32873	0	0.32445	0.16257	0.05576	0.11957	0	0	0	0	0	0	0	0	133.773	3.45203	146.437	0	0	0	0	525.68	208.111	4	1	2	0	7	4	1	4	0	0	0	0	0	0	0	0	22579
NM_001081082	Alpi	chr1	-	88994577	88998181	2337	11	0	0	0	0	0	0	0	0	0	0.00575	0	0	0	0	0	0	0	0	0	0	0	0	0	0	0	0	0	0	0	0	0	0	0	0	1	0	0	0	0	0	0	0
NM_007432	Akp3	chr1	+	89021583	89024487	1680	11	0	0	0	0	0	0	0	0	0	0	0	0	0.08418	0	0	0	0	0	0	0	0	0	0	0	0	0	0	0	0	0	0	0	0	0	0	0	0	3	0	0	0	0
NM_021306	Ecel1	chr1	-	89044230	89051602	2698	17	0.20159	0.71649	0.12873	0.07708	0.5808	0.44562	0.34936	0.37456	0.69948	0.3486	0.24778	0.28721	2.91786	1.52185	0.4694	0.48858	0	0	0	0	1.58305	0.18603	0	0	0	5	15	1	2	16	14	8	16	93	70	38	45	167	74	76	79	0
NM_021600	Chrnd	chr1	+	89087227	89096645	2910	12	0.11214	0.26572	0	0.1072	0.70676	0.20658	0.20244	0.08682	0.00697	0.06002	0	0.07693	1.87912	0.20974	0.01718	0.06881	0	0	0	0	0	0	0	0	0	3	6	0	3	21	7	5	4	1	13	0	13	116	11	3	12	0
NM_009604	Chrng	chr1	+	89102386	89108410	1922	12	0	0.1341	0.1807	0.0541	0.35669	0.08936	0.0613	0.09859	0.02112	0.02796	0	0.07168	3.65446	0.57738	0.01734	0.10418	0	0	0	0	0	0	0	0	0	0	2	1	1	7	2	1	3	2	4	0	8	149	20	2	12	0
NM_023314	Eif4e2	chr1	+	89110489	89137063	3394	7	100.476	112.545	41.0337	96.2348	86.2214	87.6237	99.7352	81.6953	29.8946	26.8048	29.7263	27.6313	24.2228	25.8793	27.0235	27.0888	32.7576	72.5873	42.3997	39.0703	38.0654	45.8468	32.5003	57.8553	42.3959	3135	2964	401	3141	2988	3463	2873	4390	5000	6771	5735	5446	1744	1583	5504	5510	8881
NM_028889	Efhd1	chr1	+	89160939	89207366	1805	4	0.96422	2.7131	0.38482	0.80654	3.74385	1.90311	0.65275	1.25971	4.74428	4.3844	0.64326	3.94965	1.98485	4.64177	0.94167	1.74717	0	0	1.34723	0	0	0	0	0	0	16	38	2	14	69	40	10	36	422	589	66	414	76	151	102	189	0
NM_146112	Gigyf2	chr1	+	89223573	89347385	5743	29	43.7719	41.9851	48.7422	35.326	44.1168	37.1295	38.2617	38.6243	20.1759	21.6175	21.0628	19.4569	18.9529	15.7676	20.9205	22.2149	26.7335	19.9173	14.8556	14.1985	6.94264	15.2329	5.26323	9.56374	1.29268	2311	1871	806	1951	2587	2483	1865	3512	5710	9240	6876	6489	2309	1632	7210	7646	12264
NM_001110227	Kcnj13	chr1	-	89282859	89291304	1349	3	0.2419	0	0	0	0	0.25464	0	0.09364	0.07521	0.06972	0.02608	0.15318	0.48922	0.16452	0.03706	0.01237	0	0	0	0	0	0	0	0	0.00632	3	0	0	0	0	4	0	2	5	7	2	12	14	4	3	1	0
NM_028473	3110079O15Rik	chr1	+	89366839	89372034	462	3	0	0.55789	0	0	0.63595	0.74353	0	0	0	0	0	0	0.40814	0	0	0.03612	0	0	0	0.05893	0	0.29628	0	0	0	0	2	0	0	3	4	0	0	0	0	0	0	4	0	0	1	0
NM_001111314	Ngef	chr1	-	89373404	89470445	3114	15	0.76849	0.99324	0.11153	0.5009	0.78626	0.71703	0.34052	0.26368	1.05568	0.90609	1.14682	0.93455	1.48354	1.19382	0.89901	0.93235	0	0	0	0	0.98706	0	0	0	0	22	24	1	15	25	26	9	13	162	210	203	169	98	67	168	174	0
NM_001160165	Neu2	chr1	+	89480597	89494420	1748	3	0	0	0.19869	0	0.05603	0	0	0.03613	0	0	0	0	0	0	0	0	0	0	0	0	0	0	0	0	0	0	0	1	0	1	0	0	1	0	0	0	0	0	0	0	0	0
NM_010566	Inpp5d	chr1	+	89516887	89617083	4938	27	47.9118	49.743	11.8159	27.5022	59.9561	57.9997	33.786	39.5104	1.06024	2.21485	0.8194	1.00433	0.99282	0.88769	1.22161	2.59175	83.6563	17.5952	54.4738	0	0	0	0	17.9978	8.60969	2175	1906	168	1306	3023	3335	1416	3089	258	814	230	288	104	79	362	767	32998
NM_029846	Atg16l1	chr1	+	89652646	89688997	3066	18	34.9106	32.6594	19.9365	37.0023	28.7166	29.9704	34.086	32.9604	15.4411	16.2758	12.5716	13.2492	19.4495	19.7802	17.1258	15.3798	1.14327	0	0.42251	7.98755	3.28936	0.46629	0.06024	21.7489	1.46504	984	777	176	1091	899	1070	887	1600	2333	3714	2191	2359	1265	1093	3151	2826	280
NR_028519	Scarna6	chr1	+	89681146	89681393	248	1	0.43861	0	0	0	0.39491	0	0	0.25468	0.57277	0.43342	0.42562	0.34718	0.19008	0.6712	0.33596	0.20185	0	0	0	0	0.49775	0	0	0	0	1	0	0	0	1	0	0	1	7	8	6	5	1	3	5	3	0
NM_009118	Sag	chr1	+	89700255	89741732	1718	16	0.37989	1.05018	0	0.24211	0.22803	0.44988	0.68581	0.33087	0.03544	0.09385	0.01024	0.09021	0.08232	0.12919	0.0485	0.05827	0	0	0	0	0	0	0	0	0	6	14	0	4	4	9	10	9	3	12	1	9	3	4	5	6	0
NM_177646	Dgkd	chr1	+	89749862	89841064	5694	30	24.8157	24.1947	13.2358	21.1296	23.7876	25.881	23.4029	19.6225	21.6717	20.3759	17.6138	22.3674	18.8759	23.0266	21.0888	25.0611	0.43312	11.4613	1.0577	5.5155	6.30432	4.0627	4.71604	5.45897	0.12873	1299	1069	217	1157	1383	1716	1131	1769	6081	8635	5701	7396	2280	2363	7206	8552	197
NM_001198573	Usp40	chr1	-	89841696	89905126	5316	32	3.66271	3.15151	2.35194	2.64073	5.3611	4.52328	2.99208	4.78812	6.10759	7.67847	5.50666	7.38559	10.3485	8.73623	7.48556	6.96187	0	0	0	6.18425	4.99014	0.20885	1.42208	1.75451	14.2602	179	130	36	135	291	280	135	403	1600	3038	1664	2280	1167	837	2388	2218	0
NM_201641	Ugt1a10	chr1	+	89951986	90116577	3242	5	0.57039	0.159	0.74988	0.19245	0.06042	0.60925	0.54513	0.56498	0.17526	0.17821	0.02713	1.12605	0.58162	0.01711	0.11822	0.07206	0	0	0	0	0	0	0	0	0	17	4	7	6	2	23	15	29	28	43	5	212	40	1	23	14	0
NM_201644	Ugt1a9	chr1	+	89967354	90116577	3216	5	0.575	0.16029	0.75595	0.194	0.06091	0.64088	0.54954	0.56954	0.17668	0.17965	0.02735	1.13515	0.58632	0.01725	0.11918	0.07264	0	0	0	0	0	0	0	0	0	17	4	7	6	2	24	15	29	28	43	5	212	40	1	23	14	0
NM_201642	Ugt1a7c	chr1	+	89991576	90116577	3294	5	0.62743	0.19562	0.84348	0.18941	0.05946	0.72999	0.60807	0.80532	0.17865	0.17539	0.03204	1.20237	0.68692	0.01684	0.11635	0.07598	0	0	0	0	0	0	0	0	0	19	5	8	6	2	28	17	42	29	43	6	230	48	1	23	15	0
NM_145079	Ugt1a6a	chr1	+	90031384	90116577	3302	6	0.56002	0.15611	0.73626	0.18895	0.05932	0.59818	0.53523	0.55471	0.17207	0.19125	0.03197	1.32462	0.57105	0.0168	0.12112	0.08085	0	0	0	0	0	0	0	0	0	17	4	7	6	2	23	15	29	28	47	6	254	40	1	24	16	0
NM_201410	Ugt1a6b	chr1	+	90031389	90115573	2293	6	0.80645	0.22481	1.06024	0.2721	0.08542	0.8614	0.77075	0.7988	0.24779	0.2754	0.04603	1.89999	0.82233	0.0242	0.17441	0.11643	0	0	0	0	0	0	0	0	0	17	4	7	6	2	23	15	29	28	47	6	253	40	1	24	16	0
NM_201643	Ugt1a5	chr1	+	90062587	90116577	3208	5	0.57643	0.16069	0.75783	0.19449	0.06106	0.61571	0.55091	0.57096	0.17712	0.1801	0.02742	1.13799	0.58778	0.0173	0.11947	0.07282	0	0	0	0	0	0	0	0	0	17	4	7	6	2	23	15	29	28	43	5	212	40	1	23	14	0
NM_013701	Ugt1a2	chr1	+	90097186	90116577	3206	5	0.57679	0.16079	0.7583	0.19461	0.0611	0.61609	0.55125	0.57132	0.17723	0.18021	0.02744	1.1387	0.58815	0.01731	0.11955	0.07286	0	0	0	0	0	0	0	0	0	17	4	7	6	2	23	15	29	28	43	5	212	40	1	23	14	0
NM_008299	Dnajb3	chr1	-	90101307	90102323	1017	1	1.06958	0.76031	3.41498	0.30674	0.3852	0.84442	1.50608	0.62105	0	0	0	0	0	0	0	0.03281	0	0	0	7.48248	2.73101	0.01495	0.01211	0	0	10	6	10	3	4	10	13	10	0	0	0	0	0	0	0	2	0
NM_201645	Ugt1a1	chr1	+	90108534	90116577	3229	5	0.60637	0.15964	0.7529	0.19322	0.06066	0.6117	0.54733	0.58681	0.17596	0.17893	0.02724	1.14125	0.58396	0.01718	0.1187	0.07235	0	0	0	0	0	0	0	0	0	18	4	7	6	2	23	15	30	28	43	5	214	40	1	23	14	0
NM_001177364	Heatr7b1	chr1	+	90123595	90158864	7526	43	0.26016	0.70207	0.32303	0.48359	1.69171	0.37656	0.21917	0.53711	0.76036	0.78017	0.45348	1.26988	1.0335	0.98793	0.59783	0.85802	0	0	0	1.13773	0.01476	0.00404	0.00164	0	0	18	41	7	35	130	33	14	64	282	437	194	555	165	134	270	387	0
NM_198652	Hjurp	chr1	-	90155431	90174154	8439	8	32.7399	40.7126	20.7419	26.9115	65.1752	24.3315	22.6596	44.9584	29.2063	29.7969	27.836	30.104	34.8398	29.8371	40.3139	42.7221	0.5014	17.3107	7.31699	7.94617	3.9582	11.0369	8.25344	15.1524	18.5911	2540	2666	504	2184	5616	2391	1623	6007	12146	18715	13353	14753	6237	4538	20416	21607	338
NM_172505	A730008H23Rik	chr1	-	90161403	90174132	2217	5	76.3446	95.5062	43.55	61.8664	146.662	56.7483	55.6955	96.2647	51.6511	59.0289	48.4916	54.5652	73.9953	63.67	76.84	77.1676	1.84083	29.1289	12.373	9.94113	10.2228	21.8772	22.9252	30.2871	28.7958	1556	1643	278	1319	3320	1465	1048	3379	5643	9740	6111	7025	3480	2544	10223	10253	326
NM_134252	Trpm8	chr1	+	90203287	90257300	2766	20	0.03933	0	0	0	0	0	0	0.02283	0	0.00486	0	0	0.01704	0.02006	0	0	0	0	0	0	0	0	0	0	0	1	0	0	0	0	0	0	1	0	1	0	0	1	1	0	0	0
NM_029269	Spp2	chr1	+	90303594	90323013	870	8	0	0.14813	0	0	0	0.09871	0	0	0	0	0.02022	0.01979	0.16255	0.06378	0	0.05754	0	0	0	0	0	0	0	0	0	0	1	0	0	0	1	0	0	0	0	1	1	3	1	0	3	0
NM_008132	Glrp1	chr1	-	90396446	90406641	1957	3	0.05558	0.06585	0.17747	0	0.05004	0.04388	0	0	0.06222	0.14418	0	0.0088	0.09635	0.02835	0.08515	0.04263	0	0	0	0	0	0	0	0	0	1	1	1	0	1	1	0	0	6	21	0	1	4	1	10	5	0
NM_177305	Arl4c	chr1	-	90594800	90598766	3967	1	6.58087	10.3631	15.9337	16.1995	12.0971	13.8331	10.3357	13.2785	52.8668	38.2692	36.599	66.8228	40.2836	75.2775	42.1195	49.4646	0	0	0	4.78703	4.81381	6.07673	3.77408	0	0.00215	240	319	182	618	490	639	348	834	10335	11299	8253	15394	3390	5382	10027	11760	0
NM_133816	Sh3bp4	chr1	+	90967037	91050368	3673	6	23.5144	21.1571	7.84812	23.8945	23.4643	17.9097	22.9997	19.5517	22.3698	23.1884	18.1813	27.2061	16.107	25.1825	20.6517	20.5019	0	15.7115	24.3415	5.68537	9.75299	21.4534	8.23279	0.01614	0.26918	794	603	83	844	880	766	717	1137	4049	6339	3796	5803	1255	1667	4552	4513	0
NM_178119	Agap1	chr1	+	91351386	91791857	9581	18	3.45142	3.33581	2.68244	4.04831	3.52659	3.61223	4.46396	3.61255	7.96153	8.79563	7.26015	10.1566	7.77878	6.25455	6.72571	6.87046	0	0	0	2.9667	2.22506	0.43495	4.57744	0.00309	0.55779	304	248	74	373	345	403	363	548	3759	6272	3954	5651	1581	1080	3867	3945	0
NR_015540	4933400F21Rik	chr1	-	91573082	91580467	3611	4	0	0	0	0	0	0	0	0	0.01686	0	0	0	0	0	0.00461	0.00462	0	0	0	0	0.42731	0	0	0	0	0	0	0	0	0	0	0	0	3	0	0	0	0	0	1	1	0
NM_010262	Gbx2	chr1	-	91824537	91827751	2126	2	9.56782	5.87988	8.00463	17.7549	3.31677	6.30147	12.8573	11.2595	0.36271	0.39183	0.50476	1.02867	1.153	0.41758	1.22275	0.5337	0	0	0	0	0	0	0	4.7496	0.05212	187	97	49	363	72	156	232	379	38	62	61	127	52	16	156	68	0
NM_139152	Asb18	chr1	-	91849253	91911152	1404	6	0	0	0	0.07406	0	0	0	0	0	0	0	0	0.03358	0	0	0	0	0	0	0	0	0	0	0	0	0	0	0	1	0	0	0	0	0	0	0	0	1	0	0	0	0
NM_029122	Iqca	chr1	-	91938707	92049976	3210	19	0.81328	1.68618	0.21639	0.12958	0.54918	0.53506	0.18352	0.29514	0.12011	0.05441	0.15893	0.05365	0.11748	0.05186	0.03115	0.2599	0	0	0	0	0	0	0	0	0	24	42	2	4	18	20	5	15	19	13	29	10	8	3	6	50	0
NM_007722	Cxcr7	chr1	+	92100578	92112863	2579	2	12.9486	16.4901	4.30931	9.83817	11.3544	10.589	7.9035	9.72263	4.78396	5.83497	7.10781	4.95436	21.075	5.0344	2.91407	3.68138	0	0.00714	0	0	0.29676	0	6.93672	7.04531	0.12228	307	330	32	244	299	318	173	397	608	1120	1042	742	1153	234	451	569	0
NM_133805	Cops8	chr1	+	92500000	92509916	1843	8	118.574	117.055	54.272	116.963	84.8644	117.237	112.643	94.4492	66.4708	60.4076	60.4797	61.6018	60.0058	72.8875	62.6951	57.6266	106.834	112.396	119.305	225.498	121.285	206.655	171.417	119.287	60.6026	2009	1674	288	2073	1597	2516	1762	2756	6037	8286	6336	6593	2346	2421	6934	6365	15728
NM_053015	Mlph	chr1	+	92811677	92847719	4484	16	1.01887	1.29332	0.30982	0.51019	0.74261	1.53216	0.26276	0.53526	0.01358	0.01798	0.01569	0	0.02103	0	0.00372	0.01488	0	0	0	0	0	0	0	0	0	42	45	4	22	34	80	10	38	3	6	4	0	2	0	1	4	0
NM_001101647	Prlh	chr1	+	92849685	92850589	261	2	0	0	0	0	0	0	0	0	0	0	0	0	0	0	0	0	0	0	0	0	0	0	0	2.0442	0.03266	0	0	0	0	0	0	0	0	0	0	0	0	0	0	0	0	0
NM_008998	Rab17	chr1	-	92854710	92866197	1790	6	1.70153	2.66384	1.55219	1.04567	2.13382	3.74216	1.25062	1.51726	0.60084	0.608	0.4914	0.32709	0.81639	0.46497	0.74475	0.39151	0	8.119	0	6.57076	0	0.04248	0	53.6461	37.8077	28	37	8	18	39	78	19	43	53	81	50	34	31	15	80	42	0
NM_001111311	Lrrfip1	chr1	+	92950021	93013899	3662	8	16.961	15.3084	32.7197	18.9969	11.6337	15.3839	12.9662	18.6445	28.3053	34.4927	31.0433	28.8538	20.1974	28.8491	23.5214	25.3569	0.59483	6.07613	0	7.3381	3.82932	20.7993	8.38529	124.656	80.0784	571	435	345	669	435	656	403	1081	5108	9401	6462	6136	1569	1904	5169	5565	174
NM_001033408	Rbm44	chr1	+	93041680	93067372	3851	16	1.66653	3.07875	1.26259	0.45904	4.55225	2.02931	0.94845	2.52576	0.01054	0.00349	0	0.00894	0	0	0	0.17765	0	0	18.7195	0.18382	0	1.2717	2.97977	6.52956	0.18592	59	92	14	17	179	91	31	154	2	1	0	2	0	0	0	41	0
NM_016894	Ramp1	chr1	+	93076399	93121773	2549	3	0.04267	0.10112	0	0.08159	0.11527	0.06738	0.18489	0	0.00796	0	0	0	0	0	0	0	0	0	0	0	0	0	0	0	0	1	2	0	2	3	2	4	0	1	0	0	0	0	0	0	0	0
NM_026454	Ube2f	chr1	+	93146896	93182602	1363	10	11.7316	8.50955	8.91828	10.6046	10.7781	11.8452	7.2612	12.1409	21.558	22.86	23.3616	19.2794	15.3906	13.2303	22.141	22.8069	58.4516	7.51376	37.0161	67.6157	97.6211	69.5623	37.3434	35.556	45.2934	147	90	35	139	150	188	84	262	1448	2319	1810	1526	445	325	1811	1863	6364
NM_016717	Scly	chr1	+	93194915	93217657	2207	12	9.01952	9.80995	5.03566	12.2032	9.54074	12.9575	11.1042	9.84466	13.4425	18.002	13.5429	10.3461	14.3748	12.2688	14.1873	12.5201	0	0	11.8009	6.23596	0	11.0812	3.89955	16.0851	44.7719	183	168	32	259	215	333	208	344	1462	2957	1699	1326	673	488	1879	1656	0
NM_001033292	Espnl	chr1	+	93218652	93244880	5442	9	0.19988	0.04736	0.06382	0.01911	0.07199	0.14202	0.1299	0.08124	0.03729	0.09629	0.07435	0.05379	0.10395	0.14274	0.04287	0.0276	0	0	0	0	0	0	0	0	0	10	2	1	1	4	9	6	7	10	39	23	17	12	14	14	9	0
NM_027551	Klhl30	chr1	+	93247650	93258981	3019	8	0.10809	0.12806	0	0.20666	0.03244	0.19912	0.07805	0.16737	0.25542	0.20472	0.04079	0.79855	1.06178	1.23139	0.07176	0.70192	0	0	0	0	0	0	0	0.00655	0	3	3	0	6	1	7	2	8	38	46	7	140	68	67	13	127	0
NM_173395	Fam132b	chr1	+	93263007	93270794	2815	8	1.54567	2.15169	1.48051	2.62274	1.98309	2.62362	2.17645	2.10908	4.53427	4.23367	3.53718	3.98234	2.79659	5.97238	3.8241	5.06801	0	0	0	0.67702	1.33747	0	1.17218	0.85641	2.4677	40	47	12	71	57	86	52	94	629	887	566	651	167	303	646	855	0
NM_023343	Ilkap	chr1	-	93272408	93295360	1368	12	84.6834	82.3351	37.8276	78.5218	80.1106	72.632	88.3662	76.4573	52.0662	44.8163	48.79	48.1105	74.5351	67.289	47.5187	50.57	26.6848	0	16.6296	48.2924	51.3347	56.6671	73.6309	13.701	1.7944	1065	874	149	1033	1119	1157	1026	1656	3510	4563	3794	3822	2163	1659	3901	4146	2916
NR_026924	1700020N18Rik	chr1	-	93301456	93302606	547	3	0	0	0.63492	0	0.17904	0	0	0	0	0	0	0	0	0	0	0	0	0	0	0	0	0	0	0	0	0	0	1	0	1	0	0	0	0	0	0	0	0	0	0	0	0
NM_019479	Hes6	chr1	-	93308060	93309799	1335	4	18.2516	26.6433	34.8604	23.0561	26.4833	35.7663	29.4775	24.8383	21.0373	22.4236	15.3388	21.2446	52.2602	43.8901	18.5611	20.6355	0	0	0	21.2404	16.1352	17.7382	1.0975	0	0.01277	224	276	134	296	361	556	334	525	1384	2228	1164	1647	1480	1056	1487	1651	0
NM_011066	Per2	chr1	-	93312559	93355905	5836	23	0.31686	0.15458	0.47608	0.42763	0.16782	0.26487	0.34321	0.21645	0.77192	1.51489	0.81992	0.84684	1.85782	1.07435	0.7481	0.7205	0	0	0	0	0.03807	0	0	0	0	17	7	8	24	10	18	17	20	222	658	272	287	230	113	262	252	0
NM_028718	Traf3ip1	chr1	+	93391245	93425884	3500	15	14.2342	11.1935	21.7312	12.1515	10.6891	9.91275	12.893	11.3508	8.66199	9.28239	8.9318	8.61004	11.5561	9.24238	9.00323	6.32634	16.2315	0	0	6.60426	7.95669	9.72946	5.5511	0	0.03166	458	304	219	409	382	404	383	629	1494	2418	1777	1750	858	583	1891	1327	4538
NM_001039126	Asb1	chr1	+	93437142	93456167	5971	5	3.35201	2.91371	2.3266	3.84876	3.72327	3.96956	3.88726	4.18883	5.89641	7.30646	4.82894	5.25745	3.59215	3.44755	8.3361	8.83897	0	3.44884	0	0	0	0	1.84138	0.01655	0.05139	184	135	40	221	227	276	197	396	1735	3247	1639	1823	455	371	2987	3163	0
NM_007855	Twist2	chr1	+	93698054	93744604	1312	2	1.74109	0.88403	1.05885	1.5059	0.37323	1.70185	4.31054	2.11818	0.232	0.63494	0.48271	0.74813	3.30555	1.26873	0.44454	1.08102	0	0	0	0	0	0	0	0	0	21	9	4	19	5	26	48	44	15	62	36	57	92	30	35	85	0
NM_207225	Hdac4	chr1	-	93829311	94044970	3960	26	6.72985	7.51756	5.17447	4.91046	9.12593	7.22154	8.92587	6.60313	3.26422	4.8078	2.2701	4.21805	4.32117	3.62901	3.64837	3.90602	0	0	1.10189	1.06223	1.85786	0.03457	0.1368	0.17964	0.00646	245	231	59	187	369	333	300	414	637	1417	511	970	363	259	867	927	0
NM_024197	Ndufa10	chr1	-	94336285	94370335	1220	10	183.761	183.485	78.0009	192.715	150.116	165.491	192.281	158.315	78.8246	77.83	77.2037	70.1507	66.228	82.5468	77.5005	69.8209	211.762	197.965	278.736	193.104	218.127	68.0544	121.488	183.49	272.902	2061	1737	274	2261	1870	2351	1991	3058	4739	7067	5354	4970	1714	1815	5674	5105	20637
NM_147038	Olfr1416	chr1	-	94376258	94377196	939	1	0	0	0	0	0	0.09146	0	0	0	0	0	0	0	0	0	0	0	0	0	0	0	0	0	0	0	0	0	0	0	0	1	0	0	0	0	0	0	0	0	0	0	0
NM_001011525	Olfr1415	chr1	-	94387395	94388330	936	1	0	0	0	0	0	0	0	0	0	0	0	0	0	0	0	0	0	0	0	0	0	0	0	0	0	0	0	0	0	0	0	0	0	0	0	0	0	0	0	0	0	0
NM_147039	Olfr1414	chr1	-	94407625	94415092	1189	2	0	0	0	0	0	0	0	0	0	0	0	0	0	0	0	0	0	0	0	0	0	0	0	0	0	0	0	0	0	0	0	0	0	0	0	0	0	0	0	0	0	0
NM_147037	Olfr1413	chr1	+	94469702	94470783	1082	1	0	0	0	0	0	0	0	0	0	0	0	0	0	0	0	0	0	0	0	0	0	0	0	0	0	0	0	0	0	0	0	0	0	0	0	0	0	0	0	0	0	0
NM_146277	Olfr1412	chr1	+	94484909	94485874	966	1	0	0	0	0	0	0	0	0	0	0	0	0	0	0	0	0	0	0	0	0	0	0	0	0	0	0	0	0	0	0	0	0	0	0	0	0	0	0	0	0	0	0
NM_146490	Olfr1411	chr1	+	94493098	94494069	972	1	0	0	0	0	0	0	0	0	0	0	0	0	0	0	0	0	0	0	0	0	0	0	0	0	0	0	0	0	0	0	0	0	0	0	0	0	0	0	0	0	0	0
NM_146491	Olfr1410	chr1	+	94504416	94505384	969	1	0	0	0	0	0.10107	0	0	0	0	0.01387	0	0	0	0	0.0172	0	0	0	0	0	0	0	0	0	0	0	0	0	0	1	0	0	0	0	1	0	0	0	0	1	0	0
NM_206896	Olfr12	chr1	+	94516458	94517578	1121	1	0	0	0	0	0	0	0	0	0	0.01199	0	0	0	0	0	0	0	0	0	0	0	0	0	0	0	0	0	0	0	0	0	0	0	0	1	0	0	0	0	0	0	0
NR_028108	Myeov2	chr1	-	94533722	94538525	674	3	103.935	165.584	59.258	115.403	101.86	122.064	147.539	110.952	82.4344	57.8907	91.1191	62.2631	103.163	83.8053	52.5628	65.3325	72.1037	34.7347	27.2786	65.5203	73.0393	190.7	194.695	56.8337	27.5176	644	866	115	748	701	958	844	1184	2738	2904	3491	2437	1475	1018	2126	2639	3882
NM_153114	Otos	chr1	-	94540795	94545418	704	5	0	0	0	0.14771	0	0	0.16736	0.08972	0.02882	0.01909	0	0.1223	0.06696	0	0.02367	0	0	0	0	0	0	0	0	0	0	0	0	0	1	0	0	1	1	1	1	0	5	1	0	1	0	0
NM_016696	Gpc1	chr1	+	94728263	94756773	3552	9	11.0859	11.211	8.11547	14.4035	6.64493	14.2404	21.594	14.6699	21.6579	16.6551	16.2797	36.6121	27.3789	29.8987	14.1915	19.4622	2.20629	0	0	9.28614	6.1408	15.9969	7.11286	0.00278	0.28075	362	309	83	492	241	589	651	825	3791	4403	3287	7552	2063	1914	3025	4143	626
NM_172850	Ankmy1	chr1	-	94766706	94799483	3243	18	0.4025	0.55634	0	0.06413	0.45299	0.5561	0.32698	0.17528	0.01251	0.01657	0	0.05841	0.13082	0.01711	0.02569	0.02573	0	0	0	0	0	0	0	0	0	12	14	0	2	15	21	9	9	2	4	0	11	9	1	5	5	0
NM_175118	Dusp28	chr1	+	94803566	94805197	1491	2	2.33457	2.67944	2.0964	2.51073	2.62741	2.76468	1.97555	2.24514	3.63386	3.03685	2.41878	2.35607	5.37479	4.39125	2.98407	2.52918	0	0	0	0.62998	0	0.0204	2.70029	0	0	32	31	9	36	40	48	25	53	267	337	205	204	170	118	267	226	0
NM_181405	Rnpepl1	chr1	+	94807402	94817162	3039	11	5.72696	4.96152	2.05708	6.70658	4.41505	6.47121	6.82349	6.0895	11.218	10.0892	7.00445	12.2904	9.78789	11.9772	7.61634	12.2715	0	1.8668	39.8369	0	1.13734	0.30028	1.08173	3.60554	0.0617	160	117	18	196	137	229	176	293	1680	2282	1210	2169	631	656	1389	2235	0
NR_015525	9430060I03Rik	chr1	-	94830103	94847167	1689	2	2.06089	2.82314	0.20563	3.75557	2.66732	2.94903	3.20888	1.79497	1.52584	1.8217	1.46862	1.64146	3.85159	4.40209	1.0754	1.23489	4.67694	1.71218	0.96881	1.39435	0.54083	0.009	8.84241	1.27525	0.01009	32	37	1	61	46	58	46	48	127	229	141	161	138	134	109	125	631
NM_011796	Capn10	chr1	+	94830985	94844525	2877	12	11.1536	15.5435	5.31155	14.819	13.7187	14.4473	16.545	10.2523	10.5095	11.4466	9.41062	8.72077	15.0907	14.2524	9.19783	9.5232	38.9749	4.39841	7.31484	1.69394	2.32123	11.6407	10.6048	18.2701	0.28737	295	347	44	410	403	484	404	467	1490	2451	1539	1457	921	739	1588	1642	8957
NM_022320	Gpr35	chr1	+	94875480	94882968	4233	2	0.12849	0.24356	0	0.04913	0.06941	0.10144	0.13917	0.26858	0.01918	0.01904	0.04156	0.01627	0.05568	0.05243	0.03937	0.00788	0	0	0	0	0	0	0	0	0	5	8	0	2	3	5	5	18	4	6	10	4	5	4	10	2	0
NM_177587	Aqp12	chr1	+	94902911	94908846	1088	3	0	0	0.31921	0	0	0	0	0	0	0	0	0	0	0	0.01532	0	0	0	0	0	0	0	0	0	0	0	0	1	0	0	0	0	0	0	0	0	0	0	0	1	0	0
NM_008440	Kif1a	chr1	-	94912033	94998442	8262	48	1.72473	2.27734	2.22792	2.60532	2.83308	2.95198	3.22291	3.17254	27.5282	29.3245	22.2617	27.2641	26.2631	23.8814	28.953	30.6231	0	0	0	8.62883	4.71833	2.15563	2.74054	0	0	131	146	53	207	239	284	226	415	11208	18032	10455	13081	4603	3556	14355	15163	0
NM_016702	Agxt	chr1	+	95031853	95041998	1517	11	0	0	0	0	0	0	0	0	0	0	0.0116	0	0	0	0.01098	0.033	0	0	0	0	0	0	0	0	0	0	0	0	0	0	0	0	0	0	0	1	0	0	0	1	3	0
NM_001159940	2310007B03Rik	chr1	-	95047932	95057447	2302	6	0	0.05598	0	0.3162	0.21272	0.07461	0.10236	0.05487	0.4672	0.97473	0.16048	0.17953	0.47099	0.28924	0.5212	0.90605	0	0	0	0	0	0	0	0	0	0	1	0	7	5	2	2	2	53	167	21	24	23	12	72	125	0
NM_172463	Sned1	chr1	+	95132474	95193025	4474	31	0.97252	0.34566	0.31051	0.20918	0.76616	0.80618	0.79004	0.94585	0.06803	0.24025	0.03539	0.21554	5.03642	0.21083	0.14526	0.25734	0	0	0.42161	0.00304	0	0	0	0	0	40	12	4	9	35	42	30	67	15	80	9	56	478	17	39	69	0
NM_178051	Mterfd2	chr1	-	95195788	95202447	3315	4	8.3346	7.93061	6.80987	6.99515	6.47004	8.05671	5.86442	7.71642	8.96174	9.18434	9.48863	6.6283	15.4858	7.5153	8.63604	8.76324	0	17.086	3.94887	13.1202	13.6028	31.5147	10.9715	16.7115	0.67364	254	204	65	223	219	311	165	405	1464	2266	1788	1276	1089	449	1718	1741	0
NM_080850	Pask	chr1	-	95206014	95239365	5119	18	9.98728	8.00575	7.25951	9.97407	13.0863	10.3342	7.89466	9.51292	7.83316	7.38865	7.17227	8.70255	8.11299	10.6766	7.6597	7.65354	16.126	0.4102	0	3.43583	10.2534	1.55686	3.3168	2.92992	29.846	470	318	107	491	684	616	343	771	1976	2815	2087	2587	881	985	2353	2348	6594
NM_023200	Ppp1r7	chr1	+	95240222	95264195	3653	10	18.1641	15.6637	29.2826	21.0079	13.405	16.2211	14.8688	17.1344	21.7868	23.1572	24.0117	19.874	19.6793	18.2422	25.2535	20.8699	39.1499	40.0409	96.9845	55.7825	45.3385	38.3995	27.5435	82.4557	84.5479	610	444	308	738	500	690	461	991	3922	6296	4986	4216	1525	1201	5536	4569	11424
NM_207031	Ano7	chr1	+	95270473	95300079	3215	24	0.23684	0.24051	0	0.06469	0.15231	0.2404	0.07329	0.09823	0.01894	0.08776	0.00547	0.01607	0.01466	0.01726	0.01037	0.00519	0	0	0	0	1.67404	0	0.00383	0	0	7	6	0	2	5	9	2	5	3	21	1	3	1	1	2	1	0
NM_133808	Hdlbp	chr1	-	95302517	95375385	6238	28	106.457	78.5258	70.7078	102.919	69.4413	80.316	89.83	87.1973	84.0293	99.142	86.9738	78.9065	60.5914	57.1405	95.7676	83.2369	109.141	120.766	102.357	47.7089	46.6715	46.6366	54.5745	99.1181	72.8355	6105	3801	1270	6174	4423	5834	4756	8612	25831	46029	30840	28584	8018	6424	35850	31118	54384
NM_001159719	2017-09-02	chr1	+	95375638	95406310	3267	13	44.5161	46.5471	128.524	46.0888	49.0434	49.9179	38.0116	48.3514	89.9589	88.4139	89.8079	102.783	99.5757	76.0873	90.7355	114.559	182.996	195.968	300.99	159.331	163.032	179.069	120.462	183.918	191.671	1337	1180	1209	1448	1636	1899	1054	2501	14483	21498	16678	19500	6901	4480	17789	22430	47756
NM_145519	Farp2	chr1	+	95408681	95518553	3912	27	1.30687	0.95534	0.44389	0.53163	1.20168	0.72443	0.69271	1.2109	1.40574	1.41848	1.65039	1.76515	2.86793	1.26234	1.27364	1.24547	0	0.00942	0.02324	0.02088	0	0.00778	0.00315	1.21231	0.08279	47	29	5	20	48	33	23	75	271	413	367	401	238	89	299	292	0
NM_021537	Stk25	chr1	-	95517328	95532304	3254	12	44.8276	70.1788	15.2625	38.2519	64.7094	65.5828	50.0398	45.6525	26.5224	25.0594	22.8363	29.7885	57.4112	47.9662	21.5851	28.9209	0.00385	11.4004	23.1037	16.5331	4.575	3.3746	6.33021	8.0433	60.9734	1341	1772	143	1197	2150	2485	1382	2352	4253	6069	4224	5629	3963	2813	4215	5640	1
NM_016778	Bok	chr1	+	95582271	95592339	1432	5	9.1913	11.5193	9.70121	13.9423	6.77077	10.7347	12.1771	8.86539	9.93367	8.86667	10	9.68029	12.213	16.1576	7.38934	8.45947	35.432	20.1431	0	17.5962	13.7579	35.3462	0.12037	68.548	53.5212	121	128	40	192	99	179	148	201	701	945	814	805	371	417	635	726	4053
NM_025920	Thap4	chr1	-	95601968	95651415	2160	6	28.2013	37.4088	14.9533	30.4737	34.822	29.2223	32.6737	24.9425	15.4072	15.1902	14.2692	15.2509	14.4039	17.1852	15.7612	17.3889	57.8935	4.04206	18.9809	20.2998	4.21187	24.8274	6.89718	18.7451	24.7455	560	627	93	633	768	735	599	853	1640	2442	1752	1913	660	669	2043	2251	9989
NM_174874	Atg4b	chr1	+	95651610	95686106	2964	13	20.5515	21.87	7.03043	16.7697	27.5902	20.5133	20.9487	18.3472	18.8342	17.1033	13.4078	19.1664	18.9578	18.6264	16.2366	22.5519	36.5891	99.8222	59.7224	14.4765	14.1225	13.526	7.51865	70.0421	60.8686	560	503	60	478	835	708	527	861	2751	3773	2259	3299	1192	995	2888	4006	8663
NM_001105667	Dtymk	chr1	-	95689153	95698511	1003	5	244.774	281.386	117.037	291.638	174.099	249.842	249.622	234.506	121.795	103.979	136.23	98.6678	144.381	162.641	117.394	103.775	168.211	119.093	187.681	261.538	247.843	430.312	295.532	135.536	101.456	2257	2190	338	2813	1783	2918	2125	3724	6020	7762	7767	5747	3072	2940	7066	6238	13477
NM_025454	Ing5	chr1	+	95700542	95718678	4539	8	33.5268	32.4807	35.044	37.0447	30.3801	30.5936	29.4359	32.2968	21.4683	21.3781	22.0997	16.3285	14.4775	16.9795	22.5085	16.9138	22.0726	5.84766	13.4186	26.7912	11.2862	21.2203	12.6215	31.6457	21.531	1399	1144	458	1617	1408	1617	1134	2321	4802	7222	5702	4304	1394	1389	6131	4601	8003
NM_178882	D2hgdh	chr1	+	95721817	95748751	3058	10	2.41883	2.27571	1.81715	2.1763	2.14577	2.38705	2.19615	2.93289	3.35111	3.28212	3.03175	2.89442	2.63602	2.39508	3.38399	2.821	17.1898	0.68667	7.62507	3.30755	1.05357	2.71555	1.61051	7.09197	15.7005	68	54	16	64	67	85	57	142	505	747	527	514	171	132	621	517	4199
NM_199366	Gal3st2	chr1	+	95757921	95773071	2846	4	0	0	0	0	0	0	0	0	0	0.00472	0	0.00605	0	0	0.00586	0.01759	0	0	0	0	0	0	0.03461	0	0.00299	0	0	0	0	0	0	0	0	0	1	0	1	0	0	1	3	0
NM_001039219	Gm6086	chr1	+	95887086	95908116	4060	8	0	0	0	0	0	0.0423	0	0	0	0	0	0	0	0	0.0041	0	0	0	0	0	0	0	0	2.51144	0.06298	0	0	0	0	0	2	0	0	0	0	0	0	0	0	1	0	0
NM_173772	Neu4	chr1	+	95917070	95924911	4511	4	0	0	0	0	0	0.01904	0	0	0	0	0	0	0	0	0	0	0	0	0	0	0	0	0	0	0	0	0	0	0	0	1	0	0	0	0	0	0	0	0	0	0	0
NM_008798	Pdcd1	chr1	-	95934882	95949130	1930	5	0	0.13355	0.53985	0	0.05074	0.08899	0.06105	0.03273	0.08411	0.06266	0.10027	0.01784	0.02442	0.02875	0.03454	0.01729	0	0	0	0	0	0	0	0	0	0	2	3	0	1	2	1	1	8	9	11	2	1	1	4	2	0
NM_026321	Fam174a	chr1	+	97210205	97231861	2107	3	1.08415	4.52613	3.29666	2.27023	3.8115	3.74976	2.90779	2.09835	7.99371	5.68816	8.14066	8.64682	6.3987	5.13516	6.84111	8.39442	0	0	0	0	0	0.61356	0	0	0	21	74	20	46	82	92	52	70	830	892	975	1058	286	195	865	1060	0
NM_001111116	Gm15427	chr1	+	97395142	97395805	664	1	0	0	0	0	0	0	0	0	1.22244	0.87011	1.72213	1.03735	0	0	1.02894	1.2816	0.37707	0.44384	0.20536	0	1.04107	0.02291	1.11256	0.10416	0.08986	0	0	0	0	0	0	0	0	40	43	65	40	0	0	41	51	20
NM_009183	St8sia4	chr1	-	97484259	97564171	5413	5	0	0	0.19248	0.01921	0	0	0	0.02334	1.16964	1.29818	1.36499	0.63943	2.72582	0.50227	1.53924	1.27926	0	0	0	0	0	0	0	0	0	0	0	3	1	0	0	0	2	312	523	420	201	313	49	500	415	0
NM_172658	Slco4c1	chr1	-	98715361	98768748	2396	13	1.86137	1.88253	2.89902	1.6058	2.69776	1.6129	0.88514	1.92433	0.09316	0.20188	0.1909	0.10062	0.09837	0.02316	0.04173	0.14625	16.9704	0	0	0	0	0	0	0.00412	0.09605	41	35	20	37	66	45	18	73	11	36	26	14	5	1	6	21	3248
NM_001039475	Slco6b1	chr1	-	98802753	98894137	2475	15	0	0	0.14032	0	0	0.0347	0	0	0	0	0	0	0	0	0	0.00674	0	0	0	0	0	0	0	0	0	0	0	1	0	0	1	0	0	0	0	0	0	0	0	0	1	0
NM_028942	Slco6c1	chr1	-	98956026	99024880	2433	14	0	0.05297	0	0	0	0	0.09685	0	0	0	0	0	0	0	0	0	0	0	0	0	0	0	0	0	0	0	1	0	0	0	0	2	0	0	0	0	0	0	0	0	0	0
NM_133825	D1Ertd622e	chr1	-	99540479	99558595	2738	3	2.18506	2.77702	2.02953	1.74703	2.50386	2.60331	2.1516	2.21453	5.72903	4.16626	6.785	5.59118	5.14788	4.57993	5.18538	5.58228	0	0	0	0.19888	3.14239	2.76074	0.02248	0	0	55	59	16	46	70	83	50	96	773	849	1056	889	299	226	852	916	0
NM_173760	Ppip5k2	chr1	-	99602623	99666669	5565	28	9.63643	7.57256	18.4729	10.8191	5.05083	8.61092	7.89711	11.8035	31.2063	33.2582	39.9926	30.8383	15.4931	19.7915	38.4271	27.7499	22.9815	27.2404	14.3384	37.1918	38.1571	39.9071	32.3727	11.503	9.06405	493	327	296	579	287	558	373	1040	8558	13775	12651	9966	1829	1985	12833	9255	10216
NM_026250	Gin1	chr1	+	99666756	99689548	2041	8	3.6241	2.39939	7.82751	4.33064	1.96737	2.52458	2.88637	4.33241	5.5777	5.06897	6.35249	3.58576	5.65866	4.64875	6.20505	4.75806	6.28699	0	0	0.64697	17.0919	1.4829	0.10858	1.64591	0.01253	68	38	46	85	41	60	50	140	561	770	737	425	245	171	760	582	1025
NM_013626	Pam	chr1	-	99717671	99992209	4102	26	1.7767	1.38235	2.032	2.43361	1.52803	2.95192	2.41273	3.89556	28.5143	35.1001	25.5434	53.2219	19.7317	23.0087	20.5921	24.8295	0	0	0	0.09624	1.37826	1.55724	0	0	0.00416	67	44	24	96	64	141	84	253	5764	10716	5956	12678	1717	1701	5069	6104	0
NM_027584	Slco6d1	chr1	+	100317701	100405957	2328	14	0	0	0	0	0	0	0.05061	0	0	0	0	0	0	0	0	0	0	0	0	0	0	0	0	0	0	0	0	0	0	0	0	1	0	0	0	0	0	0	0	0	0	0
NM_172851	Cntnap5b	chr1	+	101669342	102382519	5120	24	0	0	0	0	0	0	0	0	0.01189	0.00262	0	0.01682	0.15652	0.02167	0	0.00326	0	0	0	0	0	0	0	0	0	0	0	0	0	0	0	0	0	3	1	0	5	17	2	0	1	0
NM_011800	Cdh20	chr1	+	106665396	106892058	3722	12	0.08768	0.1385	0.09331	0.05588	0	0	0.09497	0.06788	0.34893	0.2924	0.38285	0.56444	2.1151	1.08825	0.29997	0.18829	0	0	0	0	0	0	0.01323	0	0	3	4	1	2	0	0	3	4	64	81	81	122	167	73	67	42	0
NM_178779	Rnf152	chr1	-	107173494	107253287	8529	3	0.11478	0.25687	0.28504	0.04877	0.35597	0.10069	0.22103	0.09627	0.70425	1.57534	1.76767	0.58955	2.66956	0.49442	0.94759	0.53018	0	0	0	0.1612	0	0	0	0	0	9	17	7	4	31	10	16	13	296	1000	857	292	483	76	485	271	0
NM_013784	Pign	chr1	-	107417716	107560253	4060	31	2.11658	2.79329	2.22411	2.12583	3.57011	2.60172	1.97337	3.20469	5.32302	7.99213	5.35998	6.36634	5.43388	5.73993	7.19089	5.68389	20.9705	17.8434	3.24106	0.171	8.17876	2.06784	9.07654	0.0511	16.2154	79	88	26	83	148	123	68	206	1065	2415	1237	1501	468	420	1752	1383	6801
NM_173187	2310035C23Rik	chr1	+	107560438	107651708	5406	29	4.58768	3.43278	9.18689	4.55878	5.18127	5.03575	3.81405	6.58943	7.62	9.78252	8.30471	8.46352	8.46708	6.37381	10.6191	8.13306	5.21963	2.64742	1.67317	4.97583	5.32264	2.01719	2.13177	7.74194	0.38313	228	144	143	237	286	317	175	564	2030	3936	2552	2657	971	621	3445	2635	2254
NM_009399	Tnfrsf11a	chr1	+	107677300	107744558	5022	10	0.08664	0.3336	0.13831	0.12424	0.13651	0.1881	0.30499	0.35215	0.42428	0.26754	0.35731	0.41147	0.24405	0.23202	0.33845	0.51832	0	0	0	0	0	0	0	0	0	4	13	2	6	7	11	13	28	105	100	102	120	26	21	102	156	0
NM_001122675	Zcchc2	chr1	+	107886983	107930654	6661	13	6.98938	6.67482	11.7836	7.75877	6.54285	7.07805	6.75692	7.93653	4.22239	4.38926	4.56641	4.89639	3.72959	4.01505	4.51807	5.72396	4.09524	0	0.00341	1.8148	0.78205	0.44524	0.48798	0	0	428	345	226	497	445	549	382	837	1386	2176	1729	1894	527	482	1806	2285	2179
NM_133821	Phlpp1	chr1	+	108068446	108290822	6104	17	2.1741	2.06905	2.3897	2.12947	1.94141	2.64499	2.14256	2.31781	4.35504	4.4508	3.76687	5.25009	3.67606	3.94511	4.01854	4.81114	0	0	0	0.10928	0.31346	2.2699	3.08211	0	0.0391	122	98	42	125	121	188	111	224	1310	2022	1307	1861	476	434	1472	1760	0
NM_009741	Bcl2	chr1	-	108434756	108610867	7206	2	0.10567	0.23249	0.14459	0.25975	0.06796	0.29794	0.27796	0.14024	2.94841	3.08213	1.99944	3.8689	3.78769	2.54099	2.94612	3.67247	0	0	0	0.00378	0	0.67962	0	0	0	7	13	3	18	5	25	17	16	1047	1653	819	1619	579	330	1274	1586	0
NM_027534	Kdsr	chr1	-	108616987	108656319	5582	10	7.81428	12.2824	9.70607	6.42695	12.071	10.5693	6.5644	10.1722	10.0844	9.4813	10.4286	9.79157	8.28456	11.3119	8.0304	12.3665	12.4268	11.5493	2.38177	15.5591	5.01108	9.01319	6.20689	24.6582	0.43976	401	532	156	345	688	687	311	899	2774	3939	3309	3174	981	1138	2690	4137	5541
NM_009190	Vps4b	chr1	-	108667365	108693302	3272	11	17.4534	14.2185	34.2845	21.6744	17.1808	19.0023	15.0158	24.5152	37.6887	36.173	37.8727	37.34	26.1489	33.4578	37.8196	36.2786	1.19372	3.93498	1.64615	22.3001	13.4835	16.4688	11.0969	79.0333	27.7167	525	361	323	682	574	724	417	1270	6077	8809	7044	7095	1815	1973	7426	7114	312
NM_009257	Serpinb5	chr1	+	108757757	108779925	2565	7	0	0	0	0	0.03818	0	0	0.0985	0.01582	0.02095	0.01372	0.09399	0.64324	0.0649	0.01299	0.00651	0	0	0	0	0	0	0	0	0	0	0	0	0	1	0	0	4	2	4	2	14	35	3	2	1	0
NM_027971	Serpinb12	chr1	+	108831026	108853655	1687	8	0	0	0	0.06164	0	0	0	0	0	0	0	0	0.02794	0	0.00988	0	0	0	0	0	0	0	0	0	0	0	0	0	1	0	0	0	0	0	0	0	0	1	0	1	0	0
NM_172852	Serpinb13	chr1	+	108877561	108897772	1607	8	0	0	0	0	0	0	0	0	0	0	0	0	0.02933	0	0	0	0	0	0	0	0	0	0	0	0	0	0	0	0	0	0	0	0	0	0	0	0	1	0	0	0	0
NM_009126	Serpinb3a	chr1	-	108942164	108948372	1618	7	0	0	0	0	0	0	0	0	0	0	0	0	0	0	0	0	0	0	0	0	0	0	0	0	0	0	0	0	0	0	0	0	0	0	0	0	0	0	0	0	0	0
NM_201376	Serpinb3d	chr1	-	108974770	108980057	1164	7	0	0	0	0	0	0	0	0	0	0	0	0	0	0	0	0	0	0	0	0	0	0	0	0	0	0	0	0	0	0	0	0	0	0	0	0	0	0	0	0	0	0
NM_198680	Serpinb3b	chr1	-	109050538	109057691	1632	8	0	0	0	0	0	0	0	0	0	0	0	0	0	0	0	0	0	0	0	0	0	0	0	0	0	0	0	0	0	0	0	0	0	0	0	0	0	0	0	0	0	0
NM_201363	Serpinb3c	chr1	-	109167778	109174948	1659	8	0	0	0	0	0	0	0	0	0	0	0	0	0	0	0	0	0	0	0	0	0	0	0	0	0	0	0	0	0	0	0	0	0	0	0	0	0	0	0	0	0	0
NM_001107167	Serpinb11	chr1	+	109257775	109277029	1860	9	0	0	0	0	0	0	0	0	0.03273	0.01445	0.00946	0.00926	4.73935	0.02983	0	0	0	0	0	0	0	0	0	0	0	0	0	0	0	0	0	0	0	3	2	1	1	187	1	0	0	0
NM_027548	Serpinb7	chr1	+	109319266	109349266	1888	8	0.11523	0	0.18395	0	0	0	0	0	0.04299	0.09963	0.04659	0.05472	0.29962	0.11756	0.07061	0.19443	0	0	0	0	0	0	0	0	0	2	0	1	0	0	0	0	0	4	14	5	6	12	4	8	22	0
NM_011111	Serpinb2	chr1	+	109408087	109422177	1991	8	0.05463	0.19418	0.87218	0.57451	0.19676	0.2588	0.11835	0.25378	0.1325	0.02025	0.05302	0	0.09471	0	0.10043	0.07543	0	0	0	0	0	0	0	0	0	1	3	5	11	4	6	2	8	13	3	6	0	4	0	12	9	0
NM_198028	Serpinb10-ps	chr1	+	109425580	109445848	3490	8	0	0	0	0	0.02806	0	0	0.0181	0	0.0154	0	0.00493	0.10806	0	0.00477	0	0	0	0	0	0	0	0	0	0	0	0	0	0	1	0	0	1	0	4	0	1	8	0	1	0	0
NM_011459	Serpinb8	chr1	+	109486583	109505555	3075	7	0.10612	0.20955	0	0.27053	0.15925	0.16757	0.11495	0.18486	2.28332	2.63915	0.4634	1.79761	1.41037	1.89464	1.36562	2.44184	0	0	0	0	0	0	0.19219	0	0.08316	3	5	0	8	5	6	3	9	346	604	81	321	92	105	252	450	0
NM_172853	Cdh7	chr1	+	111880314	112035578	3353	12	0	0	0	0.06203	0	0	0	0	0.03026	0.04007	0.01574	0	0.239	0.0331	0.00994	0	0	0	0	0	0	0	0	0	0	0	0	0	2	0	0	0	0	5	10	3	0	17	2	2	0	0
NM_001081386	Cdh19	chr1	-	112785772	112873949	3054	12	0.10685	0	0	0	0	0.02812	0.03858	0	0	0.0176	0.04608	0.01692	0.04631	0	0.02183	0.01093	0	0	0	0	0	0	0	0	0	3	0	0	0	0	1	1	0	0	4	8	3	3	0	4	2	0
NM_001081316	Dsel	chr1	-	113755279	113761495	5763	2	0.302	0.35779	1.38608	0.18044	0.49283	0.46195	0.12267	0.55894	6.13739	6.52102	7.10952	5.55477	4.76881	3.49495	7.26639	2.09623	0	0	0	3.32353	0.29559	2.96106	3.61913	0	0	16	16	23	10	29	31	6	51	1743	2797	2329	1859	583	363	2513	724	0
NM_001077425	Cntnap5a	chr1	+	117581714	118477251	3915	24	0	0.03292	0	0	0	0	0.03009	0.01613	0.01555	0.02746	0.00899	0.02639	0.09633	0	0.01703	0.01279	0	0	0	0	0	0	0	0	0	0	1	0	0	0	0	1	1	3	8	2	6	8	0	4	3	0
NM_011650	Tsn	chr1	-	120195094	120207709	3041	6	45.1416	40.7255	65.0979	51.8392	38.55	48.714	39.0155	60.3565	71.6075	62.0241	69.0902	61.6775	57.2781	50.4866	64.9292	58.8423	56.2995	63.9565	94.1348	173.755	131.917	109.404	101.867	84.8289	34.172	1262	961	570	1516	1197	1725	1007	2906	10731	14038	11943	10892	3695	2767	11849	10724	13676
NM_026472	Mki67ip	chr1	+	120218420	120230408	1894	7	25.4998	20.0725	52.4439	28.0554	18.7187	25.7996	19.16	53.0894	86.2055	89.4625	89.6978	57.5245	45.0494	50.1249	90.1554	60.7264	50.5708	52.6911	66.9318	155.421	169.996	186.837	161.575	69.5168	9.37843	444	295	286	511	362	569	308	1592	8046	12611	9657	6327	1810	1711	10247	6893	7651
NM_001081276	Clasp1	chr1	+	120285635	120506039	7827	39	8.32465	6.9812	7.72081	7.4665	7.54515	6.72583	7.12017	8.19866	15.9524	17.4478	15.122	16.2455	11.5878	10.9739	15.6355	15.264	12.338	3.26642	8.77181	25.0398	20.5105	10.291	5.7448	4.77667	0.21235	599	424	174	562	603	613	473	1016	6153	10164	6728	7384	1924	1548	7344	7160	7714
NR_027901	2900060B14Rik	chr1	-	120355246	120355842	597	1	0.1822	0.21587	0	0	0.3281	0	0	0	0.20394	0.22506	0.05894	0	0.15792	0.09294	0.39078	0.13975	0	0	0	0	0	0	0	0	0	1	1	0	0	2	0	0	0	6	10	2	0	2	1	14	5	0
NM_023755	Tcfcp2l1	chr1	+	120524522	120581745	9270	15	34.9094	40.2605	10.9399	24.8019	63.2416	34.629	23.4372	34.5576	0.78587	1.27113	0.87297	0.78949	0.37631	0.74819	1.14867	3.89158	129.336	143.048	114.797	0	0.00266	0	0	110.188	87.0002	2975	2896	292	2211	5986	3738	1844	5072	359	877	460	425	74	125	639	2162	95772
NM_001081125	Gli2	chr1	-	120730638	120950196	6708	14	9.22686	9.24085	2.74405	6.55727	12.337	6.87483	10.7669	7.18416	2.65605	2.4096	1.79121	3.49895	2.97261	3.28383	2.49908	2.62676	0	0	0.00339	2.82488	1.75188	0.01134	0.62039	0	0.01144	569	481	53	423	845	537	613	763	878	1203	683	1363	423	397	1006	1056	0
NM_008381	Inhbb	chr1	-	121312042	121318825	4255	2	14.7251	16.1431	7.99899	9.45774	12.1989	13.6032	18.137	10.168	0.53414	0.50839	0.41345	0.76489	2.10496	0.89977	0.22715	0.45881	0	0	0	0	0	0	0	0	0	576	533	98	387	530	674	655	685	112	161	100	189	190	69	58	117	0
NM_022327	Ralb	chr1	-	121366882	121401359	2277	5	38.6474	53.3148	16.0153	34.2967	61.8933	36.8102	31.8227	37.1695	54.6925	42.2908	42.4932	50.1251	41.0121	54.6088	48.8498	56.2132	50.1136	56.8036	23.2556	12.8239	20.6983	27.9267	18.4279	26.6382	35.7331	809	942	105	751	1439	976	615	1340	6137	7167	5500	6628	1981	2241	6675	7671	9115
NM_146103	Tmem185b	chr1	+	121422744	121424803	2060	1	6.75892	7.81993	2.52891	6.86511	5.60997	8.04583	7.8929	8.00236	10.225	9.3661	8.61675	10.2819	8.76439	10.8548	8.6474	10.0682	0.05469	61.3209	26.6761	5.70293	0	0.02953	22.3116	14.7053	64.3599	128	125	15	136	118	193	138	261	1038	1436	1009	1230	383	403	1069	1243	9
NM_145506	Epb4.1l5	chr1	-	121441610	121545577	6510	25	3.75955	3.80084	3.4677	3.33842	4.64862	3.61452	2.96816	4.17188	13.4878	14.437	12.4848	12.3239	6.49534	8.83003	12.8191	11.7391	0	1.06669	1.07174	3.08018	7.94121	4.04641	8.93068	12.8975	8.78263	225	192	65	209	309	274	164	430	4327	6995	4620	4659	897	1036	5008	4580	0
NM_019933	Ptpn4	chr1	-	121554669	121733648	4707	27	0.4853	0.35593	1.84461	0.57439	0.9363	0.71154	0.27534	1.28817	3.44459	6.0515	3.29269	5.00835	2.80417	2.75839	5.29971	4.08019	0	0	8.72948	1.83647	0.89952	1.15029	2.3594	0	0	21	13	25	26	45	39	11	96	799	2120	881	1369	280	234	1497	1151	0
NM_175106	Tmem177	chr1	-	121804467	121809745	3301	2	4.61336	6.51975	1.68338	4.22119	5.16238	5.93158	4.24743	4.11375	6.28876	5.38093	5.59582	4.85668	4.7697	5.68139	5.52769	6.40949	0	0	13.9072	12.1985	5.94583	8.22424	18.724	16.6178	17.3334	140	167	16	134	174	228	119	215	1023	1322	1050	931	334	338	1095	1268	0
NM_001115074	Gm101	chr1	-	121820096	121891787	2511	23	0.08664	0	0	0	0.039	0.0684	0	0.02515	0.07273	0.08561	0.06305	0.06172	0.15019	0	0.10618	0.03323	0	0	0	0	0	0	0	0	0	2	0	0	0	1	2	0	1	9	16	9	9	8	0	16	5	0
NM_001012322	Sctr	chr1	+	121903557	121960111	1924	14	0.28268	0.26793	0	0	0.0509	0.17854	0.36743	0.16414	0.01055	0.01397	0.00914	0.0358	0.098	0.02884	0	0.02602	0	0	0	0	0	0	0	0	0	5	4	0	0	1	4	6	5	1	2	1	4	4	1	0	3	0
NM_019432	Tmem37	chr1	-	121963954	121970357	1017	2	14.1185	17.3604	4.09797	13.0877	13.6746	15.4529	20.8534	14.2841	2.29463	1.45326	1.8682	5.16433	2.64207	4.31012	1.57299	3.00248	33.1249	0	0.02235	5.18018	4.92795	0.05982	9.34622	0.02915	0.58666	132	137	12	128	142	183	180	230	115	110	108	305	57	79	96	183	2691
NM_001037999	Dbi	chr1	-	122009857	122017496	593	4	87.8649	89.1023	152.275	106.441	87.3669	67.4857	75.1038	132.392	294.737	246.584	348.373	220.26	423.784	429.759	240.235	251.864	52.6718	89.4263	140.384	143.866	210.746	267.762	192.761	40.3376	81.9137	479	410	260	607	529	466	378	1243	8613	10883	11743	7585	5331	4593	8549	8951	2495
NM_001172074	3110009E18Rik	chr1	+	122017764	122084766	1007	5	0.10802	0.12798	3.104	0.10326	0.19451	0.59697	0.58501	0.31361	5.78345	6.48453	7.96627	3.69368	0.98306	0.4959	4.88166	5.70005	2.98362	15.4197	0	1.86554	11.2777	4.16853	11.0163	2.3646	0.11003	1	1	9	1	2	7	5	5	287	486	456	216	21	9	295	344	240
NM_001085409	Steap3	chr1	-	122122993	122167659	3128	6	21.6996	22.289	4.21916	17.7521	16.4376	19.2182	21.7337	12.2161	4.91093	2.0575	2.81767	4.98766	3.85801	4.39915	3.96885	3.96343	40.2698	27.1818	0.02906	5.21804	0	0.15559	6.21126	87.8455	69.2417	624	541	38	534	525	700	577	605	757	479	501	906	256	248	745	743	10062
NM_207233	C1ql2	chr1	+	122237159	122239751	2000	2	0.16316	0.19331	0	0.10399	0.04897	0.08588	0.05891	0.03158	0.05073	0.06046	0.29027	0.06888	0.91923	0.05549	0.05832	0.03337	0	0	0	0	0	0	0	0	0	3	3	0	2	1	2	1	1	5	9	33	8	39	2	7	4	0
NM_010766	Marco	chr1	-	122371115	122401661	1985	17	0	0	0	0	0	0	0.11871	0.03182	0	0	0	0	0	0	0	0	0	0	0	0	0	0	0	0	0	0	0	0	0	0	0	2	1	0	0	0	0	0	0	0	0	0
NM_010133	En1	chr1	+	122499064	122504568	2554	2	0.72404	0.60551	0.27197	0.93645	0.15339	0.807	0.87651	0.71717	0.32576	0.70495	1.00566	0.76863	3.13775	1.93354	0.22184	0.16333	0	0	0	0	0	0	0	0	0	17	12	2	23	4	24	19	29	41	134	146	114	170	89	34	25	0
NM_133748	Insig2	chr1	-	123200930	123224339	2435	6	8.35367	10.0028	8.55778	8.19933	10.8997	10.1219	6.43543	10.2457	16.9673	15.6708	18.6976	14.9429	17.6751	13.3759	14.8845	17.5836	0	0	0.01867	6.66954	10.9957	25.8023	9.01555	0.19071	31.3808	187	189	60	192	271	287	133	395	2036	2840	2588	2113	913	587	2175	2566	0
NM_001025156	Ccdc93	chr1	+	123327644	123403037	7256	24	7.78045	7.42402	3.87701	5.20218	8.09842	3.96486	5.37471	5.96263	5.34999	5.35331	4.7399	4.94104	5.56118	4.4658	5.86311	6.60905	8.75417	5.97822	16.4279	3.41264	0.558	0.77764	2.72513	8.23812	12.1766	519	418	81	363	600	335	331	685	1913	2891	1955	2082	856	584	2553	2874	5074
NM_010483	Htr5b	chr1	-	123406335	123425042	2019	2	0.9159	1.2766	0.17202	0.61805	0.6306	0.38281	0.87535	0.3754	0.0201	0.00665	0	0	0	0	0	0	0.63245	0	0.01126	0	0	0.0452	0	7.58517	0.16464	17	20	1	12	13	9	15	12	2	1	0	0	0	0	0	0	102
NM_025860	Ddx18	chr1	-	123450412	123464557	2249	13	7.83538	6.70434	8.80226	8.92368	4.48532	5.26951	6.39139	6.03801	21.2399	19.8345	21.4876	14.6397	4.42266	5.30435	21.5318	17.502	33.1478	34.2018	47.0093	28.3943	55.4801	30.3573	61.0087	24.2241	12.4118	162	117	57	193	103	138	122	215	2354	3320	2747	1912	211	215	2906	2359	5955
NM_199021	Dpp10	chr1	-	125228715	125942136	4630	26	0	0	0.07501	0	0	0	0	0	0.07889	0.08125	0.06079	0.06695	1.04869	0.01198	0.06838	0.02523	0	0	0	0	0	0	0	0	0	0	0	1	0	0	0	0	0	18	28	16	18	103	1	19	7	0
NM_023735	Actr3	chr1	-	127289483	127332067	2508	12	22.7702	18.8581	16.2019	25.7892	24.9528	20.271	16.9592	32.3105	53.4093	53.9371	52.0751	54.6333	20.6755	22.8316	50.4167	63.5035	45.0686	92.4355	91.015	38.0112	45.7442	34.8996	43.3189	318.23	168.211	525	367	117	622	639	592	361	1283	6601	10068	7424	7957	1100	1032	7588	9545	9029
NM_028787	Slc35f5	chr1	+	127457593	127492261	2598	16	2.97272	4.71242	4.01043	4.16265	7.16243	4.69386	2.44895	4.76498	19.9254	18.9956	17.863	20.8126	22.6991	17.4061	17.7093	31.8432	0	0	0	0	0	1.52793	0.15639	9.22237	3.99267	71	95	30	104	190	142	54	196	2551	3673	2638	3140	1251	815	2761	4958	0
NM_027677	Gpr39	chr1	+	127573573	127770439	2690	2	0.3235	0.52699	0	0.73448	0.18204	0.28732	0.3504	0.21132	0.8977	1.14881	0.90904	0.76178	4.01304	0.47442	0.76195	0.53966	0	0	0	0	0	0	0	0	0	8	11	0	19	5	9	8	9	119	230	139	119	229	23	123	87	0
NM_145100	Lypd1	chr1	-	127768619	127808791	2044	3	0.3193	0.69354	0	0.86486	0.23957	0.2941	0.4035	0.2781	1.57852	1.86028	1.60085	1.47432	7.03411	0.97725	1.45931	0.9143	0	0	0	0	0	0	0	0	0	6	11	0	17	5	7	7	9	159	283	186	175	305	36	179	112	0
NM_001081756	Nckap5	chr1	-	127810213	128727209	7213	17	0.01508	0	0	0.04325	0.02716	0.04762	0.049	0.07005	0.06189	0.09873	0.07561	0.20531	0.77118	0.29232	0.03465	0.06709	0	0	0	0	0	0	0	0	0	1	0	0	3	2	4	3	8	22	53	31	86	118	38	15	29	0
NM_145128	Mgat5	chr1	+	129101563	129379549	3104	18	2.38299	1.86832	1.23078	2.81406	1.86156	1.88134	2.23952	1.36332	1.50363	2.68375	1.17886	3.35082	2.35397	1.84119	1.46023	1.47829	0	5.39412	0	1.31131	0	0.0049	0	3.90883	0.07414	68	45	11	84	59	68	59	67	230	620	208	604	155	103	272	275	0
NM_028135	Tmem163	chr1	-	129386919	129574598	2517	8	0.04322	0.1024	0	0.12394	0.15564	0.06824	0.09362	0.05019	3.8134	3.5285	2.28552	4.03649	4.32632	5.26864	1.74119	2.58542	0	0	0	0	0	0	0	0	0	1	2	0	3	4	2	2	2	473	661	327	590	231	239	263	390	0
NM_001033041	Acmsd	chr1	+	129625990	129664141	2303	10	0.04723	0.16788	0.1508	0.04515	0.29768	0.03729	0.20464	0.05485	0.13217	0.14002	0.12222	0.05982	0.04094	0	0.08683	0.05796	0	0.12797	0	0	0	0.06604	0	0	0	1	3	1	1	7	1	4	2	15	24	16	8	2	0	12	8	0
NM_028399	Ccnt2	chr1	+	129670741	129701414	3514	9	26.5285	19.3639	37.8535	23.5552	31.7723	23.0702	18.8769	31.8318	26.0499	29.9271	24.4008	26.2467	24.3079	27.3325	29.1499	29.0697	4.38905	7.24411	3.0397	14.1399	11.3711	16.3517	21.5588	11.646	3.27207	857	528	383	796	1140	944	563	1771	4511	7827	4874	5356	1812	1731	6147	6122	1232
NM_011737	Ysk4	chr1	-	129711848	129736867	3936	10	0	0	0	0	0.02488	0.02182	0.02993	0	0.51041	0.63494	0.52741	0.31938	0.32337	0.11278	0.34293	0.36882	0	0	0	0	0	0	0	0	0	0	0	0	0	1	1	1	0	99	186	118	73	27	8	81	87	0
NM_178690	Rab3gap1	chr1	+	129765350	129840453	4251	24	9.90272	9.51916	9.6405	10.1026	10.8972	11.717	8.20399	10.9353	13.8672	15.2124	13.1683	11.6907	10.945	10.455	14.0923	14.319	18.7031	4.9526	0.00535	4.55689	5.22688	7.21993	7.45516	12.1836	0.21053	387	314	118	413	473	580	296	736	2905	4813	3182	2886	987	801	3595	3648	6351
NM_027678	Zranb3	chr1	-	129850763	129998985	4154	21	7.64629	7.56978	7.35741	8.81155	10.1851	8.43479	6.52358	8.90996	12.1882	11.6506	9.31699	10.3677	7.02449	11.3804	11.7257	11.6528	14.1612	0.39464	7.59376	22.566	19.488	0.46132	11.0734	6.13415	0.31393	292	244	88	352	432	408	230	586	2495	3602	2200	2501	619	852	2923	2901	4699
NM_009081	Rpl28	chr1	+	129935104	129935599	496	1	0	0	0	0	0	0	0	0	0.16365	0.08127	0.28374	0.03472	0	0	0.06719	0.13456	0.07572	0.03714	0.04582	0	0.09955	0.42929	0.17376	0	0	0	0	0	0	0	0	0	0	4	3	8	1	0	0	2	4	3
NM_181750	R3hdm1	chr1	+	129999883	130134312	4812	27	25.5891	25.121	13.9297	18.8869	32.0554	19.8454	24.0932	26.1199	19.5165	19.2522	17.0584	20.4658	21.023	21.9084	19.784	25.0392	0.07545	1.60003	5.42188	13.9185	17.6748	4.74731	9.86367	9.65238	0.35071	1132	938	193	874	1575	1112	984	1990	4628	6895	4666	5719	2146	1900	5713	7221	29
NM_026390	Ubxn4	chr1	+	130140758	130175954	4093	13	26.4965	20.0881	28.85	23.6529	23.8083	19.0303	17.2717	27.6838	29.6926	30.8278	28.4535	28.7731	37.385	35.7209	29.236	30.9788	22.5112	3.00617	26.8521	17.4778	13.2942	31.1762	12.556	40.8247	49.5619	997	638	340	931	995	907	600	1794	5989	9391	6620	6839	3246	2635	7181	7599	7360
NM_001081078	Lct	chr1	-	130181341	130224895	6166	17	0.08821	0.0418	0	0.05059	0.0953	0.01393	0.19108	0.06146	0.05595	0.04794	0.00571	0.03351	0.03058	0.03599	0.03784	0.01353	17.4483	0	0	0	0	0	0	0	0	5	2	0	3	6	1	10	6	17	22	2	12	4	4	14	5	8594
NM_008567	Mcm6	chr1	-	130228168	130256233	2901	17	154.934	117.589	106.071	156.929	124.911	103.847	93.1282	118.592	117.033	99.2119	93.6733	110.343	77.3318	128.568	105.193	100.253	232.415	170.436	178.303	166.421	168.542	114.506	147.943	180.369	126.676	4132	2647	886	4378	3700	3508	2293	5447	16731	21421	15447	18589	4759	6722	18313	17430	53858
NM_177445	Dars	chr1	-	130260284	130313993	2232	16	38.6468	45.3247	96.1619	42.4424	44.3173	41.9	40.6463	44.0594	124.273	111.389	127.244	105.218	64.8599	83.8505	120.79	121.107	125.423	84.7777	38.4885	95.7425	137.434	131.608	118.236	97.8025	38.5882	793	785	618	911	1010	1089	770	1557	13669	18504	16144	13638	3071	3373	16179	16200	22362
NM_009911	Cxcr4	chr1	-	130484776	130488876	1814	2	2.93828	2.77069	1.14874	2.75157	5.50692	2.74582	3.70222	2.78546	31.6245	34.3086	38.3944	30.7474	22.3487	22.9407	14.9919	36.8212	0	0	0	0.66789	0.14971	0.68751	0.03394	0	0	49	39	6	48	102	58	57	80	2827	4632	3959	3239	860	750	1632	4003	0
NM_172485	Thsd7b	chr1	+	131169881	132115855	6253	28	0	0	0.05554	0	0	0	0	0	0.00325	0.01504	0.01125	0.00275	0.17339	0	0.01599	0.00267	0	0	0	0	0	0	0	0	0	0	0	1	0	0	0	0	0	1	7	4	1	23	0	6	1	0
NM_007827	Daf2	chr1	-	132285105	132319576	1324	10	0	0.19467	0	0	0	0	0	0.0477	0.07663	0.04059	0	0	0	0	0.03776	0.4789	0	0	0	0	0	0	5.43081	0	0	0	2	0	0	0	0	0	1	5	4	0	0	0	0	3	38	0
NM_010016	Cd55	chr1	-	132335606	132359317	2527	10	0.68873	1.42795	1.78668	0.86415	2.55791	2.71873	1.07238	3.12428	32.2094	35.8259	20.4534	30.7604	14.7931	38.008	14.4086	41.7907	0	0	0	0	0	0.17454	0	0.01564	0.17877	16	28	13	21	66	80	23	125	4011	6738	2938	4514	793	1731	2185	6329	0
NM_009581	Zp3r	chr1	-	132473283	132526183	2034	12	0.05348	0	0.17075	0.05112	0.0963	0	0	0.0621	0	0	0	0	0	0	0	0	0	0	0	0	0	0	0	0	0	1	0	1	1	2	0	0	2	0	0	0	0	0	0	0	0	0
NM_007576	C4bp	chr1	-	132532498	132558195	1883	10	0	0	0.18444	0	0	0.04561	0	0	0	0	0	0	0	0	0	0.01772	0	0	0	0	0	0	0	0	0	0	0	1	0	0	1	0	0	0	0	0	0	0	0	0	2	0
NR_028304	C4bp-ps1	chr1	-	132566779	132578148	754	6	0	0	0	0	0	0	0	0	0.05383	0.05346	0.04666	0.04568	0	0	0.0442	0	0	0	0	0	0	0	0	0	0	0	0	0	0	0	0	0	0	2	3	2	2	0	0	2	0	0
NM_008825	Pfkfb2	chr1	-	132588832	132612398	7308	15	1.32473	1.83398	2.8039	1.2237	4.42244	1.63342	1.3059	2.06559	2.65735	3.62009	2.71538	2.75927	3.58647	2.00442	2.42387	3.08922	0	0	0	0	0.06757	0	1.87684	3.98835	0.05598	89	104	59	86	330	139	81	239	957	1969	1128	1171	556	264	1063	1353	0
NM_178691	Yod1	chr1	+	132613904	132618650	3843	2	0.48119	0.80482	0.72298	0.40588	0.94293	0.40224	0.39856	0.95324	2.6085	3.24801	2.39415	3.51302	1.82771	1.73258	2.66673	2.7571	0	0	0	1.91284	0	0.02375	0	0	0.07319	17	24	8	15	37	18	13	58	494	929	523	784	149	120	615	635	0
NM_177604	AA986860	chr1	+	132628553	132641199	2909	4	0.14957	0.0886	0.11939	0.71493	0.37034	0.23617	0.20251	0.28226	1.00451	1.12698	0.7136	0.65115	0.95609	0.59129	0.69313	1.10704	0	0	0	0	0	0	0	0	0	4	2	1	20	11	8	5	13	144	244	118	110	59	31	121	193	0
NM_001170632	Fcamr	chr1	+	132697479	132711317	1911	7	0	0	0.18174	0	0.05125	0	0	0	0	0.01406	0	0	0.02467	0	0	0	0	0	0	0	0	0	0	0	0	0	0	1	0	1	0	0	0	0	2	0	0	1	0	0	0	0
NM_011082	Pigr	chr1	+	132723261	132748826	3849	11	0.05652	0	0	0.02702	0	0	0	0	0	0	0	0	0	0	0	0	0	0	0	0	0	0	0	0	0	2	0	0	1	0	0	0	0	0	0	0	0	0	0	0	0	0
NM_026976	Faim3	chr1	+	132762354	132777367	1491	8	0	0	0	0	0	0	0	0.08472	0.01361	0.00901	0.0118	0	0	0	0.01118	0.02238	0	0	0	0	0	0	0	0	0	0	0	0	0	0	0	0	2	1	1	1	0	0	0	1	2	0
NM_053095	Il24	chr1	-	132778651	132783988	1116	6	0.09747	0	0	0.46589	0	0.07695	0.21115	0.16979	1.03644	1.04743	0.18916	0.26231	0.25344	0.29831	1.2692	0.26913	0	0	0	0	0	0	0	0	0	1	0	0	5	0	1	2	3	57	87	12	17	6	6	85	18	0
NM_021380	Il20	chr1	-	132803769	132807873	824	5	0	0	0	0	0	0	0	0	0	0	0	0	0	0.06734	0	0	0	0	0	0	0	0	0	0	0	0	0	0	0	0	0	0	0	0	0	0	0	0	1	0	0	0
NM_001009940	Il19	chr1	-	132829233	132835818	1023	5	0	0	0	0	0	0	0	0.06174	0.09918	0.02627	0	2.52494	0.09216	0.05424	0	0.04893	0	0	0	0	0	0	0	0	0	0	0	0	0	0	0	0	1	5	2	0	150	2	1	0	3	0
NM_010548	Il10	chr1	+	132916422	132921547	1306	5	0	0.09868	0.53186	0	0.07499	0.19727	0.18043	0	0.03108	0.04115	0.04041	0.05274	0.0361	0	0.07656	0.17887	0	0	0	0	0	0	0	0	0	0	1	2	0	1	3	2	0	2	4	3	4	1	0	6	14	0
NM_008551	Mapkapk2	chr1	-	132950281	132994120	2567	10	16.1448	14.057	7.98243	21.2266	15.6043	16.8276	13.7237	14.6152	24.917	23.2972	17.0234	32.4009	26.04	27.5593	14.2684	26.5466	0	8.31641	0	0	0	0	0	1.01228	0.01328	381	280	59	524	409	503	299	594	3152	4451	2484	4830	1418	1275	2198	4084	0
NM_145508	Dyrk3	chr1	-	133025018	133034811	2072	3	48.9809	46.71	21.455	60.7256	38.5697	40.6179	47.9361	41.5785	17.8636	22.3653	19.9101	14.5689	12.8316	13.3627	16.2858	13.6016	0	15.8859	0	0.38763	1.54898	3.37653	2.26993	14.5248	29.548	933	751	128	1210	816	980	843	1364	1824	3449	2345	1753	564	499	2025	1689	0
NM_010709	Eif2d	chr1	+	133049784	133068811	2122	15	71.9195	68.0194	33.3882	75.123	48.6454	82.195	70.1266	63.7557	44.7161	39.694	37.6549	28.1429	29.7458	33.6001	38.542	35.432	61.4494	105.821	109.531	88.722	72.9305	106.148	60.0066	132.574	127.714	1403	1120	204	1533	1054	2031	1263	2142	4676	6269	4542	3468	1339	1285	4908	4506	10416
NM_018750	Rassf5	chr1	-	133072987	133141755	3405	6	1.43757	0.68126	0.61199	0.33593	0.71907	1.18539	0.44983	1.13151	0.37546	0.52481	0.33583	0.49056	1.06602	0.43998	0.41598	0.25972	0	0	0	0	0.03988	0	0	0	0.0025	45	18	6	11	25	47	13	61	63	133	65	97	77	27	85	53	0
NM_019777	Ikbke	chr1	-	133151179	133176140	3203	22	1.63012	1.00587	0.21686	1.03889	0.58096	1.58189	1.61853	0.94652	0.63988	0.86833	0.24167	0.58601	2.29593	0.84883	0.42661	0.77621	0	0	0	1.07102	0	0.0095	0	0	0	48	25	2	32	19	59	44	48	101	207	44	109	156	49	82	149	0
NM_001081011	Srgap2	chr1	-	133181828	133423938	8040	23	9.42999	8.71972	6.39314	7.76017	10.0495	8.49164	8.88058	9.89826	10.8328	13.533	10.5816	11.7628	10.1844	9.11654	11.0201	12.2156	0.41106	6.81797	0.05088	1.21061	3.37315	2.83562	3.27869	2.02399	3.14114	697	544	148	600	825	795	606	1260	4292	8098	4836	5492	1737	1321	5317	5886	264
NM_175382	Fam72a	chr1	+	133424566	133436449	2105	4	2.17036	3.24477	3.1348	3.06278	2.23324	2.57021	2.96653	2.97049	3.90425	4.31486	5.26512	3.07589	3.09042	3.08402	5.72349	4.27254	0	3.64015	22.2623	3.3111	3.38365	1.32221	8.91985	10.6313	0.28344	42	53	19	62	48	63	53	99	405	676	630	376	138	117	723	539	0
NM_011924	Avpr1b	chr1	+	133495691	133508577	4148	2	0	0.03107	0	0.07521	0.02361	0.04141	0	0.01523	0.06849	0.15548	0.11027	0.12869	0.10228	0.14714	0.05624	0.16895	0	0	0	0	0	0	0	0	0	0	1	0	3	1	2	0	1	14	48	26	31	9	11	14	42	0
NM_007799	Ctse	chr1	+	133534891	133572084	2120	10	0	0	0	0	0	0	0	0	0	0.01901	0	0.00812	0.11118	0.02617	0.01572	0.01574	0.95072	0	0	0	0	0	0	0	0	0	0	0	0	0	0	0	0	0	3	0	1	5	1	2	2	161
NM_145509	5430435G22Rik	chr1	+	133585272	133610041	2523	6	0.38803	0.20432	0.13765	0.20608	0.19409	0.06808	0.28019	0.47564	0.6354	0.65503	0.17432	0.64157	1.41999	0.57179	0.54159	0.33729	0	0	0	0	0	0	0	0	0	9	4	1	5	5	2	6	19	79	123	25	94	76	26	82	51	0
NM_177243	Slc26a9	chr1	+	133640599	133666982	3640	21	1.40453	0.49566	0.09541	0.48565	0.18834	0.23593	0.87395	0.65937	0.09477	0.14765	0.029	0.02838	0.06475	0.06097	0.03205	0.01834	0	0	0	0	0	0	0	0	0	47	14	1	17	7	10	27	38	17	40	6	6	5	4	7	4	0
NM_178079	Pm20d1	chr1	+	133693972	133714692	3540	13	2.30458	2.65754	1.47162	1.29248	2.65591	3.25074	3.09531	2.49787	2.17829	0.2543	3.13081	0.54968	0.22638	2.38245	0.45661	1.08883	0	0	0	0	0.02092	0	0.01043	0	0	75	73	15	44	96	134	93	140	380	67	630	113	17	152	97	231	0
NM_173865	Slc41a1	chr1	+	133724589	133745440	4660	11	14.5191	15.5421	6.40946	12.9648	15.7624	13.6188	13.9313	11.358	6.12693	5.22449	4.99074	7.12823	11.7446	7.6204	4.92763	7.59101	0	0	6.30101	3.30978	0	1.21412	4.94342	0.00424	0.10609	622	562	86	581	750	739	551	838	1407	1812	1322	1929	1161	640	1378	2120	0
NM_144875	Rab7l1	chr1	+	133763854	133769464	1189	6	7.68479	8.88775	1.46048	5.50978	10.3785	8.08941	5.94558	6.16199	0.13653	0	0.02959	0.63724	0	0.42	0.05606	0.61748	74.8284	0	8.39106	0	0.01038	0	0	94.0913	1.29751	84	82	5	63	126	112	60	116	8	0	2	44	0	9	4	44	7107
NM_175294	Nucks1	chr1	+	133807035	133832898	6096	7	66.1651	46.2977	148.584	56.94	53.3544	59.7594	45.1688	78.7847	192.416	190.686	214.586	204.022	109.22	150.548	204.083	190.705	80.3226	162.132	58.8259	53.9228	67.2793	51.1186	60.1155	61.3612	14.5412	3708	2190	2608	3338	3321	4242	2337	7604	57803	86515	74358	72225	14124	16540	74658	69672	39113
NM_145977	Slc45a3	chr1	+	133867186	133879541	3340	5	3.61502	4.39864	1.03983	3.20676	4.36904	3.08543	4.65642	3.63077	0.32201	0.21723	0.30549	0.43308	1.1291	0.63128	0.40911	0.77435	0	0.0386	0	0	0	0	0	7.17652	0.34451	111	114	10	103	149	120	132	192	53	54	58	84	80	38	82	155	0
NM_007923	Elk4	chr1	+	133904182	133922261	3671	5	3.20018	3.72119	2.83822	2.4644	3.73499	3.39207	2.34295	3.37222	2.43222	3.75521	1.89292	4.0482	6.51049	5.72847	3.24561	2.15903	0.00341	0.02509	4.24072	3.07415	0.87092	0.00414	0.53998	0.32566	0.01625	108	106	30	87	140	145	73	196	440	1026	395	863	507	379	715	475	1
NM_001114662	Mfsd4	chr1	-	133933360	133964639	3838	10	0.19839	0.23505	0	0.08128	0.45932	0.42514	0.0921	0.06583	0.06345	0.02451	0.01375	0.07179	0.19652	0.07229	0.05644	0.07826	0	0	0	0.01773	0	0	0	0	0	7	7	0	3	18	19	3	4	12	7	3	16	16	5	13	18	0
NM_008795	Cdk18	chr1	-	134010124	134036262	3046	16	13.4274	17.8966	3.5346	17.001	19.5166	14.1814	18.6828	14.7222	7.21495	6.75331	4.69548	6.29217	5.18448	9.45412	5.33396	8.48538	0.01644	13.2371	0	1.2022	0	0.00999	0.02829	16.5266	2.22179	376	423	31	498	607	503	483	710	1083	1531	813	1113	335	519	975	1549	4
NM_001033250	Lemd1	chr1	+	134088013	134153959	983	4	0.22132	0	0	0.31735	0.29889	0.52418	0.35958	0.32126	0.51609	0.46473	0.44741	0.91093	1.43866	1.63692	0.89846	0.7978	0	0	0	0	0	0	0	0	0	2	0	0	3	3	6	3	5	25	34	25	52	30	29	53	47	0
NM_144810	Klhdc8a	chr1	+	134195203	134203934	4269	5	1.12114	0.66414	1.13897	1.04741	0.22941	1.10641	1.84916	0.87291	0.38503	0.1731	0.15659	1.57316	0.46378	0.63687	0.10149	0.30096	0	0	0	0	0	0	0	0	0	44	22	14	43	10	55	67	59	81	55	38	390	42	49	26	77	0
NM_001195025	Nuak2	chr1	+	134212702	134230065	3132	8	3.22995	2.7157	2.32866	2.52329	4.87808	4.11292	3.15996	3.04509	7.898	5.79569	4.8137	8.70351	7.08907	14.5447	5.32051	8.79579	0	0	0	1.55168	0	0.01942	3.5734	0.00315	0.04082	93	66	21	76	156	150	84	151	1219	1351	857	1583	471	821	1000	1651	0
NM_178874	Tmcc2	chr1	-	134252892	134287858	3410	5	6.79454	8.12539	2.44436	6.46483	7.23756	8.48704	10.4346	6.68648	3.99303	3.25854	2.5537	4.55499	9.13771	6.57371	3.62597	5.92569	0	0	0	0.99403	0	0.07136	0	0	0	213	215	24	212	252	337	302	361	671	827	495	902	661	404	742	1211	0
NM_172516	Dstyk	chr1	+	134314030	134363536	6385	13	4.5146	4.42021	1.90378	3.38749	4.95436	4.74782	4.00427	5.00535	4.28414	3.93297	3.22638	4.91925	5.66272	4.20599	3.54155	4.39295	0	2.48671	0.00356	0.00426	0.86032	0.00476	0.0135	0	0.08009	265	219	35	208	323	353	217	506	1348	1869	1171	1824	767	484	1357	1681	0
NM_172517	Rbbp5	chr1	+	134373944	134402242	3632	14	30.4286	32.2536	29.4519	27.7717	30.1469	30.951	24.2975	32.5018	18.3426	16.1329	19.7185	16.1344	12.1874	14.559	18.1871	17.4164	2.11633	5.21346	32.2189	13.9803	23.7672	12.3825	10.2614	19.3145	1.33061	1016	909	308	970	1118	1309	749	1869	3283	4361	4071	3403	939	953	3964	3791	614
NM_029025	Tmem81	chr1	+	134402807	134405216	1742	2	2.49774	3.2551	1.39559	2.74591	3.59814	2.76071	2.8407	1.88538	1.63085	1.6583	1.85819	1.89797	1.02831	1.40148	1.20531	1.85825	0	0	0	0	0	0	0.07068	8.64384	1.55593	40	44	7	46	64	56	42	52	140	215	184	192	38	44	126	194	0
NM_177129	Cntn2	chr1	-	134406002	134439517	9535	23	0.51337	0.85149	0.43709	0.7525	1.3969	0.99072	0.88969	0.62929	1.69618	2.20952	1.34317	1.20279	4.28142	1.25113	1.78085	0.69649	0	0	0	0.11564	0.13593	1.89814	0	0	0	45	63	12	69	136	110	72	95	797	1568	728	666	866	215	1019	398	0
NM_182716	Nfasc	chr1	-	134461267	134638374	9779	30	0.64516	0.86978	0.49721	0.90386	1.08162	1.04504	0.93978	0.81381	5.79162	6.16775	5.01194	7.04546	4.74341	5.8045	6.59464	4.67014	0	0	0	0.18236	1.70665	0.00156	0.67234	0	0	58	66	14	85	108	119	78	126	2791	4489	2786	4001	984	1023	3870	2737	0
NM_010732	Lrrn2	chr1	+	134776932	134836582	3346	2	1.49543	0.65476	0.20759	0.59048	0.32197	0.56465	0.98595	0.88719	1.06132	1.06011	0.49422	2.02256	6.41026	1.75778	0.84166	0.84776	0	0	0	0	0	0	0	0	0	46	17	2	19	11	22	28	47	175	264	94	393	455	106	169	170	0
NM_008575	Mdm4	chr1	-	134886422	134921925	3490	12	7.91668	8.12376	14.4295	6.10807	19.868	14.641	3.37598	23.8525	13.9838	17.3783	10.0714	16.5145	19.2748	22.1944	15.0738	19.8414	13.3474	10.7456	28.6654	13.0669	16.1783	6.54121	4.24757	10.7126	18.4657	254	220	145	205	708	595	100	1318	2405	4514	1998	3347	1427	1396	3157	4150	3721
NM_001099276	Pik3c2b	chr1	+	134942589	135005265	7929	33	5.0348	5.52612	1.57686	2.9508	5.81766	5.14465	5.09683	3.9749	1.61234	1.45223	1.18036	1.73743	2.80617	2.06437	0.97726	1.55095	1.49044	5.18274	0.02006	1.02153	0.20395	0.40473	2.37116	0.07352	0.16447	367	340	36	225	471	475	343	499	630	857	532	800	472	295	465	737	944
NM_133819	Ppp1r15b	chr1	+	135027743	135036377	5588	2	21.4321	24.8151	21.1315	20.6744	28.2699	30.1679	23.8047	30.529	41.0716	38.8727	36.7836	41.8299	20.1366	27.1969	37.6696	41.4699	0.18818	32.6363	46.478	18.2416	2.56249	9.46349	6.37429	16.951	30.3916	1101	1076	340	1111	1613	1963	1129	2701	11310	16167	11684	13574	2387	2739	12632	13888	84
NM_182930	Plekha6	chr1	+	135142674	135200012	7397	27	1.54407	2.29974	0.28171	0.56232	2.36997	1.4164	1.75211	1.04171	0.82849	0.92092	0.62787	0.9731	6.65964	1.05766	0.59473	0.37671	0	0.24403	13.5278	0	0	0	0	1.03251	0.00807	105	132	6	40	179	122	110	122	302	507	264	418	1045	141	264	167	0
NM_026680	Golt1a	chr1	+	135206400	135219603	1842	5	0.05905	0.13993	0	0.05645	0	0.23311	0.19189	0.03429	0.03305	0.03647	0.00955	0.0187	0	0.09037	0.00905	0.01812	0	0	0	0	0	0	0	0	0	1	2	0	1	0	5	3	1	3	5	1	2	0	3	1	2	0
NM_178260	Kiss1	chr1	+	135223789	135226299	496	2	3.72822	8.31435	0	1.04825	7.70068	1.03884	2.13789	1.27339	0	0.02709	0	0	0	0	0	0.13456	0	0	0	0	0	0	0	0	0	17	32	0	5	39	6	9	10	0	1	0	0	0	0	0	4	0
NM_031192	Ren1	chr1	+	135247251	135256894	1420	9	2.68111	3.81172	0	2.12366	0.89661	0.96764	1.65946	1.55677	0.05716	0.04731	0.03717	0.01213	1.1951	0	0	0.047	0.77581	15.1248	0	0	0	0	0	7.56329	0.2521	35	42	0	29	13	16	20	35	4	5	3	1	36	0	0	4	88
NM_175443	Etnk2	chr1	+	135260149	135276895	2279	8	6.20488	6.61609	2.28589	8.57807	4.98494	7.98863	6.04876	4.35111	2.70685	2.47025	2.40841	2.08545	3.22679	2.67813	2.3325	2.15255	0	17.3607	0	0	7.19308	0	0.12426	0.00867	0	130	117	15	188	116	212	117	157	304	419	312	276	156	110	319	294	0
NM_011439	Sox13	chr1	-	135278877	135320789	3531	14	43.5598	29.4899	27.442	36.0757	21.8839	29.5015	45.7138	31.4639	11.1031	9.06772	10.7068	12.7675	12.1889	23.3667	10.4344	8.36421	0	1.08504	0	2.90303	1.0348	0.14214	0.00697	6.44136	4.246	1414	808	279	1225	789	1213	1370	1759	1932	2383	2149	2618	913	1487	2211	1770	0
NM_009227	Snrpe	chr1	-	135500448	135506857	492	5	22.7723	37.7188	18.3534	21.3468	17.7162	31.2442	29.6949	19.7697	236.539	222.405	295.456	197.506	60.4581	93.1533	204.742	268.331	435.562	437.501	253.503	356.373	755.301	731.581	1031.16	206.201	152.745	103	144	26	101	89	179	124	154	5735	8144	8263	5643	631	826	6045	7912	17118
NM_144530	Zc3h11a	chr1	-	135516448	135557957	4395	17	45.6885	41.7259	32.3201	39.82	47.4866	40.7211	33.6442	46.0302	39.2829	44.0715	38.2345	45.0504	35.5133	43.5682	39.1666	51.3409	22.8642	19.8026	13.2274	32.9469	41.6864	25.7603	34.8919	32.4622	24.9263	1846	1423	409	1683	2131	2084	1255	3203	8508	14416	9552	11498	3311	3451	10330	13523	8027
NM_001166552	Zbed6	chr1	-	135552456	135557462	5007	1	5.34432	5.30212	13.8727	3.98749	8.58683	9.26183	4.68274	11.4539	11.283	22.1922	8.6573	19.0876	16.1464	16.4341	15.2627	18.1755	0	2.97979	0.00908	3.02874	8.35763	5.75314	4.49509	0.03552	0.09533	246	206	200	192	439	540	199	908	2784	8270	2464	5550	1715	1483	4586	5454	0
NM_001159649	Lax1	chr1	-	135575606	135586685	2371	6	4.40427	6.14196	1.17184	2.45602	2.39576	2.97005	3.18034	2.98353	0.03423	0.06234	0.02226	0.04358	0.03976	0.09361	0.03514	0.07037	0	0	0	0	0	0	0	0	0	96	113	8	56	58	82	64	112	4	11	3	6	2	4	5	10	0
NM_213616	Atp2b4	chr1	-	135600842	135650098	6284	20	20.4086	14.2121	4.53196	7.794	9.25756	12.0262	12.9371	9.7394	1.32398	1.52449	0.77827	4.25296	5.79874	1.7836	0.92547	1.50555	2.51212	0.15535	10.7738	0	0	0	0.15087	0.14308	0.00407	1179	693	82	471	594	880	690	969	410	713	278	1552	773	202	349	567	1261
NM_054076	Optc	chr1	-	135793770	135803750	1892	7	0.22997	0	0	0.10992	0.10353	0.09078	0.06227	0.16691	0.55772	1.22146	1.17157	0.5734	0.6478	1.29037	0.44038	0.52915	0	0	0	0	0	0	0	0	0	4	0	0	2	2	2	1	5	52	172	126	63	26	44	50	60	0
NM_054077	Prelp	chr1	-	135806881	135817978	3602	3	4.62043	3.75669	0.86778	1.06815	1.3051	3.07558	4.15417	3.12119	0.35492	0.26857	0.38095	11.2777	4.33186	0.92425	0.08327	0.1714	0	0	0	0	0	0	0	0	0	153	105	9	37	48	129	127	178	63	72	78	2359	331	60	18	37	0
NM_021355	Fmod	chr1	+	135934092	135944854	2859	3	1.55993	0.58599	0.48591	0.36372	0.58235	1.3517	1.27753	1.3476	0.34069	0.13629	0.34458	13.4135	4.66619	0.34933	0.09909	0.43772	0	0	0	0	0	0	0	0	0	41	13	4	10	17	45	31	61	48	29	56	2227	283	18	17	75	0
NM_007570	Btg2	chr1	-	135971442	135975732	3083	2	18.1	28.8845	21.291	20.4734	29.7019	36.7968	30	38.433	65.3269	74.5106	65.9065	66.0653	58.4243	90.599	47.5754	71.3981	2.2455	7.55183	41.1555	13.8603	21.361	5.2144	12.3682	0.00641	0.0857	513	691	189	607	935	1321	785	1876	9925	17097	11550	11828	3821	5034	8802	13192	553
NM_027979	Chit1	chr1	+	136007819	136048013	1705	12	0.95698	1.36053	0	1.21978	0.68929	0.30221	1.31297	0.59271	1.40441	1.56032	0.38177	0.42419	0.88474	1.26918	0.6255	0.18594	0	0	0	0	0	0	0	12.743	1.94463	15	18	0	20	12	6	19	16	118	198	37	42	32	39	64	19	0
NM_007695	Chi3l1	chr1	+	136078981	136086608	1689	10	1.28806	1.06821	1.02813	0.5541	1.68157	0.86437	0.62782	0.71051	2.19865	1.63874	1.02074	1.63127	1.31177	3.97502	1.08527	0.48408	0	0	0	3.15139	0	0.29716	0	0.71952	0	20	14	5	9	29	17	9	19	183	206	98	160	47	121	110	49	0
NM_016749	Mybph	chr1	+	136090025	136097809	1829	11	0.05947	0.49322	0	0.22742	0.53547	0.09391	0.19326	0.31079	0.6546	0.573	0.50016	0.73437	30.6449	1.18314	0.37355	0.45615	0	0	0	0	0	0	0	0	0	1	7	0	4	10	2	3	9	59	78	52	78	1189	39	41	50	0
NM_001008533	Adora1	chr1	-	136095799	136132004	5782	2	0.13169	0.13373	0	0.19783	0.2202	0.25249	0.24453	0.16385	2.04258	2.41208	1.78599	2.7489	7.77787	2.55263	1.12111	1.92485	0	0	0	0	0	0	0	0	0.00737	7	6	0	11	13	17	12	15	582	1038	587	923	954	266	389	667	0
NM_031189	Myog	chr1	+	136186581	136189125	1480	3	0.58798	0.52246	0	0.21078	0.46321	0.4642	0.63687	0.29873	0.01371	0.02724	0	0.03491	39.8461	0.18745	0	0.02255	0	0	0	0	0	0	0	0	0	8	6	0	3	7	8	8	7	1	3	0	3	1251	5	0	2	0
NM_001144855	Ppfia4	chr1	-	136193360	136229505	6068	29	10.2	15.3976	5.49458	5.19246	24.4842	13.6431	13.2423	10.3463	1.79917	2.04154	1.16257	1.43879	6.32367	3.37415	1.45822	1.26492	0	0	0	0.18845	0.05493	0	0	3.29072	0.03933	569	725	96	303	1517	964	682	994	538	922	401	507	814	369	531	460	0
NM_020588	Tmem183a	chr1	-	136242674	136258576	3169	8	32.6432	37.6572	41.6457	42.953	41.3195	39.7005	32.1602	41.0772	49.0695	47.359	46.5257	45.7101	31.0895	36.4187	43.7866	42.4703	34.7199	3.60951	0.7315	34.0906	34.4849	41.0055	33.0828	32.5342	17.1329	951	926	380	1309	1337	1465	865	2061	7663	11170	8381	8412	2090	2080	8327	8066	8789
NM_173771	4933406M09Rik	chr1	+	136282517	136287560	1770	4	0.30728	0.07281	0.19622	0	0	0	0.13313	0.17842	0.01146	0.02277	0.01988	0.00973	0.02663	0	0.00941	0	0	0	0	0	0	0	0	0	0	5	1	1	0	0	0	2	5	1	3	2	1	1	0	1	0	0
NM_028057	Cyb5r1	chr1	+	136302567	136308315	1626	9	83.6227	112.862	26.0584	75.0799	125.342	117.831	79.1998	90.4677	70.487	63.28	46.4256	47.8053	48.2997	62.4474	79.4555	46.4865	177.58	135.269	199.857	36.4019	46.264	39.3135	41.8816	56.4623	34.7278	1250	1424	122	1174	2081	2231	1093	2329	5648	7658	4291	4514	1666	1830	7753	4530	23065
NM_028320	Adipor1	chr1	+	136312044	136328918	2024	8	122.642	130.337	49.247	135.583	113.953	119.015	125.447	110.437	123.951	121.529	106.509	115.802	73.8776	108.285	94.829	108.73	69.6079	1.33778	73.502	9.79949	50.5415	16.7721	23.9433	66.8872	45.7079	2282	2047	287	2639	2355	2805	2155	3539	12363	18307	12254	13611	3172	3950	11518	13189	11254
NM_153128	Klhl12	chr1	+	136352132	136387450	3196	12	14.7032	13.4679	23.0376	15.0643	18.6007	18.3256	12.6448	15.711	25.0164	19.7211	22.4911	23.3463	13.6582	19.5659	20.2771	18.9935	2.76541	0.62244	0.02133	8.79139	5.18331	10.85	5.16609	0.02164	21.4605	432	334	212	463	607	682	343	795	3940	4691	4086	4333	926	1127	3889	3638	706
NM_145510	Rabif	chr1	+	136391237	136404462	1960	2	34.7418	32.6784	24.9846	34.6975	30.1805	34.2197	28.4335	38.9918	24.6201	23.2732	24.0456	17.7472	17.8218	18.2877	24.4431	19.6144	76.7414	10.4691	55.2859	35.2272	39.854	73.9813	34.1478	40.8016	56.0196	626	497	141	654	604	781	473	1210	2378	3395	2679	2020	741	646	2875	2304	12015
NR_026896	4931440L10Rik	chr1	-	136437522	136443599	1457	3	2.38905	1.41521	0.71511	1.4274	1.00827	0.47153	0.97039	1.47389	0	0.02767	0	0.02364	0.03235	0.07616	0.01144	0.03436	0	0	0	0	0	0	0	0	0	32	16	3	20	15	8	12	34	0	3	0	2	1	2	1	3	0
NM_152895	Kdm5b	chr1	+	136456755	136529455	6299	27	56.6245	42.1255	44.2744	45.9098	39.3209	41.3369	37.4283	60.7438	36.3937	37.7485	40.9097	35.777	23.6561	24.7701	32.8329	32.4367	103.433	70.365	35.4519	71.6461	53.1451	30.5123	49.1202	18.032	23.6947	3279	2059	803	2781	2529	3032	2001	6058	11297	17697	14648	13087	3161	2812	12411	12245	52044
NM_009307	Syt2	chr1	+	136543258	136645994	3386	10	0.09638	0.07612	0	0.03071	0.34709	0.10145	0.10439	0.20519	0.02997	0.06349	0.0052	0.0712	0.3759	0.09832	0.04429	0.02464	0	0	0	0	0	0	0	0	0	3	2	0	1	12	4	3	11	5	16	1	14	27	6	9	5	0
NM_001081307	Ppp1r12b	chr1	-	136662520	136852517	3137	24	1.73376	1.35569	0.44285	1.16019	2.68491	1.61517	1.23944	1.55032	0.84094	1.10932	0.59444	1.05944	3.09559	1.45038	0.91898	0.77658	0.00399	0	1.84739	1.20204	0.03148	0.00485	0.51808	4.3181	0.02989	50	33	4	35	86	59	33	77	130	259	106	193	206	82	173	146	1
NM_026024	Ube2t	chr1	+	136859154	136870714	1079	7	27.0177	42.7584	13.8406	26.6953	80.9635	45.3664	27.6264	47.1215	37.1057	28.9641	33.2605	29.9875	34.2956	63.5595	32.6481	53.6763	89.3254	33.9199	66.4104	71.522	75.2204	130.511	47.8685	49.7952	1.54037	268	358	43	277	892	570	253	805	1973	2326	2040	1879	785	1236	2114	3471	7699
NM_001033409	Lgr6	chr1	-	136882930	137001853	3623	18	0.54043	0.39128	0.38344	0.37312	0.48658	0.56888	0.61789	0.50556	0.20724	0.19284	0.07769	0.25191	0.32528	0.1072	0.15178	0.11974	0	0	0	0	0	0	0	0	0	18	11	4	13	18	24	19	29	37	52	16	53	25	7	33	26	0
NM_007955	Ptprv	chr1	-	137005075	137029152	6091	37	2.9288	3.85073	0.91231	1.60478	3.55345	4.73731	5.22276	3.54635	0.32316	0.67941	0.25705	0.40711	1.90387	0.40993	0.32283	0.3753	0	0	0	0	0	0	0	0	0	164	182	16	94	221	336	270	342	97	308	89	144	246	45	118	137	0
NM_177081	Ptpn7	chr1	+	137029302	137041897	3264	10	1.63298	2.56639	0.31921	0.9239	1.47025	1.97329	2.20193	2.07051	0.13678	0.22229	0.12935	0.12134	0.54881	0.16999	0.12253	0.10224	0	0	0	0	0	0	0	0	0	49	65	3	29	49	75	61	107	22	54	24	23	38	10	24	20	0
NM_026823	Arl8a	chr1	+	137043411	137052845	1702	7	107.179	129.478	35.0976	67.084	114.969	100.46	140.874	111.588	28.078	26.6116	26.9051	32.8112	70.2116	36.6755	20.3941	29.1268	44.6763	29.0687	21.8987	0.27194	4.68526	0.62552	9.85998	6.69329	0.09014	1677	1710	172	1098	1998	1991	2035	3007	2355	3371	2603	3243	2535	1125	2083	2971	6074
NM_134438	Gpr37l1	chr1	-	137056827	137064258	2253	2	0.14484	0.1716	0	0.04615	0.04347	0.19059	0	0.05607	0.00901	0.00596	0.03123	0.01529	0.12554	0.02463	0	0	0	0	0	0	0	0	0	0	0	3	3	0	1	1	5	0	2	1	1	4	2	6	1	0	0	0
NM_001163131	Elf3	chr1	-	137150151	137155049	2000	9	48.5143	59.6035	14.4131	45.286	69.9269	36.6269	71.3999	49.2651	4.41361	3.86286	4.07259	3.59039	4.4076	3.32916	2.89117	4.50519	160.516	429.396	267.105	6.52744	7.02382	0.06084	12.1892	1506.42	1943.25	892	925	83	871	1428	853	1212	1560	435	575	463	417	187	120	347	540	25644
NM_145417	Rnpep	chr1	-	137159276	137180661	2301	11	18.153	21.6748	12.0749	22.6411	14.7267	16.5709	19.4577	17.7596	28.2384	25.9086	25.9487	19.2557	19.8722	19.6528	26.274	41.6386	0	0	91.1828	9.95094	9.55451	11.7522	13.4306	119.289	86.5526	384	387	80	501	346	444	380	647	3202	4437	3394	2573	970	815	3628	5742	0
NM_011590	Timm17a	chr1	-	137198112	137210314	917	6	91.5762	115.662	70.4454	80.9664	72.1977	109.01	110.241	76.4536	78.1382	77.7298	80.5749	55.754	52.0751	60.5082	69.4175	74.8773	597.761	568.093	464.123	485.051	429.03	471.68	410.496	386.226	176.853	772	823	186	714	676	1164	858	1110	3531	5305	4200	2969	1013	1000	3820	4115	43786
NM_053106	Lmod1	chr1	+	137221390	137264642	3942	3	1.07617	2.02691	3.08361	0.76499	1.29191	2.09139	1.91288	2.06689	0.50448	0.50104	0.19636	1.2144	2.04489	1.52016	0.26632	1.14287	0	0	0	0	0	0	0	0	0	39	62	35	29	52	96	64	129	98	147	44	278	171	108	63	270	0
NM_175259	Shisa4	chr1	-	137268033	137271640	1190	5	7.3127	7.90562	1.75111	8.73834	8.06539	9.95893	14.0594	9.55367	9.5835	10.4101	8.55956	12.821	15.9246	10.2579	6.34346	10.6285	0	0	0	0.03432	0	0.42176	0.33109	0	0	80	73	6	100	98	138	142	180	562	922	579	886	402	220	453	758	0
NM_153774	Ipo9	chr1	-	137278892	137327068	6235	24	39.7771	33.4014	26.18	37.9754	33.3943	33.1941	34.43	38.0887	35.0684	38.4528	31.5897	32.9598	32.4953	27.4983	36.1339	31.5627	20.4437	20.0148	42.8834	12.1196	15.7395	9.18155	4.64057	40.0393	42.9997	2280	1616	470	2277	2126	2410	1822	3760	10775	17844	11196	11934	4298	3090	13520	11794	10182
NM_173437	Nav1	chr1	-	137331157	137481932	12766	29	6.46728	6.18822	5.06019	4.72443	6.52861	5.70456	5.92523	5.94695	3.58766	3.34375	3.13093	4.90056	6.17038	3.66401	3.4291	3.17354	0	1.0807	0.08367	7.02511	4.02447	3.78261	7.29808	2.68407	5.07491	759	613	186	580	851	848	642	1202	2257	3177	2272	3633	1671	843	2627	2428	0
NM_007791	Csrp1	chr1	+	137625774	137648806	1770	6	67.2324	92.1765	54.7444	92.2951	79.2348	106.207	101.446	85.9623	101.726	96.1323	54.5159	109.479	69.3252	104.546	73.7257	136.164	0	12.6959	30.0453	14.336	14.4364	0.03437	19.6928	42.1168	19.0645	1094	1266	279	1571	1432	2189	1524	2409	8873	12664	5485	11253	2603	3335	7831	14444	0
NM_013750	Phlda3	chr1	+	137662662	137665711	1467	2	35.5915	50.5124	30.54	47.7756	44.3286	49.6417	64.8139	50.8899	52.6055	67.8397	44.5501	51.6016	71.1118	71.1068	42.7103	39.1954	0	12.9703	27.5755	10.5044	10.5939	7.68229	6.61357	0.01347	8.12249	480	575	129	674	664	848	807	1182	3803	7407	3715	4396	2213	1880	3760	3446	0
NM_021467	Tnni1	chr1	+	137695998	137707566	1086	9	1.20195	2.37334	0.3198	0.67026	2.34471	1.42339	1.3019	1.39581	1.00902	0.55674	0.19439	1.17338	68.453	2.45242	0.26085	0.81432	0	0	0	0	0	0	0	0	0	12	20	1	7	26	18	12	24	54	45	12	74	1577	48	17	53	0
NM_133664	Lad1	chr1	+	137715175	137729918	2992	10	8.97987	11.285	5.57171	13.1721	6.90664	11.9976	12.6406	11.7581	7.00606	6.62372	3.58664	5.98559	5.4356	7.95571	3.90419	7.56777	0	14.775	0	1.27395	0.16503	0.05083	1.1728	4.93024	28.6781	247	262	48	379	211	418	321	557	1033	1475	610	1040	345	429	701	1357	0
NM_001130174	Tnnt2	chr1	+	137732963	137748838	1180	15	0.5531	1.20135	0.88297	0.44062	0.82997	0.36389	0.09985	0.53526	0.91144	0.86537	0.37272	0.77344	76.1033	3.1975	0.18358	1.45648	0	0	0	0	0	0	0	0	0	6	11	3	5	10	5	1	10	53	76	25	53	1905	68	13	103	0
NM_019645	Pkp1	chr1	-	137767972	137815601	4486	14	0.09699	0	0.15484	0.09272	0.10916	0.03829	0.13132	0.08448	0.12666	0.1198	0.02353	0.16122	1.31353	0.18553	0.02229	0.13018	0	0	0	0	0	0	0	0	0	4	0	2	4	5	2	5	6	28	40	6	42	125	15	6	35	0
NM_177642	Igfn1	chr1	-	137850155	137902919	8996	27	0	0	0.03861	0	0	0	0	0	0.01353	0.0224	0.00391	0.05551	0.1834	0.04317	0.00926	0.00742	0	0	0	0	0	0	0	0	0	0	0	1	0	0	0	0	0	6	15	2	29	35	7	5	4	0
NM_001160145	Tmem9	chr1	+	137904796	137931607	1595	6	23.6648	33.8543	15.4599	25.2957	33.8327	38.7123	27.5532	22.1754	58.0148	50.2736	42.1661	55.8384	71.4342	74.48	39.6275	55.5081	29.841	7.63342	37.5166	7.49356	19.9751	32.3252	17.546	56.1101	37.1502	347	419	71	388	551	719	373	560	4560	5968	3823	5172	2417	2141	3793	5306	3802
NM_001081023	Cacna1s	chr1	+	137949478	138016399	6253	44	0.06958	0.16488	0	0.11641	0.17229	0.10987	0.09421	0.0606	0.09087	0.19768	0.05627	0.08812	2.00532	0.06211	0.06396	0.18946	0	0	0	0	0	0	0	0	0	4	8	0	7	11	8	5	6	28	92	20	32	266	7	24	71	0
NM_001039472	Kif21b	chr1	+	138027978	138074591	9119	35	1.76542	2.78406	1.52343	2.06399	4.58592	2.26961	2.46781	2.36185	3.70067	2.31768	2.60246	4.58497	10.1838	6.85741	3.45008	2.76299	0	6.54652	0	0.71207	0.80002	0.00167	0.08371	0	0	148	197	40	181	427	241	191	341	1663	1573	1349	2428	1970	1127	1888	1510	0
NM_028872	5730559C18Rik	chr1	-	138110108	138130841	2988	10	4.73257	5.69316	5.46293	11.1712	4.7854	5.43203	8.16234	6.67961	6.71662	6.29084	4.82195	5.44035	7.09941	8.44917	6.48038	5.84118	0	0	0	5.91811	9.56795	5.89937	17.29	9.45373	0.37939	130	132	47	321	146	189	207	316	989	1399	819	944	450	455	1162	1046	0
NM_001101516	Gpr25	chr1	-	138155491	138157450	1960	1	0	0	0	0	0.04997	0.04382	0	0.06445	0.11389	0.05484	0.01795	0.01757	0.21646	0.05662	0.0085	0.11918	0	0	0	0	0	0	0	0	0	0	0	0	0	1	1	0	2	11	8	2	2	9	2	1	14	0
NM_001081360	Camsap1l1	chr1	-	138164700	138242681	7823	19	4.42169	3.31118	6.12653	4.09405	3.53038	3.62261	3.50919	5.05412	8.07756	8.24403	9.76419	10.5416	7.65883	6.16354	8.33937	9.12467	2.28516	1.91659	1.52808	1.74535	3.73812	3.56946	0.51623	0.0442	0.12639	318	201	138	308	282	330	233	626	3114	4800	4342	4789	1271	869	3915	4278	1428
NR_024328	9230116N13Rik	chr1	-	138308493	138312096	2096	3	0.25949	0.12297	0.66279	0.19845	0.3738	0.24583	0.39349	0.60268	0.44535	0.58334	0.4952	0.5258	1.07954	1.13831	0.57242	0.43785	0	0	0	2.07183	0	0.04354	1.0691	0.00943	0	5	2	4	4	8	6	7	20	46	91	59	64	48	43	72	55	0
NM_026500	Ddx59	chr1	+	138311848	138336797	2228	8	12.645	9.6018	6.85877	14.1418	10.5497	11.6791	7.77368	10.4039	6.48485	6.02451	5.0613	6.9174	7.70152	9.23937	5.1233	7.20459	0	0	0	8.71282	0	12.7857	7.89138	11.4413	20.8647	259	166	44	303	240	303	147	367	712	999	641	895	364	371	685	962	0
NM_001081258	Kif14	chr1	+	138364535	138428088	8770	30	6.10239	6.12768	6.65301	5.57281	10.4414	6.09076	4.09756	7.58356	4.88917	4.77845	4.4171	4.15678	3.31647	4.73877	5.43617	6.23676	2.72929	0	0	4.62253	5.21495	2.49727	5.87397	5.54062	1.6522	492	417	168	470	935	622	305	1053	2113	3119	2202	2117	617	749	2861	3278	1912
NM_001160251	Zfp281	chr1	+	138521478	138526968	5275	2	17.8166	13.3636	38.7794	18.9837	11.8824	14.7661	17.1539	23.3484	39.2347	37.8451	42.3213	45.4871	24.209	42.832	43.0416	41.4316	8.25646	0	13.287	24.4028	27.8662	23.5791	11.8945	14.9263	0.72873	864	547	589	963	640	907	768	1950	10199	14858	12690	13934	2709	4072	13625	13098	3479
NM_030676	Nr5a2	chr1	-	138740161	138857025	3720	9	11.7256	10.2544	8.77594	11.5447	9.08285	6.85637	9.05832	8.98167	0.03818	0.01084	0.0331	0.10184	0.16474	0.07458	0.0448	0.69973	5.55941	9.6554	20.6189	0	0	0	0.1026	16.1564	19.4709	401	296	94	413	345	297	286	529	7	3	7	22	13	5	10	156	1652
NM_001111316	Ptprc	chr1	-	139959438	140071882	5664	33	0	0	0	0	0	0	0	0.01115	0.07524	0.102	0.06212	0.0152	0.48272	0	0.07355	0.08838	0	0	0	0	0	0	0	0	0	0	0	0	0	0	0	0	1	21	43	20	5	58	0	25	30	0
NM_177397	Atp6v1g3	chr1	+	140170315	140186039	1887	3	0	0	0	0	0	0	0	0	0	0	0	0	0.04996	0	0	0	0	0	0	0	0	0	0	0	0	0	0	0	0	0	0	0	0	0	0	0	0	2	0	0	0	0
NM_021605	Nek7	chr1	-	140381291	140516273	3366	10	1.77739	1.45489	11.1434	2.6877	2.38587	3.39327	1.50515	4.14689	25.5012	29.4228	24.9928	27.3496	12.2262	13.3522	22.7927	29.1383	0	0	0.11478	4.01192	2.49743	4.94769	4.59426	0.45791	0.05571	55	38	108	87	82	133	43	221	4230	7371	4782	5346	873	810	4604	5878	0
NM_001025565	Lhx9	chr1	-	140721763	140739021	4924	5	0.13255	0.02617	0.07053	0.10559	0.03978	0.0872	0.26321	0.21806	0.02061	0.03547	0.03215	0.02098	5.64839	0.03381	0.00677	0.03389	0	0	0	0	0	0	0	0	0	6	1	1	5	2	5	11	17	5	13	9	6	590	3	2	10	0
NM_001081226	2310009B15Rik	chr1	-	140748556	140753431	571	3	1.52401	1.12848	1.21647	1.27479	0.34304	1.20319	0.82537	1.32736	3.51831	4.80027	4.19008	4.25225	5.36621	5.8304	3.41448	4.14956	0	2.80648	0	7.9151	8.38797	9.26928	0	0	0.14927	8	5	2	7	2	8	4	12	99	204	136	141	65	60	117	142	0
NM_001166501	Dennd1b	chr1	+	140860286	141072620	8206	22	1.33883	1.09933	1.35434	0.9504	1.38444	1.66397	1.13428	1.701	5.60355	5.56534	6.04557	5.94708	2.4357	3.11035	6.22406	5.58365	0.01983	0.36812	11.258	0.63702	2.02477	0.45409	4.99935	3.56153	0.08829	101	70	32	75	116	159	79	221	2266	3399	2820	2834	424	460	3065	2746	13
NM_133239	Crb1	chr1	-	141094831	141273653	4702	12	0	0	0.22159	0	0	0	0	0	0.26757	0.27432	0.23197	0.31862	0.92235	0.44842	0.30478	0.28035	0	0	0	0	0	0	0	0	0	0	0	3	0	0	0	0	0	62	96	62	87	92	38	86	79	0
NM_172643	Zbtb41	chr1	+	141318960	141349584	8362	11	1.32686	1.3254	4.02875	1.25599	1.55771	1.35564	0.77496	2.03183	6.30469	6.41916	5.77289	7.08614	5.59232	4.59176	6.38893	6.92618	8.91824	2.75346	0	1.52866	1.58841	0.06366	2.11438	0.41591	0.09479	102	86	97	101	133	132	55	269	2598	3995	2744	3441	992	692	3206	3471	5957
NM_009791	Aspm	chr1	+	141351350	141390665	9866	28	5.83242	5.14654	7.42763	5.11183	6.63104	5.64046	4.46638	6.73471	7.72743	8.47618	8.05788	8.55768	6.08722	6.91185	8.14275	11.4346	35.1987	7.69565	6.90136	11.5654	6.21837	4.35954	11.0968	3.07144	5.91523	529	394	211	485	668	648	374	1052	3757	6224	4519	4903	1274	1229	4821	6761	27740
NM_031164	F13b	chr1	+	141398284	141420333	2378	12	0	0	0	0	0.04118	0	0	0	0	0.00565	0	0	0	0	0.01401	0.01403	0	0	0	0	0	0	0	0	0	0	0	0	0	1	0	0	0	0	1	0	0	0	0	2	2	0
NM_015780	Cfhr1	chr1	-	141443641	141456799	1732	6	0	0.07441	0.60156	0	0	0	0	0	0	0	0	0	0	0	0	0	0	0	0	0	0	0	0	0	0	0	1	3	0	0	0	0	0	0	0	0	0	0	0	0	0	0
NM_001029977	EG214403	chr1	-	141594496	141677816	2887	15	0	0	0	0	0	0	0	0	0	0.00465	0.01219	0	0	0	0.01154	0.00578	0	0	0	0	0	0	0	0	0	0	0	0	0	0	0	0	0	0	1	2	0	0	0	2	1	0
NM_001025575	BC026782	chr1	-	141706869	141755276	1602	6	0	0	0	0	0	0	0	0	0	0.01677	0	0	0	0	0.0104	0	0	0	0	0	0	0	0	0	0	0	0	0	0	0	0	0	0	0	2	0	0	0	0	1	0	0
NM_009888	Cfh	chr1	-	141982432	142079988	4365	22	0.04984	0.05905	0.2387	0	0.04487	0.11805	0.08098	0.17364	0	0.00308	0	0.00789	3.35866	0.01271	0	0.01529	0	0	0	0	0	0	0	0	0	2	2	3	0	2	6	3	12	0	1	0	2	311	1	0	4	0
NM_001081027	Kcnt2	chr1	+	142142834	142506838	3957	28	0.05498	0.19541	0.35108	0.21023	0.198	0.15192	0.08933	0.25539	1.89745	1.91507	1.25373	1.65804	1.23896	1.97714	2.64886	2.5596	0	0	0	0.09633	0.87972	1.51822	0	0	0	2	6	4	8	8	7	3	16	370	564	282	381	104	141	629	607	0
NM_145991	Cdc73	chr1	-	145454629	145549814	2678	17	23.1119	16.7948	56.1547	26.0548	14.5186	20.3952	17.8624	26.6981	32.2497	39.7011	36.9712	32.0674	18.5005	17.86	37.1607	33.864	3.61352	16.9683	0	16.0682	19.2722	12.9885	15.503	6.91768	0.34374	569	349	433	671	397	636	406	1132	4256	7913	5628	4987	1051	862	5972	5435	773
NM_020025	B3galt2	chr1	+	145487827	145497067	4578	2	0	0.02815	0	0	0.02139	0.07504	0	0.04139	0.00887	0.02054	0.01537	0.03385	1.17387	0	0.00728	0.02187	0	0	0	0	1.28888	0.0299	0.00269	0	0	0	1	0	0	1	4	0	3	2	7	4	9	114	0	2	6	0
NM_001038592	Glrx2	chr1	+	145586698	145596808	3603	4	5.01162	5.90173	8.28978	5.68562	5.32768	6.95984	5.36296	7.30998	9.59711	8.30104	9.01337	8.17273	12.0369	10.9802	8.4591	8.93342	7.86636	11.5026	3.00246	4.22408	2.52502	4.49983	5.80247	7.25871	8.93974	166	165	86	197	196	292	164	417	1704	2226	1846	1710	920	713	1829	1929	2264
NM_013835	Trove2	chr1	-	145597920	145624181	8721	9	1.99567	1.92104	4.46026	1.97933	1.4599	1.98914	1.48611	2.08579	12.786	13.0232	15.5044	13.7607	8.59451	9.79801	13.79	16.6553	0	0	7.27584	8.20122	4.92577	8.95	7.6562	0.0034	0.06841	160	130	112	166	130	202	110	288	5495	8453	7686	6969	1590	1540	7217	8705	0
NM_019562	Uchl5	chr1	+	145624408	145654596	1851	11	9.46137	16.2222	70.9241	15.7861	17.3016	19.0221	19.2232	24.9093	65.8875	56.5243	65.7212	48.8135	32.9802	40.1981	63.4684	62.9935	67.4634	116.13	42.2977	75.9343	60.427	106.332	72.058	111.502	27.0207	161	233	378	281	327	410	302	730	6010	7787	6915	5247	1295	1341	7050	6988	9975
NM_009061	Rgs2	chr1	-	145846468	145851279	3009	5	0.1446	0.47112	0.57711	0.34558	0.71606	0.79913	0.19578	0.96556	7.18902	6.05047	7.8051	13.3285	19.2383	7.54197	7.32677	16.0981	0	0	0	0.29859	2.84297	7.69805	9.85722	0	0.04249	4	11	5	10	22	28	5	46	1066	1355	1335	2329	1228	409	1323	2903	0
NM_153171	Rgs13	chr1	-	145985797	146024502	1497	6	0	0	0	0	0	0	0	0	0	0.02693	0	0	0.03149	0	0	0	0	0	0	0	0	0	0	0	0	0	0	0	0	0	0	0	0	0	3	0	0	1	0	0	0	0
NM_015811	Rgs1	chr1	-	146091799	146096234	1330	5	0	0	0	0	0	0	0	0	0	0	0	0	0.14177	0	0	0	0	0	0	0	0	0	0	0	0	0	0	0	0	0	0	0	0	0	0	0	0	4	0	0	0	0
NM_022881	Rgs18	chr1	-	146599971	146622551	1859	5	0	0	0	0	0	0	0	0	0	0	0	0	0.05072	0	0	0	0	0	0	0	0	0	0	0	0	0	0	0	0	0	0	0	0	0	0	0	0	2	0	0	0	0
NM_153539	Fam5c	chr1	+	148342796	148749602	3118	8	0.03489	0	0	0	0	0	0	0.04051	0.01952	0.02155	0	0	0.27214	0	0.01603	0.02676	0	0	0	0	0	0	0	0	0	1	0	0	0	0	0	0	2	3	5	0	0	18	0	3	5	0
NM_008869	Pla2g4a	chr1	-	151676752	151808414	2846	18	1.14662	1.766	3.53893	1.16921	0.8603	2.32347	1.69736	2.84066	0.37077	0.43906	0.83448	1.9725	4.30654	0.42892	0.49183	0.53939	0	0	0	0.87054	0.22121	5.50968	1.24161	0	0	30	39	29	32	25	77	41	128	52	93	135	326	260	22	84	92	0
NR_015466	7530420F21Rik	chr1	-	151923791	151946896	1098	5	0	0	0	0.09471	0	0.07821	0.10731	0.11505	0.01848	0.06118	0.01602	0	0	0.05053	0.03035	0.06079	0	0	0	0	0	0	0	0	0	0	0	0	1	0	1	1	2	1	5	1	0	0	1	2	4	0
NM_011198	Ptgs2	chr1	+	151947254	151955147	4150	10	2.43764	1.92532	6.10919	1.60364	2.26553	4.07661	3.12298	6.1334	2.34219	2.15301	1.17846	2.36102	2.12414	2.07237	0.90346	2.51294	0	0	0	0	0	0	0	0	0	93	62	73	64	96	197	110	403	479	665	278	569	187	155	225	625	0
NM_001159730	Pdc	chr1	+	152166547	152181036	1247	4	0.17446	0.10335	0	0.08339	0	0.06887	0	0.25325	0	0	0	0	0	0	0.02673	0.02676	0	0	0	0	0	0	0	0	0	2	1	0	1	0	1	0	5	0	0	0	0	0	0	2	2	0
NM_145511	BC003331	chr1	-	152208441	152240185	3242	14	2.98615	3.61733	11.6768	3.52822	6.10217	6.0925	3.12543	7.57846	12.8315	12.8268	12.2961	12.0307	17.8847	15.8654	13.5901	13.0368	10.6576	2.23284	66.7006	13.3695	4.13883	22.0443	6.83596	11.4955	1.10157	89	91	109	110	202	230	86	389	2050	3095	2266	2265	1230	927	2644	2533	2760
NM_133780	Tpr	chr1	+	152239968	152297065	7550	52	33.4685	19.5101	74.2447	32.9451	24.3091	26.0136	19.6629	40.0964	33.9838	41.2033	38.3789	34.3603	27.079	28.8601	44.1051	34.8658	39.1199	95.8791	61.0336	67.178	85.1648	56.4368	73.1368	49.2117	49.7269	2323	1143	1614	2392	1874	2287	1260	4793	12644	23153	16471	15065	4337	3927	19983	15776	23593
NM_021400	Prg4	chr1	-	152296542	152313295	4278	13	1.06793	0.45187	0.73065	0.41322	0.43497	0.66245	0.55083	0.98919	2.14404	1.87816	2.86212	1.64231	1.35536	1.1284	2.30209	1.77858	2.01623	0	0	1.75334	3.10191	1.4754	1.13108	0.36029	1.44447	42	15	9	17	19	33	20	67	452	598	696	408	123	87	591	456	689
NM_001024720	Hmcn1	chr1	-	152409630	152840565	18316	107	0.08314	0.02814	0	0.10219	0.04278	0.07971	0.07076	0.05517	0.1817	0.21567	0.24876	0.22094	1.26884	0.18176	0.17377	0.20589	0	0	0	0	0.04381	0.03405	0	0	0	14	4	0	18	8	17	11	16	164	294	259	235	493	60	191	226	0
NM_054102	Ivns1abp	chr1	+	153191628	153211575	3512	15	16.0439	16.109	74.2667	31.2373	25.0977	22.5209	12.0438	28.5768	118.334	101.547	107.537	114.152	106.642	145.967	109.088	105.593	135.375	60.8757	30.1619	49.355	54.1427	69.0341	49.5157	62.1429	85.0179	518	439	751	1055	900	921	359	1589	20480	26543	21468	23281	7945	9239	22991	22225	37978
NM_025819	1200016B10Rik	chr1	-	153214829	153275565	3668	20	8.36285	8.57275	12.7824	7.71109	13.8308	8.99048	7.70915	12.9317	13.8805	13.3774	14.868	12.2578	9.7416	12.1319	12.7886	16.0854	12.9147	25.7411	21.791	6.38714	12.2196	21.8724	17.3809	8.33414	22.6586	282	244	135	272	518	384	240	751	2509	3652	3100	2611	758	802	2815	3536	3784
NM_026876	1190005F20Rik	chr1	+	153275778	153305313	2665	15	20.3267	19.9716	13.6836	18.222	15.1407	15.4354	17.0653	16.8744	13.074	13.8495	11.8227	9.24005	16.6626	13.3458	12.6995	14.914	0	0.80866	0	1.48134	15.795	10.5008	1.35828	4.23017	19.3559	498	413	105	467	412	479	386	712	1717	2747	1791	1430	942	641	2031	2382	0
NM_011277	Rnf2	chr1	-	153316536	153347953	3028	7	24.7154	25.2382	30.3948	20.3646	23.5786	19.2573	21.7511	28.1385	67.9744	66.1686	66.7201	63.5175	38.8112	47.1301	63.634	73.0972	73.5912	82.9913	6.52226	80.9993	51.0969	41.0163	75.5288	112.269	9.57615	688	593	265	593	729	679	559	1349	10143	14912	11484	11169	2493	2572	11563	13265	17800
NM_022018	Fam129a	chr1	+	153418503	153566477	3939	14	7.89795	9.71696	8.46436	9.58289	10.4675	7.8923	7.80691	13.1644	3.00858	1.61342	4.45275	2.16399	0.93347	1.16916	2.64828	0.77944	69.0773	81.7866	33.6946	0.0553	0	0.31275	0.34071	200.345	146.529	286	297	96	363	421	362	261	821	584	473	997	495	78	83	626	184	21735
NM_001039644	Edem3	chr1	+	153602504	153669458	6604	20	5.2214	3.5516	20.0893	4.14118	3.84095	4.0052	3.97853	5.46102	10.5273	10.6874	14.1398	11.9007	11.421	7.69612	12.3313	10.6877	1.26439	10.1302	0	0.19377	0.02804	0.01842	0	0.49222	0.0271	317	182	382	263	259	308	223	571	3426	5253	5308	4564	1600	916	4887	4230	667
NM_197990	1700025G04Rik	chr1	-	153731654	153937450	9754	6	1.1152	1.26838	0.71212	1.09807	1.20488	1.18859	1.08714	1.16556	3.8363	3.73851	3.04265	4.77728	4.66858	3.41312	3.18789	3.44358	0	1.25579	0	0.02233	0.66315	1.63879	1.66495	0.01114	0.03495	100	96	20	103	120	135	90	180	1844	2714	1687	2706	966	600	1866	2013	0
NM_025677	Tsen15	chr1	-	154217865	154233812	1133	5	3.26425	4.89101	4.29148	4.9561	5.27286	6.51852	4.78358	4.84991	10.8716	8.76367	11.6453	9.98552	9.6943	10.2843	10.163	10.957	14.9607	4.84468	20.6204	14.0696	51.1307	24.0285	48.0213	0.95925	8.02688	34	43	14	54	61	86	46	87	607	739	750	657	233	210	691	744	1354
NM_177756	Glt25d2	chr1	+	154246997	154357825	4056	12	0.37546	1.33448	0	0.35893	0.43463	1.101	0.69717	0.52945	0.27017	0.2882	0.2906	2.05486	1.8247	0.5472	0.2424	0.20158	0	0	0	0	0	0	0	0	0	14	42	0	14	18	52	24	34	54	87	67	484	157	40	59	49	0
NM_016846	Rgl1	chr1	-	154364660	154472241	3887	18	0.92349	0.96149	0.8935	1.01659	0.57951	1.0163	1.33371	1.26743	3.81104	4.56971	3.61619	7.30979	8.30742	6.20952	3.0481	3.35263	0	0	0	0	0	0	0.00634	0	0	33	29	10	38	23	46	44	78	730	1322	799	1650	685	435	711	781	0
NM_001081197	Apobec4	chr1	+	154597681	154604674	1566	2	0	0	0	0	0	0	0	0	0	0.00858	0	0	0	0	0.01064	0	0	0	0	0	0	0	0	0	0	0	0	0	0	0	0	0	0	0	1	0	0	0	0	1	0	0
NM_026369	Arpc5	chr1	+	154613672	154622710	1898	4	28.8275	31.5052	22.324	40.5426	26.574	35.3827	24.8307	34.9412	90.1614	86.8105	83.9846	79.686	60.08	72.354	76.9451	94.3395	143.94	124.434	95.7078	46.1035	67.0538	80.0841	59.5311	469.059	487.612	503	464	122	740	515	782	400	1050	8433	12263	9061	8783	2419	2475	8764	10731	21823
NM_010877	Ncf2	chr1	+	154655020	154684120	2596	15	1.00564	0.84393	0	0.60085	0.64134	0.82702	0.45386	0.38928	0.12507	0.09834	0.06099	0.0398	0.29054	0.14962	0.09629	0.05785	0.12056	0	0	0	0	3.20469	0	2.62612	0.04925	24	17	0	15	17	25	10	16	16	19	9	6	16	7	15	9	25
NM_001160256	Smg7	chr1	-	154684125	154749776	5803	23	53.5728	35.6659	30.3434	43.4725	33.1294	38.403	39.5107	52.5266	25.6287	27.6431	22.9459	28.3717	19.0169	18.1862	29.1753	25.8153	55.0261	55.6204	69.7541	25.0866	32.2994	14.1424	25.6537	28.2703	29.9428	2858	1606	507	2426	1963	2595	1946	4826	7329	11939	7569	9561	2341	1902	10160	8978	25507
NM_175460	Nmnat2	chr1	+	154802231	154966391	4523	11	21.5965	33.9063	10.6733	27.1748	38.3259	30.512	22.8453	25.5825	23.8503	13.8668	15.8925	33.9871	12.9654	29.3562	20.6133	54.8093	0.05536	0.18733	0	1.69749	4.08833	1.40221	1.03986	0	0	898	1190	139	1182	1770	1607	877	1832	5316	4668	4086	8927	1244	2393	5595	14857	20
NM_008485	Lamc2	chr1	-	154969886	155033577	5164	24	2.08537	3.49383	1.14333	5.71884	2.2948	3.12646	2.19033	3.11888	0.64838	1.01733	1.25366	1.84739	0.60249	0.6232	0.36464	0.7561	1.77454	0	11.9838	0	0	0	0	0.44197	0.06767	99	140	17	284	121	188	96	255	165	391	368	554	66	58	113	234	732
NM_010683	Lamc1	chr1	-	155066052	155179916	7622	28	53.9172	40.7482	27.0661	54.5307	32.1488	37.6771	42.2933	42.4688	34.1474	35.2525	30.5151	59.4773	26.8294	34.7388	34.8428	51.0932	45.3202	43.045	37.5457	7.97635	4.51042	0.04589	6.1287	18.8623	6.2153	3778	2410	594	3997	2502	3344	2736	5125	12826	19998	13221	26326	4338	4772	15937	23339	27593
NR_033736	E330020D12Rik	chr1	-	155251316	155261363	2827	4	0.26934	1.0029	0	0.11035	0.65822	0.66831	0.25006	0.33513	0.22252	0.23764	0.08712	0.14619	0.08337	0.15702	0.15915	0.0059	6.88599	2.03937	0	0	0	0	0	3.88292	3.55769	7	22	0	3	19	22	6	15	31	50	14	24	5	8	27	1	1555
NM_001033162	1700012A16Rik	chr1	+	155272339	155299704	2045	10	0.53191	1.95357	0	0.35594	1.00571	0.96586	0.57614	0.74125	0.19846	0.30223	0.12044	0.17683	0.41492	0.43412	0.35039	0.09791	1.38961	0	0	1.05176	2.45676	0.00744	0.00602	1.80696	0.04168	10	31	0	7	21	23	10	24	20	46	14	21	18	16	43	12	227
NM_007842	Dhx9	chr1	-	155302888	155334790	4613	28	143.557	92.3311	475.518	138.228	87.9585	130.092	125.893	161.865	172.888	209.763	199.73	172.037	135.309	156.619	201.465	140.957	33.8737	50.9142	13.3167	40.783	49.5693	31.6084	38.1674	24.1942	20.7551	6088	3305	6316	6132	4143	6988	4929	11822	39302	72018	52373	46086	13241	13021	55771	38969	12482
NM_028749	Npl	chr1	-	155350146	155396844	1403	12	21.5537	22.137	8.41647	13.8599	31.203	27.7282	11.505	18.1423	0.44837	0.40222	2.01877	1.58332	1.98237	0.94915	0.6295	2.3786	80.1452	80.1243	246.202	4.31774	6.26446	0.01084	0.01755	61.6691	83.1805	278	241	34	187	447	453	137	403	31	42	161	129	59	24	53	200	8982
NM_026380	Rgs8	chr1	+	155500167	155544795	5804	7	0.03748	0.04441	0	0.03583	0.03375	0.08878	0	0.02176	2.90542	4.54659	4.23437	1.94928	3.45997	1.57739	1.78295	2.50403	0	0	0	0	0	0	0	0	0	2	2	0	2	2	6	0	2	831	1964	1397	657	426	165	621	871	0
NM_011267	Rgs16	chr1	+	155587483	155592598	2335	5	9.54996	9.27219	11.899	9.44115	9.98243	13.4977	18.0643	14.4173	9.89855	15.0012	9.55327	9.09309	14.6568	8.8635	6.04465	2.64402	0	0	0	0	0.34891	0	0	0	0	205	168	80	212	238	367	358	533	1139	2607	1268	1233	726	373	847	370	0
NM_011882	Rnasel	chr1	+	155596556	155611351	4758	9	0.09145	0.10834	0	0.04371	0.14409	0.01805	0	0.11947	0.23031	0.25697	0.2884	0.29315	2.43726	0.65305	0.43078	0.17885	4.15188	0	0.94097	0	0	0	0.01294	4.66812	11.06	4	4	0	2	7	1	0	9	54	91	78	81	246	56	123	51	1578
NM_178243	5830403L16Rik	chr1	-	155696672	155698325	1654	1	0.06577	0.31166	0	0.06287	0.17764	0.31153	0.07123	0.15275	0.01227	0	0	0	0.057	0	0.02015	0.01009	0	0	0	0	0	0	0	0	0	1	4	0	1	3	6	1	4	1	0	0	0	2	0	2	1	0
NM_001008426	Gm5531	chr1	+	155721475	155724001	2527	1	0	0	0	0	0	0	0	0	0	0	0	0	0.03731	0	0	0	0	0	0	0	0	0	0	0	0	0	0	0	0	0	0	0	0	0	0	0	0	2	0	0	0	0
NM_178244	Teddm1	chr1	+	155738776	155740190	1415	1	0	0	0	0	0	0	0	0	0	0	0	0	0	0	0	0	0	0	0	0	0	0	0	0	0	0	0	0	0	0	0	0	0	0	0	0	0	0	0	0	0	0
NM_008131	Glul	chr1	+	155747075	155756844	2782	7	20.1365	10.5155	25.3424	35.5841	13.4126	14.6628	15.543	19.1615	58.587	48.0742	66.9919	50.5151	37.973	35.7807	49.3446	38.0261	141.482	47.6379	134.758	33.2937	43.1823	18.1558	33.8965	139.194	187.435	515	227	203	952	381	475	367	844	8032	9954	10594	8161	2241	1794	8238	6340	31441
NM_009782	Cacna1e	chr1	-	156239649	156573050	12698	47	0.03427	0.01015	0.0547	0	0.01543	0.09468	0.02784	0.03482	0.06872	0.12168	0.04988	0.12205	0.72763	0.08739	0.07611	0.0565	0	0	0	0	0	0	0	0	0	4	1	2	0	2	14	3	7	43	115	36	90	196	20	58	43	0
NM_010500	Ier5	chr1	-	156943497	156946766	3270	1	5.1228	6.26627	4.56698	5.02441	9.28453	9.03424	10.3049	7.35905	9.68081	8.15203	7.70935	13.5075	18.6254	25.1299	6.88466	8.67973	0	0	0	0.32888	5.60583	1.21394	0.00753	0.00302	0.08341	154	159	43	158	310	344	286	381	1560	1984	1433	2565	1292	1481	1351	1701	0
NM_008209	Mr1	chr1	-	156975008	156993910	2509	6	0.08671	0.05136	0.13842	0.08289	0.15614	0.34228	0.32872	0.22656	0.91393	0.63726	1.00967	1.61975	2.9122	1.23843	0.97632	0.88451	0	0	0	0	0	0	0	0	0	2	1	1	2	4	10	7	9	113	119	144	236	155	56	147	133	0
NM_021433	Stx6	chr1	+	157005833	157050647	2459	8	9.8204	12.0015	14.265	10.4874	10.9527	12.398	12.9369	11.1218	20.2842	16.8511	16.4547	22.1501	22.1035	21.8875	15.8845	20.1126	0	21.5282	1.90389	20.1012	7.59022	6.5005	0.27038	0.26519	0	222	229	101	248	275	355	270	433	2458	3084	2300	3163	1153	970	2344	2964	0
NM_011273	Xpr1	chr1	-	157122787	157264574	7651	15	3.38371	3.13296	2.08809	1.98431	4.39058	3.67037	2.58712	3.68181	7.28842	7.79892	6.65656	9.97284	11.423	6.8315	6.00691	8.79112	1.19608	5.05087	0.01782	1.11381	1.05355	0.00398	0	1.17902	0.22392	238	186	46	146	343	327	168	446	2748	4441	2895	4431	1854	942	2758	4031	731
NM_028250	Acbd6	chr1	+	157405250	157534363	1497	8	39.3833	50.361	32.4799	37.7879	43.3748	40.2713	38.6442	34.0484	25.0098	20.6432	22.9627	21.6258	20.1849	24.574	21.3502	25.4803	18.9914	17.3244	5.73857	11.5033	4.69193	8.17856	12.6166	12.9427	0.25052	542	585	140	544	663	702	491	807	1845	2300	1954	1880	641	663	1918	2286	2271
NM_010712	Lhx4	chr1	-	157548822	157589157	1853	6	0	0.1391	0	0	0.05285	0	0	0.03409	0.01095	0.0145	0	0	0.02544	0	0	0.009	0	0	0	0	0	0	0	0	0	0	2	0	0	1	0	0	1	1	2	0	0	1	0	0	1	0
NM_001024945	Qsox1	chr1	-	157625285	157660029	3361	12	10.7773	11.1196	5.47666	10.7049	9.81991	15.4074	22.6809	13.7183	7.90929	7.21173	5.74716	10.8516	21.6696	12.4641	6.22229	10.5695	0	0	0	0.0324	0.11753	0	0.01099	15.7391	21.046	333	290	53	346	337	603	647	730	1310	1804	1098	2118	1545	755	1255	2129	0
NM_001039184	Cep350	chr1	-	157692094	157820385	13308	38	1.33232	0.83281	1.06999	1.02361	1.53072	1.20673	0.78796	1.69908	2.0204	2.43622	2.81306	3.18315	2.78774	1.7428	2.50183	2.74086	7.70806	0.12042	5.08735	2.72915	2.05087	1.23999	0.45334	1.27921	0.93125	163	86	41	131	208	187	89	358	1325	2413	2128	2460	787	418	1998	2186	8194
NM_001160018	Tor1aip1	chr1	-	157851729	157883610	4302	10	4.72831	3.23529	3.06776	5.12438	3.11886	3.8128	3.69733	4.33108	7.96227	8.68877	7.51614	7.90155	10.6399	7.00346	7.91745	6.16703	40.3179	0	4.37943	13.1352	10.0802	6.39191	0.95018	12.4135	16.0661	187	108	38	212	137	191	135	295	1688	2782	1838	1974	971	543	2044	1590	13855
NM_172843	Tor1aip2	chr1	+	157882794	157915991	5857	7	9.13744	8.29518	7.53073	10.3862	9.83214	8.91475	8.36841	11.0533	13.1657	12.8144	11.9153	13.1098	8.15313	8.79136	12.3563	12.7516	21.8037	5.17961	29.2997	6.57525	9.44832	4.49495	9.82126	12.4933	9.69341	492	377	127	585	588	608	416	1025	3800	5586	3967	4459	1013	928	4343	4476	10201
NM_177838	Fam163a	chr1	-	157923096	158135156	3882	5	0.33625	0.39837	0.17893	0.05357	0.22706	0.1991	0.24281	0.30913	0.1725	0.16613	0.14955	0.35931	0.58288	0.32874	0.07727	0.15474	0	0	0	0	0	0	0	0	0	12	12	2	2	9	9	8	19	33	48	33	81	48	23	18	36	0
NM_001134741	Tdrd5	chr1	-	158185426	158233479	3444	18	3.03209	3.40516	3.32782	3.77418	2.3887	3.19174	2.60001	3.79622	4.2659	6.60879	4.57683	2.22001	2.54589	3.18996	4.99334	5.35848	0	0	0	0.31621	0	0	0	0	0	96	91	33	125	84	128	76	207	724	1694	896	444	186	198	1032	1106	0
NM_130456	Nphs2	chr1	+	158240866	158258166	3108	8	0.035	0	0	0.06692	0.12604	0.02763	0.07582	0.06097	0.02612	0.02594	0	0.01662	0	0.03571	0.03217	0.04832	0	0	0	0	0	0	0	0	0	1	0	0	2	4	1	2	3	4	6	0	3	0	2	6	9	0
NM_001198597	9430070O13Rik	chr1	-	158295060	158330121	2154	11	0	0	0.32247	0	0	0	0	0.02932	0.08479	0.10604	0.06534	0.03198	0.13131	0.33487	0.07736	0.06972	0	0	0	0	0	0	0	0	0	0	0	2	0	0	0	0	1	9	17	8	4	6	13	10	9	0
NM_009230	Soat1	chr1	-	158358239	158404459	4785	16	11.5255	14.4628	7.54849	14.0604	18.3389	15.7577	12.2377	19.0735	36.7088	40.8361	40.6955	37.8806	22.3041	36.55	41.6439	104.739	42.4697	40.9887	39.9722	18.512	23.192	11.2614	23.405	47.7186	37.8325	507	537	104	647	896	878	497	1445	8656	14543	11069	10526	2264	3152	11958	30036	16233
NM_009595	Abl2	chr1	+	158488918	158579750	10714	12	10.4472	8.60031	23.2097	8.57008	9.46095	10.364	8.95153	10.34	10.2807	10.6106	9.91592	10.9695	7.31256	8.16702	11.2886	9.71034	0.66485	6.91807	0.82515	2.39251	5.48194	0.60757	2.57991	3.84182	0.15593	1029	715	716	883	1035	1293	814	1754	5428	8461	6039	6825	1662	1577	7258	6235	569
NM_023141	Tor3a	chr1	-	158583748	158604470	3268	6	11.783	12.3825	12.9654	16.3234	8.18138	11.9041	15.9715	12.8331	17.2374	10.1593	13.8293	13.3155	5.81317	6.40093	16.7454	22.7721	0	0	0	1.77036	8.7784	10.0432	5.93387	0.00907	0.21387	354	314	122	513	273	453	443	664	2776	2471	2569	2527	403	377	3284	4460	0
NM_145413	Fam20b	chr1	-	158608702	158649041	4239	8	10.8289	9.81972	7.61953	10.0331	8.91805	9.62301	10.1728	9.90838	14.816	15.1001	13.1225	16.2939	13.2668	10.5108	13.2084	19.1972	0	0.7778	10.3098	0.33398	0.61444	0.43055	0.1278	23.2102	0.3378	422	323	93	409	386	475	366	665	3095	4764	3162	4011	1193	803	3360	4877	0
NR_027640	Ralgps2	chr1	-	158734297	158869757	7019	20	6.98933	8.42747	8.21375	7.54082	11.009	7.59796	6.44586	8.26061	17.6124	17.3966	17.8904	18.5743	12.2031	14.0395	16.3884	16.044	1.00593	13.7956	21.9203	4.53056	7.48141	2.95991	7.37265	11.9805	0.22465	451	459	166	509	789	621	384	918	6092	9088	7138	7571	1817	1776	6903	6749	564
NM_028333	Angptl1	chr1	+	158769154	158791209	2190	5	0	0	0	0	0	0	0.1076	0	0.00927	0.03681	0.08033	0.10222	5.81179	0	0.03805	0.0381	0	0	0	0	0	0	0	0	0.03892	0	0	0	0	0	0	2	0	1	6	10	13	270	0	5	5	0
NM_028540	1700057K13Rik	chr1	-	159029279	159038776	898	9	0	0	0	0.1158	0.10906	0	0	0	0.06779	0.04489	0	0.01918	0.20998	0.12358	0.05567	0	0	0	0	0	0	0	0	0	0	0	0	0	1	1	0	0	0	3	3	0	1	4	2	3	0	0
NM_177644	Rasal2	chr1	-	159065314	159342726	10046	18	2.03563	2.25777	3.28427	2.0909	1.86203	2.27389	1.70059	2.70975	3.91265	3.62717	3.4673	3.57395	5.24613	3.18688	4.53171	3.63582	0.00249	2.2974	0	3.61126	3.38278	0.88414	0.54907	0.00197	0.02291	188	176	95	202	191	266	145	431	1937	2712	1980	2085	1118	577	2732	2189	2
NR_027984	2810025M15Rik	chr1	+	159342483	159350367	1194	3	19.6781	19.8597	6.69009	31.7881	22.2285	18.4846	17.3673	19.4136	59.7387	41.7148	51.3768	44.6799	32.848	50.0025	53.6899	52.5033	50.2114	53.3765	81.8461	176.513	178.08	253.345	249.742	52.7445	41.8674	216	184	23	365	271	257	176	367	3515	3707	3487	3098	832	1076	3847	3757	4789
NM_001113775	BC026585	chr1	+	159388864	159419556	1928	9	2.76454	4.14424	1.26096	1.56411	4.16536	4.54333	2.62776	2.62076	1.5472	0.74567	1.15882	0.68773	1.63817	1.58285	1.41746	0.65774	22.1091	0	0	5.38731	0	0.01578	0	0.18449	0.07073	49	62	7	29	82	102	43	80	147	107	127	77	67	55	164	76	3405
NM_033354	Sec16b	chr1	+	159436927	159498556	4596	28	0.37868	0.50472	0.2267	0.13575	0.10655	0.39239	0.51271	0.24736	0.04857	0.10817	0.10335	0.25103	0.41027	0.1328	0.06526	0.06172	0	0	0	0	0	0	0	0	0	16	18	3	6	5	21	20	18	11	37	27	67	40	11	18	17	0
NM_207583	Fam5b	chr1	-	160175400	160286391	4101	8	0.1061	0.18855	0.08469	0.02536	0.11941	0.08376	0.17238	0.10781	0.77686	0.40298	0.48045	0.32332	2.05757	0.43296	0.61763	0.41094	0	0	0	3.10036	0	0.02225	0	0	0	4	6	1	1	5	4	6	7	157	123	112	77	179	32	152	101	0
NM_007495	Astn1	chr1	+	160292471	160621917	7164	23	0.04555	0.03598	0.09696	0.02903	0.01367	0.02397	0.01645	0.01763	0.63166	0.46325	0.56971	0.86052	3.19795	0.25559	0.5536	0.37499	0	0	0	0.0114	0	0.22716	2.20157	0	0	3	2	2	2	1	2	1	2	223	247	232	358	486	33	238	161	0
NM_001085376	Pappa2	chr1	-	160641862	160887569	8585	22	0.02534	0.01501	0	0	0.02282	0.04001	0.02745	0.02943	0.03309	0.02661	0.05738	0.45332	1.4002	0.09695	0.01553	0.19436	0.00583	0	0	0	0	0	0.00143	0	0	2	1	0	0	2	4	2	4	14	17	28	226	255	15	8	100	4
NM_011931	Rfwd2	chr1	+	161162457	161277711	5056	20	1.01117	0.96858	0.68691	0.69927	0.63922	0.93419	0.62919	0.84947	4.447	4.50437	5.27139	5.34381	2.6479	2.91916	3.87592	4.87112	1.24544	1.05286	1.00238	2.27243	2.86874	1.7417	1.20542	1.29757	0.15172	47	38	10	34	33	55	27	68	1108	1695	1515	1569	284	266	1176	1476	503
NR_028518	Scarna3a	chr1	+	161270438	161270555	118	1	0	0	0	0	0	0	0	0	0	0.11386	0.44726	0.29187	0	0	0.56488	0.14141	0	0	0	0	0	0	0	0	0	0	0	0	0	0	0	0	0	0	1	3	2	0	0	4	1	0
NM_022312	Tnr	chr1	+	161453900	161855053	5395	23	0	0	0	0	0	0	0	0	0.02633	0.02989	0.0163	0.04469	0.48058	0.02057	0.03707	0.00309	0	0	0	0.14635	0	0.00282	0.44274	0	0	0	0	0	0	0	0	0	0	7	12	5	14	55	2	12	1	0
NM_001162896	4930523C07Rik	chr1	+	161974511	162008718	4035	3	0.13479	0.09582	0.25822	0	0.04854	0.19155	0.0292	0.15653	0.00503	0	0.10464	0.02134	0.01168	0	0.02891	0.01654	0	0	0	0	0	0	0.0061	0	0	5	3	3	0	2	9	1	10	1	0	24	5	1	0	7	4	0
NM_177839	Tnn	chr1	-	162015160	162083706	5812	22	0.01872	0.13304	0.17927	0.01789	0.05055	0.08866	0.08109	0.13041	0.00349	0.00462	0	0.0237	0.39743	0	0.00287	0.00287	0	0	0	0	0	0	0	0	0	1	6	3	1	3	6	4	12	1	2	0	8	49	0	1	1	0
NM_025474	Mrps14	chr1	+	162125391	162131317	1970	3	31.0316	38.5963	33.1437	35.0492	33.5073	40.4977	29.9638	37.4474	42.8923	40.3354	55.1966	36.3283	37.1378	45.4873	42.2771	47.6861	119.1	84.8888	47.3797	170.888	137.603	278.805	257.165	81.1839	65.5133	562	590	188	664	674	929	501	1168	4164	5914	6181	4156	1552	1615	4998	5630	18742
NM_009786	Cacybp	chr1	-	162132498	162143023	2115	6	23.7096	34.2441	178.824	38.8412	45.4723	61.7589	41.1122	70.8352	136.578	119.4	151.476	119.922	71.4122	107.273	123.123	149.329	194.08	402.068	210.127	333.31	422.643	643.959	409.863	178.621	102.47	461	562	1089	790	982	1521	738	2372	14235	18795	18211	14729	3204	4089	15627	18928	32789
NM_001038621	Rabgap1l	chr1	-	162149305	162281702	6338	9	0.46339	0.549	0.98635	0.4758	0.54083	0.69103	0.27885	0.82712	7.30631	9.35309	10.95	8.44974	5.26588	3.93077	5.10852	13.6215	0	0	0	0.04081	0.19087	0.0024	0	0.00156	0	27	27	18	29	35	51	15	83	2282	4412	3945	3110	708	449	1943	5174	0
NM_001146330	Gpr52	chr1	-	162506799	162507884	1086	1	0.10016	0	0	0	0	0	0	0	0.03737	0.04949	0.0648	0.03171	0.08681	0	0.10741	0.03073	0	0	0	0	0	0	0	0	0	1	0	0	0	0	0	0	0	2	4	4	2	2	0	7	2	0
NM_001024952	Rc3h1	chr1	+	162836542	162905107	11011	20	4.33683	3.20689	5.04664	3.56978	3.94024	3.49407	2.48248	4.56595	9.24228	11.4153	12.887	11.0849	5.801	4.37902	10.6194	9.33628	0.00114	5.31123	0	5.23207	6.1816	5.25294	2.69706	0.00808	0.10605	439	274	160	378	443	448	232	796	5015	9355	8066	7088	1355	869	7017	6161	1
NM_080844	Serpinc1	chr1	+	162908737	162933146	2162	8	0.05031	0.05961	0.16064	0.0481	0.0906	0.07944	0.0545	0.08764	0.16895	0.14915	0.24411	0.09558	0.08722	0.10266	0.16957	0.18523	0	0.01704	0	0.0063	0.01142	0	0.01139	0	0	1	1	1	1	2	2	1	3	18	24	30	12	4	4	22	24	0
NM_173424	Zbtb37	chr1	-	162947887	162964390	3883	4	3.30559	2.92062	1.6994	2.06205	3.12752	2.96359	2.15435	2.79773	1.19675	1.94465	0.86987	1.23286	2.76795	1.50039	1.69514	1.43525	0	0	0	0.04207	7.52475	0	0.42172	0.10432	0.02634	118	88	19	77	124	134	71	172	229	562	192	278	228	105	395	334	0
NR_002840	Gas5	chr1	+	162965297	162968668	2554	4	53.1956	78.9179	103.756	61.6833	115.691	100.202	58.7263	99.8844	112.133	115.232	116.994	120.466	130.641	161.57	115.107	107.217	16.4842	39.0027	19.9859	115.311	99.5459	135.649	70.3258	11.7952	3.43071	1249	1564	763	1515	3017	2980	1273	4039	14113	21904	16985	17867	7078	7437	17642	16411	3363
NR_028543	Snord47	chr1	+	162968223	162968287	65	1	1.67348	0	21.3725	0	4.52016	3.96359	0	8.74528	24.9753	30.7996	22.4639	25.4327	21.0317	32.438	39.2241	42.8699	0	0	0	3.56033	6.07712	14.9751	0	0	0	1	0	4	0	3	3	0	9	80	149	83	96	29	38	153	167	0
NM_172644	Dars2	chr1	-	162970744	163000763	3582	17	18.0687	21.4068	21.1368	21.6856	16.8423	22.1048	14.9004	20.2776	18.1227	16.932	16.659	13.7828	12.2391	16.8998	19.2458	17.6502	0.88421	57.8657	11.8011	30.5172	28.2585	10.6192	19.1972	10.0486	17.9224	595	595	218	747	616	922	453	1150	3199	4514	3392	2867	930	1091	4137	3789	253
NM_027429	Cenpl	chr1	+	163001023	163016474	4327	4	1.50834	1.9657	2.16713	1.58611	2.15022	1.76638	1.63376	2.87557	5.0696	6.01781	6.80188	4.95868	4.25971	4.74459	6.01931	6.26637	8.1848	5.61483	0	11.7914	13.2827	11.6203	9.8453	8.22254	22.97	60	66	27	66	95	89	60	197	1081	1938	1673	1246	391	370	1563	1625	2829
NM_001039482	Klhl20	chr1	-	163018509	163061610	4037	12	12.691	12.4499	10.3236	11.0245	12.1784	11.6149	11.5866	10.5919	6.20285	6.81621	6.69348	6.34716	7.68347	7.02337	7.11628	6.65452	0	0	0.23081	1.6894	0.14371	6.09945	1.94887	5.13961	0.06123	471	390	120	428	502	546	397	677	1234	2048	1536	1488	658	511	1724	1610	0
NM_028664	Ankrd45	chr1	+	163072843	163100638	3723	7	5.17148	3.73844	2.98515	3.51928	2.42014	4.17509	1.93046	3.51174	0.00545	0.02887	0.02835	0.01388	0.02532	0	0.03133	0.32717	0	0.13358	0.10377	0.2267	0.6565	3.43971	1.70315	0.88108	1.01649	177	108	32	126	92	181	61	207	1	8	6	3	2	0	7	73	0
NM_001195189	4930469G21Rik	chr1	-	163086974	163089445	954	2	0.22804	0.13509	0.36405	0	0.41064	0.27006	0.49401	0.13241	0	0	0	0	0	0	0	0.03498	0	0	0	0	0	0	0	0	0	2	1	1	0	4	3	4	2	0	0	0	0	0	0	0	2	0
NM_007453	Prdx6	chr1	-	163170243	163181297	2334	5	145.175	149.357	67.556	188.28	104.818	158.473	133.37	153.165	188.171	137.791	206.131	177.815	76.8097	133.342	185.358	193.897	642.55	434.24	644.64	755.132	520.009	731.43	641.227	411.662	256.534	3115	2705	454	4226	2498	4307	2642	5660	21643	23936	27348	24101	3803	5609	25962	27122	119797
NM_009452	Tnfsf4	chr1	+	163325569	163348337	1609	3	0	0	0	0	0	0.05337	0.07323	0	0.02522	0.02505	0	0.0214	0.0293	0	0	0.02074	0	0	0	0	0	0	0	0	0	0	0	0	0	0	1	1	0	2	3	0	2	1	0	0	2	0
NM_183391	Tnfsf18	chr1	+	163424788	163435421	2064	3	0	0	0	0	0	0	0	0.1224	0.01966	0.03255	0.00852	0.08343	0.22839	0	0	0.02425	0	0	0	0	0	0	0	0	0	0	0	0	0	0	0	0	4	2	5	1	10	10	0	0	3	0
NM_010177	Fasl	chr1	-	163710820	163718626	1937	4	0	0	0.1793	0	0	0	0	0.03261	0.01048	0	0.00908	0	0.04867	0	0.03441	0.01723	0	0	0	0	0	0	0	0	0.17601	0	0	1	0	0	0	0	1	1	0	1	0	2	0	4	2	0
NM_172645	AI848100	chr1	-	163746243	163806792	6308	24	1.67269	1.28709	7.48783	2.20897	2.90333	2.66836	1.7931	3.12397	11.0534	13.73	12.8483	14.4138	8.86305	8.4091	13.8636	14.2179	5.15	0.073	12.4117	4.25137	4.88247	5.58888	1.43266	2.28525	0.26619	97	63	136	134	187	196	96	312	3436	6446	4607	5280	1186	956	5248	5375	2595
NM_026078	Pigc	chr1	+	163899319	163903566	3301	2	1.8783	2.96707	1.89381	2.01609	2.40318	3.38204	1.85602	3.94154	4.02038	4.18427	4.49264	4.96101	8.22559	6.35374	3.77599	5.18623	0	0	0	0	2.12779	0	4.71456	2.22688	0.05681	57	76	18	64	81	130	52	206	654	1028	843	951	576	378	748	1026	0
NM_001038619	Dnm3	chr1	-	163917433	164408161	7519	21	0.0434	0.05142	0.04619	0.05532	0.06513	0.02284	0.03134	0.0504	0.08636	0.16976	0.06083	0.20383	2.64571	0.13283	0.09087	0.07323	0	0	0	0	0	0	0	0	0	3	3	1	4	5	2	2	6	32	95	26	89	422	18	41	33	0
NR_002870	Dnm3os	chr1	+	164147754	164155681	7928	1	0.01372	0.01626	0.26284	0.05247	0	0.16248	0.11889	0.1195	0.02048	0.0339	0.03328	0.32364	10.0488	0.15397	0.00841	0.07577	0	0	0	0	0	0	0.40068	0	0	1	1	6	4	0	15	8	15	8	20	15	149	1690	22	4	36	0
NM_144877	Mettl13	chr1	-	164463802	164478476	2791	8	14.2255	10.8509	9.58163	19.2622	9.29891	11.8155	14.8174	10.7492	10.8551	12.2373	12.8585	9.12523	9.45842	9.42328	12.8725	7.34753	0.01794	0	20.642	4.54093	3.16233	2.93719	0.00441	38.9371	0.96808	365	235	77	517	265	384	351	475	1493	2542	2040	1479	560	474	2156	1229	4
NM_016796	Vamp4	chr1	+	164500959	164529209	2532	8	0.64441	1.32333	3.29197	0.69817	1.77926	0.78009	0.2792	1.64636	7.20495	6.64374	6.37126	10.2967	12.8649	7.58221	6.25223	10.6494	3.07036	0	5.60984	4.11294	3.04216	3.0274	7.65873	4.27678	0.18178	15	26	24	17	46	23	6	66	899	1252	917	1514	691	346	950	1616	621
NM_010865	Myoc	chr1	+	164569281	164579825	2080	3	0	0	0	0	0	0	0	0	0.00976	0.00646	0	0.02484	0.29463	0.08003	0	0.04011	0	0	0	0	0	0	0	0	0	0	0	0	0	0	0	0	0	1	1	0	3	13	3	0	5	0
NM_001177581	7420461P10Rik	chr1	-	164577374	164588350	741	4	0	0	0	0	0	0	0	0	0.02739	0.03626	0	0	0	0	0.06746	0	0	0	0	0	0	0	0	0	0	0	0	0	0	0	0	0	0	1	2	0	0	0	0	3	0	0
NM_001081290	Prrc2c	chr1	-	164601916	164670687	10444	35	72.9272	41.559	46.0233	46.8854	53.1507	41.8453	49.5924	64.0191	18.2485	29.0308	25.7078	27.0733	27.2441	26.5902	26.4397	23.3593	52.1991	79.0184	71.8028	68.6517	45.5069	30.5827	56.3462	32.7391	25.6314	7002	3368	1384	4709	5668	5089	4396	10586	9392	22566	15262	16420	6036	5005	16571	14621	43548
NM_144878	Fmo4	chr1	-	164724014	164742680	1787	9	0	0	0	0.11638	0	0	0	0	0.06813	0.00752	0.00984	0.09636	0.05276	0.03105	0.10258	0.01867	0	0	0	0	0	0	0	0	0	0	0	0	2	0	0	0	0	6	1	1	10	2	1	11	2	0
NM_010231	Fmo1	chr1	-	164759692	164796679	2326	9	0	0.16622	0	0	0	0.07384	0.05065	0.10862	0.0349	0.05199	0.0832	0.47381	4.80318	0.16698	0.02149	0.06456	0	0	0	0	0	0	0	0	0	0	3	0	0	0	2	1	4	4	9	11	64	237	7	3	9	0
NM_018881	Fmo2	chr1	-	164805178	164828843	3336	9	0	0.03863	0	0	0	0.02574	0.03532	0	0.02433	0.06444	0.0791	0.17034	1.31416	0.09979	0.02997	0.01501	0	0	0	0	0	0	0	0	0	0	1	0	0	0	1	1	0	4	16	15	33	93	6	6	3	0
NM_001178038	Fmo6	chr1	-	164846682	164867356	1870	8	0	0	0	0	0	0	0	0	0	0.00719	0	0	0.05042	0.02967	0	0	0	0	0	1.29579	0	0.00813	0	0	0	0	0	0	0	0	0	0	0	0	1	0	0	2	1	0	0	0
NM_008030	Fmo3	chr1	-	164883931	164914622	2010	9	0	0.06412	0	0	0	0	0	0	0	0	0	0	0.11726	0	0.00829	0.0083	0	0	0	0	0	0	0	0	0	0	1	0	0	0	0	0	0	0	0	0	0	5	0	1	1	0
NM_030071	4921528O07Rik	chr1	-	164954433	165015801	2956	22	0	0	0	0	0	0	0	0	0	0	0	0.00583	0.03189	0	0	0	0	0	0	0.02763	0	0	0	0	0	0	0	0	0	0	0	0	0	0	0	0	1	2	0	0	0	0
NM_175686	Prrx1	chr1	-	165175250	165243781	4964	5	2.45426	0.93461	2.65865	1.25688	0.98647	2.62962	4.55716	4.12247	0.65407	0.44119	0.69816	9.12692	12.0319	1.08424	0.26184	0.81682	0	0	0	0	0	0	0	0	0	112	36	38	60	50	152	192	324	160	163	197	2631	1267	97	78	243	0
NM_178883	Gorab	chr1	-	165315040	165333772	2509	5	4.16203	5.75277	4.15269	4.68332	5.89417	4.62076	3.70981	5.05988	6.38133	8.02736	7.29209	7.7487	8.22932	6.81136	7.59137	7.58148	0	0	0	10.1894	3.86216	6.97108	0	0	0.31254	96	112	30	113	151	135	79	201	789	1499	1040	1129	438	308	1143	1140	0
NM_001143956	Mettl11b	chr1	-	165633124	165655363	1053	4	0	0	0	0	0.09301	0	0	0	0	0	0	0	0.04477	0	0	0.01585	0	0	0	0	2.39146	0	0	0	0	0	0	0	0	1	0	0	0	0	0	0	0	1	0	0	1	0
NM_010629	Kifap3	chr1	+	165709810	165847231	3907	21	3.92564	3.16656	10.0449	4.68431	3.43418	4.54996	2.53315	6.46638	22.2921	26.9237	26.0168	24.6952	18.0018	13.662	25.9447	26.7137	16.3318	2.69669	0	6.63056	10.221	8.53686	27.2812	0.66509	0.15271	141	96	113	176	137	207	84	400	4292	7829	5778	5603	1492	962	6083	6255	5097
NM_028776	Scyl3	chr1	+	165860195	165885257	4069	14	9.0892	8.70973	6.2308	10.2734	8.97775	10.6793	6.86255	9.12713	10.7621	10.2232	11.5653	9.92832	10.276	12.3681	11.9665	11.0269	0.04	1.0638	1.48569	5.5168	4.48078	7.92412	5.62209	6.06318	4.78014	340	275	73	402	373	506	237	588	2158	3096	2675	2346	887	907	2922	2689	13
NM_201364	BC055324	chr1	-	165884137	165924912	2914	24	32.0655	35.3802	33.61	30.1896	27.8619	34.8639	18.2757	38.6462	27.103	26.8122	30.089	22.4677	17.7948	23.4397	29.4105	27.6457	0.04726	9.17184	2.02777	47.3653	52.8926	39.2649	11.7461	13.5727	2.13231	859	800	282	846	829	1183	452	1783	3892	5815	4984	3802	1100	1231	5143	4828	11
NM_027279	2810422O20Rik	chr1	+	165925076	165927374	1457	2	3.65823	4.86478	10.965	4.28221	3.96587	4.00802	2.8303	4.42166	8.48189	8.38255	9.99748	6.77221	5.62963	7.08332	8.44057	9.16178	30.0468	0	0	11.6509	11.8104	9.49915	18.2276	6.96435	40.5051	49	55	46	60	59	68	35	102	609	909	828	573	174	186	738	800	3497
NM_011345	Sele	chr1	+	165978365	165987808	2912	14	0.03735	0	0	0.03571	0	0.05898	0.04046	0	0.00697	0	0.01208	0.02957	0.08094	0	0	0	0	0	0	0	0	0	0	0	0	1	0	0	1	0	2	1	0	1	0	2	5	5	0	0	0	0
NM_011346	Sell	chr1	+	165992207	166010916	2321	9	0.09373	0	0	0.0448	0	0.037	0	0	0	0	0	0	0.02031	0	0	0	0	0	0	0	0	0	0	0	0	2	0	0	1	0	1	0	0	0	0	0	0	1	0	0	0	0
NM_011347	Selp	chr1	+	166053832	166079876	3032	15	0.32288	0.29753	0.11455	0.13719	0.1292	0.33989	0.42745	0.3333	0.20078	0.24373	0.12185	0.05112	0.07774	0.0732	0.1374	0.1761	0	0	0	0	0	0	0	0	0	9	7	1	4	4	12	11	16	30	55	21	9	5	4	25	32	0
NM_007976	F5	chr1	+	166081990	166150405	7408	25	0.16152	0.34793	0.42194	0.35093	0.14542	0.53326	0.3499	0.49451	6.59341	10.204	9.34466	6.33898	3.28988	6.03695	7.1847	13.992	0	0	0	0	0	0.94851	0	0	0	11	20	9	25	11	46	22	58	2407	5626	3935	2727	517	806	3194	6212	0
NM_054087	Slc19a2	chr1	+	166179186	166195500	3546	6	22.6081	25.9489	16.7481	18.4161	26.7628	25.9135	23.026	27.2163	31.114	43.1348	38.0965	24.6889	21.6026	22.4855	34.9724	35.7058	0	10.2435	0	3.18251	3.12955	6.78961	0.50346	0.93063	0.00481	737	714	171	628	969	1070	693	1528	5437	11384	7679	5084	1625	1437	7442	7588	0
NM_029115	4930455F23Rik	chr1	+	166205729	166217978	1898	6	3.38135	5.97512	5.30653	3.67075	6.0372	4.79612	2.79345	5.95664	8.26453	6.26497	7.77652	6.36907	10.9033	10.6119	7.48907	8.21987	0	0	0	1.21212	0	2.87674	2.30288	0.01041	0.29639	59	88	29	67	117	106	45	179	773	885	839	702	439	363	853	935	0
NM_001160209	Blzf1	chr1	-	166219931	166237615	4014	7	5.14886	5.26534	8.47925	5.85473	5.27014	6.05466	3.40491	7.34825	7.96735	8.8603	9.70769	7.93651	7.4339	8.03123	9.34486	9.26163	35.9595	13.8858	0.01132	18.3508	10.0838	16.1601	12.4841	18.9951	0.95766	190	164	98	226	216	283	116	467	1576	2647	2215	1850	633	581	2251	2228	11530
NM_178071	Nme7	chr1	+	166237806	166279566	2382	10	8.7222	9.57616	7.14436	13.0092	9.45654	9.0132	8.40876	11.6934	14.5421	13.0525	16.1816	10.9957	8.94514	8.03639	14.5441	13.2955	0.06832	0	0.01908	21.7626	20.4544	51.7505	43.6565	8.01374	2.69442	191	177	49	298	230	250	170	441	1707	2314	2191	1521	452	345	2079	1898	13
NM_009721	Atp1b1	chr1	-	166367398	166388486	2424	6	39.041	56.9931	25.9331	38.3085	76.7253	46.6588	43.8914	49.1942	37.6968	31.7721	31.5338	39.6616	51.9824	33.8089	37.308	70.1579	29.6133	32.3633	25.8674	6.96376	12.7108	0.16941	6.84695	53.1188	21.5898	870	1072	181	893	1899	1317	903	1888	4503	5732	4345	5583	2673	1477	5427	10192	5734
NM_019759	Dpt	chr1	+	166726863	166754397	1636	4	0.06649	0	0	0	0	0.36745	0.28807	0.27025	0	0	0	0	2.79498	0	0	0	0	0	0	0	0	0	0	0	0	1	0	0	0	0	7	4	7	0	0	0	0	97	0	0	0	0
NM_008510	Xcl1	chr1	-	166861779	166865641	502	3	0	0	0	0	0	0	0	0	0	0	0	0	0	0.11053	0	0	0	0	0	0	0	0	0	0	0	0	0	0	0	0	0	0	0	0	0	0	0	0	1	0	0	0
NM_032005	Tbx19	chr1	-	167067984	167090904	2662	8	0	0.04841	0	0	0.07358	0	0.04426	0.04745	0.00762	0.04038	0.03304	0.02588	0.01771	0.10422	0.03756	0.02507	0	0	0	0	0	0	0	0	0	0	1	0	0	2	0	1	2	1	8	5	4	1	5	6	4	0
NM_145512	Sft2d2	chr1	-	167104472	167124564	5526	8	3.97626	5.29389	3.01675	5.70174	8.41839	5.85883	3.83784	5.54339	13.2088	14.394	12.9984	19.5292	9.52015	14.2179	11.6128	13.923	43.7546	5.62319	17.376	6.20297	0.00223	0.04679	1.31456	10.6992	1.3635	202	227	48	303	475	377	180	485	3597	5920	4083	6267	1116	1416	3851	4611	19314
NM_145513	Tiprl	chr1	-	167142417	167167089	4395	7	8.83576	9.52981	15.4093	10.5761	14.1056	13.1503	7.10414	14.8883	22.5318	20.9933	26.022	22.7133	21.0977	27.2822	21.1568	30.5244	12.0089	51.9351	57.9153	30.1345	30.8365	52.6348	53.2133	44.3882	6.04104	357	325	195	447	633	673	265	1036	4880	6867	6501	5797	1967	2161	5580	8040	4216
NM_001081126	Gpr161	chr1	+	167225897	167251982	1943	7	2.85517	3.38265	0.53624	2.0337	2.0666	2.69611	2.85003	2.79557	1.26371	1.31387	0.80582	1.71049	3.32382	1.8562	1.61235	2.07822	15.8627	0.89111	0	0	0	0	0	0.02034	0.20618	51	51	3	38	41	61	47	86	121	190	89	193	137	65	188	242	2462
NM_028759	Dcaf6	chr1	-	167259631	167390594	3306	19	6.38313	9.04368	5.25262	5.50441	7.70223	7.06556	5.91602	8.29147	6.58615	7.44551	5.67781	9.27676	14.9006	10.0701	5.25218	9.07479	0.00379	0	0	0	0.26137	0.0414	0.00745	0	0	194	232	50	175	260	272	166	434	1073	1832	1067	1781	1045	600	1042	1798	1
NM_027430	Brp44	chr1	+	167391339	167411345	854	5	6.62338	11.016	6.10017	5.23584	9.74781	8.74867	8.1399	7.24791	7.91264	7.99241	8.61069	11.675	25.3916	7.79663	5.6977	7.75679	76.6225	71.6075	47.449	6.88621	0.28909	7.78263	0	26.251	63.9554	52	73	15	43	85	87	59	98	333	508	418	579	460	120	292	397	5227
NM_173029	Adcy10	chr1	+	167415314	167506904	5209	34	0	0	0.06667	0	0.0188	0.03297	0.04524	0.02425	0.0039	0	0	0.00331	0.00905	0	0.0032	0.00641	0	0	0.54537	0	0	0	0.16546	0.38315	0.00655	0	0	1	0	1	2	2	2	1	0	0	1	1	0	1	2	0
NM_001083897	Mpzl1	chr1	-	167522312	167564672	2356	6	64.3147	100.21	27.2713	49.9628	80.8935	83.8001	63.7116	72.5969	38.4144	37.6677	34.7214	52.2377	54.3632	61.4915	32.9316	45.61	0	0	23.2378	12.521	7.58149	11.8716	11.9726	6.74342	35.5081	1393	1832	185	1132	1946	2299	1274	2708	4460	6605	4650	7147	2717	2611	4656	6440	0
NM_178593	Rcsd1	chr1	-	167579076	167638225	2670	7	8.18878	8.44669	0.26015	1.75258	2.93444	5.72518	3.30959	5.18057	0.60801	0.39251	0.59958	0.72879	3.53109	0.68578	0.31206	0.89991	0	0	0	0	0	0	6.35445	0	0	201	175	2	45	80	178	75	219	80	78	91	113	200	33	50	144	0
NM_011804	Creg1	chr1	+	167693911	167705435	2125	4	7.72952	12.4324	2.61499	4.89347	17.7899	12.0027	6.43167	10.9379	6.10207	4.9824	6.82163	6.26406	11.4689	7.49388	6.13229	7.41246	58.5997	45.195	48.3942	2.58167	11.3508	0.19324	9.53118	28.7854	26.3603	151	205	16	100	386	297	116	368	639	788	824	773	517	287	782	944	9947
NM_001113394	Cd247	chr1	+	167718812	167801284	2957	9	2.17038	1.43821	8.45648	1.40665	2.15282	2.14912	1.31488	2.02916	8.04287	11.0233	9.25716	11.2335	5.35647	6.43615	9.46744	11.1616	0	0	5.52601	1.75399	1.22732	0.09258	3.98058	0	0	59	33	72	40	65	74	33	95	1172	2426	1556	1929	336	343	1680	1978	0
NM_198934	Pou2f1	chr1	-	167805603	167865031	2684	17	10.1319	7.44233	4.14072	7.12871	9.81558	6.52722	9.96479	9.57759	3.17542	5.40145	1.88113	5.3893	4.25034	5.45764	4.02937	3.93524	61.3952	7.4735	61.1856	15.8903	0.50131	12.3021	8.84432	6.37581	30.0351	250	155	32	184	269	204	227	407	420	1079	287	840	242	264	649	633	13163
NM_001033344	Dusp27	chr1	-	168028279	168058029	4025	6	20.2689	10.4699	20.6225	14.5193	4.57444	11.6922	15.6315	10.341	0.26216	0.1836	0.07867	0.52623	0.96037	0.73062	0.15318	0.51405	7.47083	12.7175	6.04724	0	0	0	0	0	0	750	327	239	562	188	548	534	659	52	55	18	123	82	53	37	124	2402
NM_021610	Gpa33	chr1	+	168060591	168096641	2293	7	47.4859	54.3478	20.9018	62.5822	46.6407	44.231	64.8455	44.4299	0.71683	0.39845	0.28387	0.31541	0.28782	0.16939	0.59592	1.1643	28.2751	53.9251	95.9016	0	0.2261	0	0	25.974	66.4549	1001	967	138	1380	1092	1181	1262	1613	81	68	37	42	14	7	82	160	5179
NM_175296	Mael	chr1	-	168131516	168168875	1546	12	4.43267	11.8369	4.94222	4.57378	15.5837	15.9979	4.11537	15.0343	0.01313	0	0	0	0	0	0	0.17269	25.2481	0.04766	1.71993	0.72204	0	7.55535	0	3.89843	0.04962	63	142	22	68	246	288	54	368	1	0	0	0	0	0	0	16	3118
NM_001164528	Ildr2	chr1	+	168184270	168246963	8260	10	0.19754	0.07801	0.16819	0.1133	0.15414	0.18714	0.15691	0.1147	0.51837	0.49938	0.71135	0.82973	7.4705	1.2696	0.48821	0.5232	0	0	0	0	0	0.00552	0.00596	0	0	15	5	4	9	13	18	11	15	211	307	334	398	1309	189	242	259	0
NM_030245	Tada1	chr1	+	168309298	168323752	2145	8	3.80337	3.18426	2.59061	3.53893	2.28291	3.80344	3.84499	3.32733	13.8405	14.3631	15.8453	13.9848	18.0649	11.6145	14.8693	14.0877	76.9336	26.7319	23.3941	32.4936	19.9636	22.9306	11.8531	40.5299	67.7182	75	53	16	73	50	95	70	113	1463	2293	1932	1742	822	449	1914	1811	13182
NM_175170	Pogk	chr1	-	168323741	168339959	7372	6	0.36888	0.36711	0.37689	0.42317	0.31884	0.48927	0.46349	0.41981	2.65905	3.49206	2.04272	2.72363	6.17706	2.34077	3.1985	3.44265	9.62852	0	0	0	0.61788	0.77572	0.20209	0	0	25	21	8	30	24	42	29	49	966	1916	856	1166	966	311	1415	1521	5670
NM_001164306	Gm4846	chr1	-	168413744	168427719	1744	8	0	0	0	0	0	0	0	0	0	0	0	0	0	0	0	0	0	0	0	0	0	0	0	0	0	0	0	0	0	0	0	0	0	0	0	0	0	0	0	0	0	0
NM_001164312	Gm4847	chr1	-	168559102	168577824	3012	9	0	0.04279	0	0	0	0	0	0	0	0	0	0	0	0	0	0	0	0	0	0	0	0	0	0	0	0	1	0	0	0	0	0	0	0	0	0	0	0	0	0	0	0
NM_172844	Fmo9	chr1	-	168592186	168611976	3065	10	0.03549	0	0.11331	0	0	0	0	0	0	0	0	0	0	0	0.00544	0	0	0	0	0	0	0	0	0	0	1	0	1	0	0	0	0	0	0	0	0	0	0	0	1	0	0
NM_001160262	Fam78b	chr1	+	168931548	169021433	4986	3	0	0.12923	0	0.14599	0.03928	0.12057	0.04726	0.10134	0.18721	0.34493	0.17289	0.2314	1.4749	0.17805	0.11363	0.23761	0	0	0	0.05734	0	0.00305	0	0	0	0	5	0	7	2	7	2	8	46	128	49	67	156	16	34	71	0
NM_030724	Uck2	chr1	-	169156214	169215258	1338	7	109.833	125.79	72.4197	126.991	142.806	112.45	129.445	116.455	65.4728	71.4079	61.2702	85.3282	50.6633	85.0537	61.8978	69.6617	140.897	128.648	56.2389	29.9527	73.2899	31.7708	77.1498	55.0136	97.9808	1351	1306	279	1634	1951	1752	1470	2467	4317	7111	4660	6630	1438	2051	4970	5586	15059
NM_001039483	Tmco1	chr1	+	169238801	169264109	4474	7	7.14802	5.93378	11.1007	7.7397	6.28249	6.46867	4.3979	7.43976	31.3096	30.0524	37.2054	23.0935	25.7827	22.5342	30.5603	32.7079	7.99702	38.8564	33.4854	72.5835	75.7148	57.9162	64.586	61.7772	47.0025	294	206	143	333	287	337	167	527	6903	10007	9462	6000	2447	1817	8205	8770	2858
NM_019993	Aldh9a1	chr1	+	169280122	169298661	2833	11	33.5583	45.7172	44.6235	38.7608	39.0296	45.4094	33.7702	42.9615	57.7472	50.9792	56.937	44.7126	38.6872	57.2095	61.6732	34.0079	46.4649	8.97895	0.08022	42.4104	34.1	24.6684	15.5849	9.29438	68.6354	874	1005	364	1056	1129	1498	812	1927	8062	10749	9169	7356	2325	2921	10485	5774	10515
NM_025569	Mgst3	chr1	-	169302515	169323928	635	6	19.3571	23.745	2.73467	25.5462	17.8908	21.7737	20.5956	17.7048	20.7399	18.0276	21.7201	16.4608	28.581	24.3789	15.2992	21.7311	31.2477	32.604	52.5395	65.707	21.5585	81.8416	63.9271	55.9365	137.864	113	117	5	156	116	161	111	178	649	852	784	607	385	279	583	827	1585
NM_001013382	Lrrc52	chr1	-	169375806	169396911	1137	2	0.09567	0	0	0	0	0	0	0	0.03569	0.02363	0.03094	0	0.04146	0.0976	0.01466	0.14675	0	0	0	0	0	0	0	0	0	1	0	0	0	0	0	0	0	2	2	2	0	1	2	1	10	0
NM_009107	Rxrg	chr1	+	169528493	169569754	2132	10	0.51021	0.30223	1.4661	0.53651	0.09187	0.36252	0.38684	0.26662	2.79831	4.16568	4.66209	2.26155	5.04125	2.31625	4.01745	1.51832	26.2589	2.86833	14.8277	2.41995	0	14.1818	8.46039	6.94216	0.08395	10	5	9	11	2	9	7	9	294	661	565	280	228	89	514	194	4472
NM_033652	Lmx1a	chr1	+	169619689	169778864	3338	8	0.16294	0.11582	0.41618	0.0623	0.1467	0.18009	0.24708	0.13245	1.19761	1.25586	1.54946	1.9913	2.95155	5.85113	0.72886	2.0495	0	0	0	0	0	0	0.64549	0	0	5	3	4	2	5	7	7	7	197	312	294	386	209	352	146	410	0
NM_183355	Pbx1	chr1	-	170084000	170362389	6910	9	0.91303	0.65275	2.11096	1.62526	0.76535	1.62807	1.09126	1.59043	13.6556	14.0797	17.0677	24.8084	25.5553	14.8953	15.7137	13.4501	0.00544	0	0	6.15049	15.4311	17.0425	9.68236	0.00286	0.03084	58	35	42	108	54	131	64	174	4650	7241	6704	9955	3746	1855	6516	5570	3
NM_023284	Nuf2	chr1	-	171428065	171461595	2405	14	9.63383	9.80609	29.1706	9.46902	9.85477	11.8551	7.00561	13.63	26.9076	25.5034	30.7004	25.9984	23.7171	26.6933	28.3666	32.0119	8.08385	1.77685	0	44.5862	33.6705	42.0163	14.9591	9.97478	1.65506	213	183	202	219	242	332	143	519	3189	4565	4197	3631	1210	1157	4094	4614	1553
NM_009063	Rgs5	chr1	+	171585632	171623657	1809	5	0.18039	0.07124	0	0.05748	0.05414	0.04747	0.13026	0.2444	1.63776	2.65156	1.22533	0.94239	4.27362	1.07353	0.82905	1.76175	0	0	0	0	0	0	0	0	0	3	1	0	1	1	1	2	7	146	357	126	99	164	35	90	191	0
NM_009062	Rgs4	chr1	-	171671608	171677773	2941	5	0.07397	0	0.11809	0.10607	0.1665	0.4088	0.08012	0.30066	4.08471	3.90153	1.87227	1.95563	8.06238	2.37716	2.05111	1.91766	0	0	0	0	0	0	0	0	0	2	0	1	3	5	14	2	14	592	854	313	334	503	126	362	338	0
NM_001033185	1700084C01Rik	chr1	+	171859070	171864784	1440	4	0.07554	0	0	0	0	0.05964	0	0	0.23956	0.34523	0.40315	0.287	4.35391	0.8477	0.27773	0.22016	0	29.3817	0	0	0.1543	0	1.89815	0	0	1	0	0	0	0	1	0	0	17	37	33	24	133	22	24	19	0
NM_010476	Hsd17b7	chr1	-	171879668	171899336	4575	9	5.08812	5.6056	6.14897	5.61412	4.79516	6.68251	4.86738	6.44719	16.611	21.3244	17.223	19.6855	12.2719	15.6331	27.9442	17.6196	0	0.65223	0	6.2605	2.48232	0.2859	5.42549	0.01512	0.11737	214	199	81	247	224	356	189	467	3745	7261	4479	5230	1191	1289	7672	4831	0
NM_022563	Ddr2	chr1	-	171902438	172019075	8290	17	1.27278	1.04155	1.75956	0.79025	0.56707	1.49172	1.84762	1.28759	0.17135	0.16045	0.21221	1.38758	6.75542	0.2945	0.11659	0.35425	10.1147	14.1824	6.51641	0.03941	0	0.02568	0.00891	4.26319	8.91512	97	67	42	63	48	144	130	169	70	99	100	668	1188	44	58	176	6698
NM_133806	Uap1	chr1	-	172072134	172105077	2283	11	30.9224	35.9014	26.622	33.4323	33.332	44.8385	27.4556	40.8066	28.5499	22.6465	32.7108	33.2032	28.6598	36.1886	26.7585	33.3937	171.233	52.2653	27.8532	11.5559	6.16937	13.024	0.87907	19.1547	0.41814	649	636	175	734	777	1192	532	1475	3212	3848	4245	4402	1388	1489	3666	4569	31227
NM_010633	Uhmk1	chr1	-	172129387	172145524	2024	8	5.5893	4.90275	5.83414	3.54499	6.04847	5.30372	4.65698	6.24114	5.93535	10.17	4.85002	8.38884	6.96388	7.10024	7.7556	7.24649	3.68636	11.8398	0.02246	0	0	0.02254	1.41738	8.07899	0.21477	104	77	34	69	125	125	80	200	592	1532	558	986	299	259	942	879	596
NM_001033499	Sh2d1b2	chr1	+	172163002	172181718	399	4	0	0	0	0	0	0	0	0	0	0	0	0	0	0	0	0	0	0	0	0	0	0	0	0	0	0	0	0	0	0	0	0	0	0	0	0	0	0	0	0	0	0
NM_012009	Sh2d1b1	chr1	+	172207455	172215793	1433	4	0	0	0	0	0	0	0	0	0.01416	0.0375	0.01228	0.01202	0.0329	0.07744	0.01163	0.03493	0	0	0	0	0	0	0	0	0	0	0	0	0	0	0	0	0	1	4	1	1	1	2	1	3	0
NM_001198955	Gm7694	chr1	-	172228324	172236463	3833	3	0.19865	0.67244	0.27183	0.40694	1.3031	0.80657	0.46108	0.44491	1.01118	0.7817	0.63337	3.10887	1.69719	1.96872	0.68255	1.59328	0	0	0	0	0	0	0	0	0	7	20	3	15	51	36	15	27	191	223	138	692	138	136	157	366	0
NM_001039593	1700015E13Rik	chr1	+	172238992	172242256	713	2	0	0	0.4871	0	0	0	0	0	0	0.03769	0	0.07245	0	0.07782	0	0	0	0	0	0	0	0	0	0	0	0	0	1	0	0	0	0	0	0	2	0	3	0	1	0	0	0
NM_001109985	Nos1ap	chr1	-	172247627	172519980	2973	10	0.2927	0.17339	0.11682	0.20986	0.59296	0.23109	0.31704	0.25494	0.36176	0.41126	0.19527	0.95571	0.80866	0.5599	0.39235	0.48267	0	0	0	0	0	0	0	0	0	8	4	1	6	18	8	8	12	53	91	33	165	51	30	70	86	0
NM_177068	Olfml2b	chr1	+	172574663	172612920	3095	8	0.91379	0.70786	0.56107	0.87355	0.91766	1.80357	2.62672	1.67339	0.92447	0.66855	0.63662	2.18103	7.87445	2.04375	0.53303	1.59042	0	0	0	0	0	0	0	0	0	26	17	5	26	29	65	69	82	141	154	112	392	517	114	99	295	0
NM_001081304	Atf6	chr1	-	172634588	172797902	7463	16	6.1654	4.73148	5.21211	6.40944	5.09172	5.67302	4.40469	6.0596	6.26747	7.29864	6.18307	8.23048	4.94582	5.1672	6.98215	9.69226	9.36518	8.38665	4.04102	3.02613	0.31592	0.55636	0.22437	4.67206	0.15761	423	274	112	460	388	493	279	716	2305	4054	2623	3567	783	695	3127	4335	5583
NM_023173	Dusp12	chr1	-	172804319	172815671	1374	6	27.0753	36.6733	17.1882	32.0132	30.7924	35.2511	28.0405	32.9132	14.7984	13.6805	12.7908	12.9088	17.6347	13.3667	14.7233	16.9652	29.7571	0	9.70924	21.5985	19.9267	50.6748	13.1546	17.819	0.63894	342	391	68	423	432	564	327	716	1002	1399	999	1030	514	331	1214	1397	3266
NM_001029984	Fcrlb	chr1	-	172837404	172843072	1284	6	0	0	0.27049	0.16197	0.15255	0.06688	0.09176	0.04919	0	0.02093	0	0.04023	0	0.04321	0	0.05198	0	0	0	0	0	0	0	0	0	0	0	1	2	2	1	1	1	0	2	0	3	0	1	0	4	0
NR_027666	Fcrla	chr1	-	172847725	172857714	1727	5	0	0	0	0	0.05671	0	0	0	0	0	0.02037	0.00997	0	0	0	0	0	0	0	0	0	0	0	0	0	0	0	0	0	1	0	0	0	0	0	2	1	0	0	0	0	0
NM_001077189	Fcgr2b	chr1	-	172890689	172906202	1547	8	0.42189	0.66644	0.2245	0.13444	1.26615	0.61064	0.22848	0.20414	0	0.01737	0	0.02226	0.36566	0	0	0.33437	0	0	0	0	0	0	0	0	0	6	8	1	2	20	11	3	5	0	2	0	2	12	0	0	31	0
NM_144559	Fcgr4	chr1	+	172949057	172959892	1250	5	0	0	0	0	0	0	0.09426	0	0.0487	0.0215	0	0	0.3017	0	0.02666	0	0	0	0	0	0	0	0	0	0	0	0	0	0	0	0	1	0	3	2	0	0	8	0	2	0	0
NM_010188	Fcgr3	chr1	-	172981300	172989534	1353	5	0.96476	0.95249	0.25669	0.30742	0.36192	0.57125	0.08708	0.65354	2.02475	1.80736	1.20922	0.49637	2.47372	0.32808	0.70202	0.65362	0	0	115.464	0	0	0	0	9.45675	0.12599	12	10	1	4	5	9	1	14	135	182	93	39	71	8	57	53	0
NM_001081275	1700009P17Rik	chr1	+	173051792	173057098	1034	6	0.7364	3.36514	2.35118	1.2068	1.61018	1.41192	1.70921	1.28275	7.88934	9.29089	11.9777	5.87881	6.65614	4.45391	5.4794	5.63189	0	18.7224	0	0	0	3.53015	0	0	0	7	27	7	12	17	17	15	21	402	715	704	353	146	83	340	349	0
NM_025321	Sdhc	chr1	-	173059288	173080734	1179	6	120.955	191.396	57.1474	129.035	174.193	147.427	155.696	138.91	96.2644	89.1292	95.5409	97.303	107.315	120.526	99.4741	115.796	180.561	94.9098	67.6014	148.023	101.507	194.532	65.0182	132.977	94.8923	1311	1751	194	1463	2097	2024	1558	2593	5593	7821	6403	6662	2684	2561	7038	8182	17005
NM_008623	Mpz	chr1	+	173080844	173091254	1993	8	0.2729	0.25865	0.17426	0.46958	0.68797	0.64635	0.59118	0.38029	0.12218	0.1618	0.11475	0.07776	0.23653	0.05568	0.10033	0.16745	0	0	0	0	0	0	0	0	0	5	4	1	9	14	15	10	12	12	24	13	9	10	2	12	20	0
NM_025557	Pcp4l1	chr1	-	173103395	173126399	1575	3	1.51942	0.73641	3.08714	2.83899	0.93273	1.19956	2.16941	2.32591	3.67197	5.27205	3.96522	15.6457	33.9708	9.51189	2.43345	1.462	0	0	0	0	0	0	0	0	0	22	9	14	43	15	22	29	58	285	618	355	1431	1135	270	230	138	0
NM_009803	Nr1i3	chr1	+	173144101	173148975	1413	9	0.38491	0.36482	0	0.44156	0.41587	0.72932	0.41692	0.1788	0.33031	0.5325	0.23655	0.2803	0.30026	0.19634	0.21228	0.21256	0	0	0	0	0	0	0	0.00699	0	5	4	0	6	6	12	5	4	23	56	19	23	9	5	18	18	0
NM_001037170	Tomm40l	chr1	-	173147934	173152645	2920	10	9.64831	11.4749	9.0394	13.3188	8.85456	12.5581	12.3874	8.37091	10.4034	10.3623	9.77812	10.3556	8.55625	8.98797	9.5817	10.7316	0	0.00631	0	8.9417	4.47264	4.69815	2.4203	0.00338	0.02335	259	260	76	374	264	427	307	387	1497	2252	1623	1756	530	473	1679	1878	0
NM_013474	Apoa2	chr1	+	173155185	173156510	521	4	12.1095	16.3255	17.3318	18.1627	9.02297	14.6701	10.855	12.1229	3.42752	2.88836	3.17402	1.52039	3.70968	2.55598	4.4778	0.51243	0	0	0	4.18058	2.01392	10.188	8.95656	0	0.03272	58	66	26	91	48	89	48	100	88	112	94	46	41	24	140	16	0
NM_010185	Fcer1g	chr1	-	173159703	173164480	658	5	0.33063	0	0	0.15803	0.7442	0.26103	0.17906	0.19198	0.21588	0.12252	0.02674	0.13085	6.01788	0.3373	0.2026	0.17751	0	0	0	0	0	0	0	0	0	2	0	0	1	5	2	1	2	7	6	1	5	84	4	8	7	0
NM_153064	Ndufs2	chr1	-	173164991	173177243	1606	13	180.165	202.858	110.506	185.052	201.484	182.664	196.614	147.912	99.5418	104.912	98.2467	94.0778	128.065	126.312	86.9611	94.8582	209.6	32.022	30.1276	163.348	171.381	152.668	134.669	105.503	80.1284	2660	2528	511	2858	3304	3416	2680	3761	7878	12540	8969	8774	4363	3656	8381	9130	26889
NM_172845	Adamts4	chr1	+	173180553	173190053	3673	9	0.9773	0.7719	0.851	1.41555	0.77326	1.37947	1.1548	0.99736	1.1602	1.18155	0.79986	1.7206	2.86203	2.20554	0.64877	1.7172	0	0	0	0.00371	0.02016	0	0	0	0.01624	33	22	9	50	29	59	36	58	210	323	167	367	223	146	143	378	0
NM_020579	B4galt3	chr1	+	173200459	173207026	1998	8	28.2557	26.7033	14.2537	37.0041	29.1654	31.6776	35.3229	27.6603	24.9339	21.8353	21.5632	23.167	25.4811	25.9657	21.301	28.1272	43.327	24.6423	71.558	26.8173	27.1102	0.51001	11.2709	89.0067	78.3785	519	414	82	711	595	737	599	875	2455	3247	2449	2688	1080	935	2554	3368	6915
NM_008911	Ppox	chr1	-	173207123	173211317	1821	13	14.6947	23.3541	3.6237	11.9347	25.2775	19.3355	19.2811	14.7409	8.66971	8.64748	8.98447	10.0994	21.4861	18.4344	7.13772	8.66824	0	0	27.4691	1.17367	5.8772	0.32573	0	8.513	0.32764	246	330	19	209	470	410	298	425	778	1172	930	1068	830	605	780	946	0
NM_013919	Usp21	chr1	-	173212080	173218092	2185	13	30.1686	32.6162	17.1665	35.0269	30.2551	31.1675	40.4961	26.7673	19.5216	19.9358	18.2765	20.5301	28.8881	27.1462	17.0146	20.9471	0	0	0	19.6127	10.4233	10.4271	5.46024	0.00904	0.10142	606	553	108	736	675	793	751	926	2102	3242	2270	2605	1339	1069	2231	2743	0
NM_025388	Ufc1	chr1	-	173218695	173225113	964	7	38.9293	39.4371	32.4246	57.6023	42.3648	49.9766	31.1665	48.4186	56.4569	63.5704	56.2986	55.8938	47.6291	61.9325	59.1186	66.4839	259.466	77.1748	69.2406	100.728	43.0509	82.514	87.0164	119.076	3.20953	345	295	90	534	417	561	255	739	2682	4561	3085	3129	974	1076	3420	3841	19980
NM_001128609	Dedd	chr1	+	173259276	173272632	2733	6	25.3135	28.7169	12.0724	25.4163	23.5794	24.3839	26.858	22.7174	15.8004	15.2108	17.3154	16.4199	20.4912	17.6223	14.1396	15.2023	44.7708	19.6192	13.2634	32.6503	31.8518	29.0158	38.9732	15.7694	16.6413	636	609	95	668	658	776	623	983	2128	3094	2690	2606	1188	868	2319	2490	9774
NR_033728	Nit1	chr1	-	173272368	173275776	1374	7	32.2212	34.0471	14.6605	37.765	31.6477	31.126	35.8438	27.535	24.6936	24.2416	27.579	21.2933	27.4812	28.5507	21.2118	21.4342	38.677	57.2292	34.8507	16.4763	10.3048	25.8576	16.1386	18.6676	0.94911	407	363	58	499	444	498	418	599	1672	2479	2154	1699	801	707	1749	1765	4245
NM_011070	Pfdn2	chr1	+	173275830	173288301	622	4	347.14	462.656	598.009	373.147	326.561	339.645	452.154	328.698	176.629	150.302	210.512	156.919	201.672	229.348	139.178	175.041	129.012	125.472	138.771	150.269	134.257	151.382	117.937	68.7014	91.5922	1985	2233	1071	2232	2074	2460	2387	3237	5414	6958	7443	5668	2661	2571	5195	6525	6410
NM_001033039	Klhdc9	chr1	-	173288580	173290929	1555	4	1.95867	1.7404	1.11673	2.94238	2.70822	2.31953	1.59116	1.74656	5.37653	3.88825	5.7811	5.0719	6.0024	7.56465	4.38296	3.48741	0	17.2113	0	10.9254	6.35069	8.36255	0.00792	4.22533	0.07126	28	21	5	44	43	42	21	43	412	450	511	458	198	212	409	325	0
NM_027893	Pvrl4	chr1	+	173300304	173318418	3504	9	1.428	1.94927	1.38763	1.45415	1.92855	2.37732	2.82449	2.2171	0.7239	0.61352	0.44683	0.43247	1.76237	1.06095	0.38521	0.39048	0	0	0	0	0	0	0	0	0	46	53	14	49	69	97	84	123	125	160	89	88	131	67	81	82	0
NM_001005508	Arhgap30	chr1	+	173319091	173340371	4488	12	6.30166	5.77169	7.35156	2.27064	5.89192	5.39606	5.1455	5.06634	0.41598	0.26345	0.36846	0.08058	0.73525	0.17308	0.36758	0.10038	0	9.75972	0	0.71584	0	0.00678	0.26611	1.05892	0.0076	260	201	95	98	270	282	196	360	92	88	94	21	70	14	99	27	0
NM_009480	Usf1	chr1	+	173341812	173348874	1820	10	36.3982	32.2181	22.5175	41.1945	29.8116	38.126	42.5323	30.4003	19.6569	19.0319	20.318	19.4341	16.9394	15.4873	20.1248	19.4363	0	27.1131	31.7922	57.242	31.6946	31.1201	44.8994	47.42	28.7594	609	455	118	721	554	808	657	876	1763	2578	2102	2054	654	508	2198	2120	0
NM_001164525	Tstd1	chr1	+	173349164	173350483	551	4	7.3044	17.0738	8.19409	7.54891	14.575	16.9885	16.6789	8.94103	1.98874	1.19486	1.08554	2.12516	3.42215	2.61821	1.30044	2.57405	0	0	0	0.54353	3.42769	1.65616	6.61424	6.56295	0.13922	37	73	13	40	82	109	78	78	54	49	34	68	40	26	43	85	0
NM_172647	F11r	chr1	+	173367692	173394724	2482	10	41.7663	45.0171	22.2487	49.0604	33.106	51.2083	39.3055	45.7289	54.3449	55.2058	47.496	45.194	32.0028	42.5199	42.8278	57.7956	92.3575	30.672	67.1175	48.4573	48.7947	29.8299	79.2215	158.586	227.034	953	867	159	1171	839	1480	828	1797	6647	10198	6701	6514	1685	1902	6379	8597	18311
NM_019484	Refbp2	chr1	+	173433609	173434881	1273	1	5.46873	6.68152	4.09234	3.26744	4.38523	4.6548	8.05222	4.86231	3.34754	4.16908	3.73126	3.23299	6.88771	7.54052	3.52126	6.14744	22.6872	0	0	4.24538	5.0036	4.15771	0.04836	0.00776	0.1473	64	66	15	40	57	69	87	98	210	395	270	239	186	173	269	469	2307
NM_010584	Itln1	chr1	-	173448254	173465425	1140	8	0	0	0.30465	0	0.17182	0	0	0	0.1602	0.10607	0.23148	0.24169	0.04135	0.04867	0.01462	1.12703	0	0	0	0	0	0	0	0	0	0	0	1	0	2	0	0	0	9	9	15	16	1	1	1	77	0
NM_018729	Cd244	chr1	+	173489324	173515447	3758	9	0	0	0	0	0	0.02285	0	0	0.0108	0.03933	0	0.00458	0.07526	0	0.00443	0.00444	0	0	0	0	0	0	0	0	0	0	0	0	0	0	1	0	0	2	11	0	1	6	0	1	1	0
NM_008534	Ly9	chr1	-	173518744	173537491	2449	10	0	0	0	0	0	0	0	0	0	0	0	0	0	0	0	0	0	0	0	0	0	0	0	0	0	0	0	0	0	0	0	0	0	0	0	0	0	0	0	0	0	0
NM_144539	Slamf7	chr1	-	173562534	173583168	3977	8	0	0	0	0	0	0	0	0	0	0.00676	0	0	0.01185	0	0.00419	0	0	0	0	0	0	0	0	0	0	0	0	0	0	0	0	0	0	0	2	0	0	1	0	1	0	0
NM_007649	Cd48	chr1	+	173612186	173635388	1142	4	0	0	0	0	0	0	0	0	0	0	0	0	0	0	0	0	0	0	0	0	0	0	0	0	0	0	0	0	0	0	0	0	0	0	0	0	0	0	0	0	0	0
NM_013730	Slamf1	chr1	+	173697263	173731315	2688	7	0.04047	0	0	0	0	0	0.08766	0.0235	0	0	0	0.00641	0	0	0.0062	0	0	0	0	0	0	0	0	0	0	1	0	0	0	0	0	2	1	0	0	0	1	0	0	1	0	0
NM_013489	Cd84	chr1	+	173769828	173820849	3291	9	0	0	0.31659	0	0.02976	0	0	0	0.05549	0.00817	0.01604	0.01046	0.22918	0	0.00506	0	0	0	0	0	0	0	0	0	0	0	0	3	0	1	0	0	0	9	2	3	2	16	0	1	0	0
NM_030710	Slamf6	chr1	+	173847668	173873999	2443	8	0.08905	0.1055	0	0.04256	0.12027	0.07031	0	0.05171	0	0	0	0	0.03859	0	0	0.01366	0	0	0	0	0	0	0	0	0	2	2	0	1	3	2	0	2	0	0	0	0	2	0	0	2	0
NM_033509	Vangl2	chr1	-	173934502	173957399	2260	8	12.9473	16.9929	10.7572	16.1041	17.4206	15.0856	20.4884	15.1753	17.0151	17.5858	16.3467	20.5269	32.6852	32.7515	18.0721	16.5825	0	0	0	8.44489	8.31318	4.71751	1.28571	0.00437	0.06034	269	298	70	350	402	397	393	543	1895	2958	2100	2694	1567	1334	2451	2246	0
NM_010916	Nhlh1	chr1	-	173982423	173987727	2487	2	0	0	0.13965	0.04181	0	0	0.04737	0.05079	0.01632	0.07564	0.07074	0	2.50201	0.11155	0.0335	0.01342	0	0	0	0	0	0	0	0	0	0	0	1	1	0	0	1	2	2	14	10	0	132	5	5	2	0
NM_021607	Ncstn	chr1	-	173996144	174012880	2855	17	34.4046	30.6495	16.1791	38.6078	26.4481	32.4561	35.202	32.0337	31.8354	34.2843	31.8816	38.415	37.6625	43.9029	30.9404	30.4788	90.2492	0	7.60206	37.8828	9.38674	18.464	7.61164	53.2809	50.3522	903	679	133	1060	771	1079	853	1448	4479	7285	5174	6369	2281	2259	5301	5215	20582
NM_009938	Copa	chr1	+	174012660	174052463	4629	33	58.4182	47.9409	53.2696	54.7	54.226	53.8383	45.0262	63.6652	58.234	70.1293	63.5317	62.6456	67.6601	56.6487	64.9814	60.1615	63.6459	9.86831	41.3389	19.4094	24.4776	16.888	17.0069	51.0983	123.531	2486	1722	710	2435	2563	2902	1769	4666	13284	24161	16717	16840	6644	4726	18051	16690	23534
NM_023041	Pex19	chr1	+	174056886	174066628	3131	8	26.7164	30.0057	28.9512	30.6213	34.0011	36.5892	28.3735	30.8035	24.6154	27.2841	25.8461	30.2383	37.0074	32.8025	25.6051	26.5024	32.8143	63.8653	6.76498	27.6608	18.2895	30.525	19.7878	36.1825	56.2636	769	729	261	922	1087	1334	754	1527	3798	6358	4600	5498	2458	1851	4811	4973	8207
NM_153555	Dcaf8	chr1	+	174078146	174126524	3743	14	37.1112	42.0049	34.4241	45.0061	59.8924	43.7763	34.5627	38.0177	28.2186	26.6926	24.7691	31.4084	42.3543	38.3051	26.7654	29.2393	16.4286	8.50851	74.8951	37.1949	15.2364	16.9116	8.32553	28.0993	45.978	1277	1220	371	1620	2289	1908	1098	2253	5205	7436	5270	6827	3363	2584	6012	6559	4912
NM_011063	Pea15a	chr1	-	174126860	174136912	2477	4	11.286	10.9258	21.4523	17.38	11.2685	16.0522	12.3196	15.4777	48.3595	41.0133	48.224	66.3915	117.765	69.8447	33.3075	40.7279	0	12.3887	0	62.8112	39.3597	57.6066	26.4389	0.1077	0.8052	257	210	153	414	285	463	259	607	5903	7561	6790	9550	6188	3118	4951	6046	0
NM_009813	Casq1	chr1	-	174140025	174150026	1874	11	0.6385	1.3066	0.74131	0.9988	1.25426	0.82487	1.06882	0.77518	0.28154	0.3083	0.1502	0.4135	1.60991	0.3553	0.16895	0.20479	0	0	0	0	0	0.11362	0	0.3427	0	11	19	4	18	24	18	17	23	26	43	16	45	64	12	19	23	0
NM_013734	Atp1a4	chr1	-	174153639	174188555	3485	23	0.12485	0.07396	0	0.05968	0	0.14785	0	0.07249	0.01747	0.01157	0.00505	0.01482	0.04058	0.11145	0.01913	0.02394	0	0	0	0.1914	0	0	0	0	0	4	2	0	2	0	6	0	4	3	3	1	3	3	7	4	5	0
NM_178405	Atp1a2	chr1	-	174201840	174228195	6227	23	0.97824	2.54558	0.27887	0.1002	10.6477	1.42049	0.75684	0.73029	1.17642	1.27521	1.36454	2.61329	13.0284	4.93645	1.34606	1.37464	0	0	0	0	0	0	0	0	0	56	123	5	6	677	103	40	72	361	591	483	945	1721	554	503	513	0
NM_080419	Igsf8	chr1	+	174242538	174249968	2234	7	21.132	34.5544	26.7395	18.6654	35.5098	27.2164	29.1653	20.4692	14.8787	11.9866	12.6705	14.4066	34.3105	27.594	11.3976	12.2493	0	0.23911	0	6.89182	2.99486	4.82687	0.18739	0.00442	0.02289	434	599	172	401	810	708	553	724	1638	1993	1609	1869	1626	1111	1528	1640	0
NM_008429	Kcnj9	chr1	-	174251164	174259394	3270	4	0.26612	0.11823	0.42484	0.1272	0.0599	0.13131	0.36031	0.21247	0.03723	0.08629	0.03766	0.03686	1.12444	0.18665	0.05606	0.03062	0	0	0	0.31639	1.98941	0	0.47818	0	0	8	3	4	4	2	5	10	11	6	21	7	7	78	11	11	6	0
NM_001039484	Kcnj10	chr1	+	174271341	174304216	5407	2	0.26153	0.16684	0.32116	0.23078	0.12679	0.12706	0.2397	0.33876	0.25896	0.20625	0.22775	0.35669	1.27288	0.46178	0.20032	0.16047	0	0	0	0.24673	0	0	0	0	0	13	7	5	12	7	8	11	29	69	83	70	112	146	45	65	52	0
NM_026234	Pigm	chr1	+	174306662	174314230	7569	1	3.29103	5.0398	2.93664	2.99498	3.33832	3.6761	4.28074	3.70501	10.4505	12.1615	12.272	10.9704	7.91585	10.5342	12.4786	8.4168	0.02481	0.85661	9.19091	8.32177	4.92853	3.75153	5.68198	0.62527	0.65764	229	296	64	218	258	324	275	444	3898	6851	5280	4822	1271	1437	5668	3818	15
NM_029612	Slamf9	chr1	+	174405491	174408540	1145	4	0.76001	0.67531	0	0.54491	1.02641	1.35004	0.3087	0.77227	0.60257	0.86836	0.2151	0.72189	0.61756	0.87227	0.97509	2.27336	44.4225	0	0	0	0	0	0	12.9177	0.20099	8	6	0	6	12	18	3	14	34	74	14	48	15	18	67	156	4063
NM_033608	Igsf9	chr1	+	174412448	174429008	4201	21	8.93307	10.6755	7.35777	16.4358	11.0036	12.0405	14.8364	11.9976	11.3128	12.0448	7.36183	11.4527	15.5525	16.6947	7.39777	12.575	0	7.20821	0	1.48087	3.79051	0.00724	5.81472	10.5953	34.548	345	348	89	664	472	589	529	798	2342	3766	1758	2794	1386	1264	1865	3166	0
NM_178598	Tagln2	chr1	+	174430377	174437506	1382	5	256.199	373.003	53.2766	272.531	443.48	332.45	345.536	348.205	250.69	245.077	214.518	275.845	140.056	266.59	170.859	286.22	219.414	210.239	428.088	51.9107	78.129	86.2912	62.6307	568.617	842.594	3255	4000	212	3622	6258	5350	4053	7619	17073	25208	16852	22138	4106	6640	14170	23706	24222
NM_027972	Ccdc19	chr1	+	174451261	174476001	1822	12	1.19403	2.33413	0.76247	1.6551	1.55882	1.36688	1.81065	1.24795	0.93555	1.25364	1.429	1.03963	2.32854	1.12677	0.51217	0.97991	0	0	0	0.11954	0	0	0	0	0	20	33	4	29	29	29	28	36	84	170	148	110	90	37	56	107	0
NM_177723	Vsig8	chr1	+	174486069	174493848	1801	7	0.1208	0.14311	0	0	0.32627	0.19073	0	0	0.02253	0.00746	0.05861	0.00956	0.26174	0.09243	0	0.02779	0	0	0	0	0	0	0	0	0	2	2	0	0	6	4	0	0	2	1	6	1	10	3	0	3	0
NM_029084	Slamf8	chr1	-	174511508	174520699	2040	5	0.10664	0	0	0.05097	0.09602	0.12629	0	0.09288	0	0.00659	0	0	0.02311	0.0272	0.01634	0.01636	0	0	0	0	0	0	0	0	0	2	0	0	1	2	3	0	3	0	1	0	0	1	1	2	2	0
NM_001164725	Fcrl6	chr1	-	174526771	174532682	1914	7	0	0	0	0	0	0	0	0	0	0.00702	0	0	0	0	0	0	0	0	0	0	0	0	0	0	0	0	0	0	0	0	0	0	0	0	1	0	0	0	0	0	0	0
NM_026725	Dusp23	chr1	-	174560900	174563105	1417	2	0.53736	1.18232	0.49019	0.73385	0.76027	0.84847	0.66519	0.89147	1.14566	0.98613	0.83181	1.33677	3.36002	1.95787	1.46999	0.88316	0	0	0	0	4.39929	0	0	0	0	7	13	2	10	11	14	8	20	80	104	67	110	101	50	125	75	0
NM_007768	Crp	chr1	+	174628187	174630097	1698	2	0	0	0	0	0.05768	0	0	0	0	0.00791	0	0	0	0	0	0	0	0	0	0	0	0	0	0	0	0	0	0	0	1	0	0	0	0	1	0	0	0	0	0	0	0
NM_011318	Apcs	chr1	-	174824092	174825185	984	2	0	0	0	0	0	0	0	0	0	0	0	0	0	0	0	0	0	0	0	0	0	0	0	0	0	0	0	0	0	0	0	0	0	0	0	0	0	0	0	0	0	0
NM_008763	Olfr16	chr1	+	174886899	174887948	1050	1	0	0	0	0	0	0	0	0	0	0.0128	0	0	0	0	0	0	0	0	0	0	0	0	0	0	0	0	0	0	0	0	0	0	0	0	1	0	0	0	0	0	0	0
NM_146764	Olfr1408	chr1	-	175060414	175061346	933	1	0	0	0	0.11145	0	0	0	0	0	0	0	0	0	0	0	0	0	0	0	0	0	0	0	0	0	0	0	0	1	0	0	0	0	0	0	0	0	0	0	0	0	0
NM_146763	Olfr1406	chr1	-	175113573	175114635	1063	1	0	0	0	0	0	0	0	0	0	0	0	0	0	0	0	0	0	0	0	0	0	0	0	0	0	0	0	0	0	0	0	0	0	0	0	0	0	0	0	0	0	0
NM_001001809	Olfr218	chr1	+	175133489	175134430	942	1	0	0	0	0	0	0	0	0	0	0	0	0	0	0	0	0	0	0	0	0	0	0	0	0	0	0	0	0	0	0	0	0	0	0	0	0	0	0	0	0	0	0
NM_146881	Olfr1404	chr1	+	175145738	175146771	1034	1	0	0	0	0	0	0	0	0	0	0	0	0	0	0	0	0	0	0	0	0	0	0	0	0	0	0	0	0	0	0	0	0	0	0	0	0	0	0	0	0	0	0
NM_010184	Fcer1a	chr1	-	175151402	175157360	1026	5	0	0	0	0	0	0	0	0	0	0	0	0	0	0	0	0	0	0	0	0	0	0	0	0	0	0	0	0	0	0	0	0	0	0	0	0	0	0	0	0	0	0
NM_146651	Olfr418-ps1	chr1	+	175200278	175201268	991	1	0	0	0	0	0	0	0	0	0	0	0	0	0	0	0	0	0	0	0	0	0	0	0	0	0	0	0	0	0	0	0	0	0	0	0	0	0	0	0	0	0	0
NM_010045	Darc	chr1	-	175262017	175263634	1158	2	0	0	0	0	0	0.07416	0	0	0.368	0.19725	0.21269	0.32715	2.32037	0.52707	0.17268	0.21614	0	0	0	0	0.34112	0	0.01063	0	0	0	0	0	0	0	1	0	0	21	17	14	22	57	11	12	15	0
NM_053199	Cadm3	chr1	-	175264385	175297826	4159	9	0.15693	0.03099	0.16701	0.15002	0.0471	0.10324	0.22663	0.13668	0.64405	0.71719	0.50759	0.93988	11.1985	1.24073	0.38464	0.5336	0	0	0	0	0.03265	0	0	0	0	6	1	2	6	2	5	8	9	132	222	120	227	988	93	96	133	0
NM_001013779	Aim2	chr1	+	175350735	175396171	2541	9	3.12502	2.99231	7.92742	5.52465	6.39808	5.61028	3.84856	8.32693	1.2538	1.0311	0.69926	0.93521	0.98324	2.38016	1.29192	1.31333	0	0	2.61163	1.75185	6.36396	0.01197	0.01454	0	0	73	59	58	135	166	166	83	335	157	195	101	138	53	109	197	200	0
NM_001024721	BC094916	chr1	-	175451442	175466088	1294	5	0	0	0	0	0	0	0	0	0	0	0.02719	0	0	0	0	0	0	0	0	0	0	0	0	0	0	0	0	0	0	0	0	0	0	0	0	2	0	0	0	0	0	0
NM_001177349	Pydc4	chr1	-	175522088	175529405	2680	4	0	0	0	0	0	0	0	0	0	0	0	0	0	0	0	0	0	0	0	0	0	0	0	0	0	0	0	0	0	0	0	0	0	0	0	0	0	0	0	0	0	0
NM_175026	Pyhin1	chr1	+	175560990	175578059	3497	7	0	0	0	0	0	0	0	0	0.08704	0.12295	0.12074	0.02955	0.04044	0	0.12866	0.04771	0	0	0	0	0	0	0	0	0	0	0	0	0	0	0	0	0	15	32	24	6	3	0	27	10	0
NM_001162938	Pydc3	chr1	+	175603811	175628523	2987	7	0	0	0	0	0	0	0	0	0.02038	0.04048	0.00589	0.0173	0.01578	0	0	0.01117	0	0	0	0	0	0	0	0	0	0	0	0	0	0	0	0	0	3	9	1	3	1	0	0	2	0
NM_008329	Ifi204	chr1	-	175677424	175697050	2296	9	0	0	0.15126	0	0	0.0374	0	0.11004	0.05303	0.07608	0.00766	0.06	0.24638	0.02417	0.02177	0.0218	0	0	0	0	0	0	0	0	0	0	0	1	0	0	1	0	4	6	13	1	8	12	1	3	3	0
NM_001170853	Mndal	chr1	-	175787351	175810318	1908	10	0	0	0	0	0	0	0	0	0	0.00704	0.01844	0.00903	0.17295	0.02908	0.06114	0	0	0	0	0	0	0	0	0	0	0	0	0	0	0	0	0	0	0	1	2	1	7	1	7	0	0
NM_001033450	Mnda	chr1	-	175826486	175843053	1651	7	0	0	0	0	0	0	0	0.03826	0	0	0.01066	0	0.0571	0	0	0	0	0	0	0	0	0	0	0	0	0	0	0	0	0	0	0	1	0	0	1	0	2	0	0	0	0
NM_001045481	Ifi203	chr1	-	175850531	175872623	3633	9	0	0	0.0956	0	0	0	0	0.03477	0.01117	0.05548	0.02905	0.00474	0.07785	0	0.08715	0.02756	0	0	0	0	0	0	0	0	0	0	0	1	0	0	0	0	2	2	15	6	1	6	0	19	6	0
NM_008327	Ifi202b	chr1	-	175892700	175912975	1796	7	0.06057	0	2.51389	0.0579	0.21812	0.38253	0.19681	0.35167	0.05649	0.20199	0.04898	0.34517	1.04989	0.12358	0.09278	0.15794	0	0	0	0	0	0	0	0	0	1	0	13	1	4	8	3	10	5	27	5	36	40	4	10	17	0
NM_172648	Ifi205	chr1	-	175942129	175961886	1613	7	0	0	0	0	0	0	0	0	0.01258	0.01666	0	0	0.02923	0	0	0	0	0	0	0	0	0	0	0	0	0	0	0	0	0	0	0	0	1	2	0	0	1	0	0	0	0
NM_146717	Olfr433	chr1	+	175972064	175973067	1004	1	0	0	0	0	0	0	0	0	0	0	0	0	0	0	0	0	0	0	0	0	0	0	0	0	0	0	0	0	0	0	0	0	0	0	0	0	0	0	0	0	0	0
NM_146716	Olfr432	chr1	+	175980506	175981444	939	1	0	0	0	0	0	0	0	0	0	0	0	0	0	0	0	0	0	0	0	0	0	0	0	0	0	0	0	0	0	0	0	0	0	0	0	0	0	0	0	0	0	0
NM_146718	Olfr430	chr1	+	175999431	176000384	954	1	0	0	0	0	0	0	0	0	0	0	0	0	0	0	0	0	0	0	0	0	0	0	0	0	0	0	0	0	0	0	0	0	0	0	0	0	0	0	0	0	0	0
NM_146722	Olfr429	chr1	+	176019169	176020111	943	1	0	0	0	0	0	0	0	0	0	0.04274	0	0	0	0	0	0	0	0	0	0	0	0	0	0	0	0	0	0	0	0	0	0	0	0	3	0	0	0	0	0	0	0
NM_207158	Olfr427	chr1	+	176029591	176030538	948	1	0	0	0	0	0.10331	0.09059	0	0	0	0	0	0	0	0	0	0	0	0	0	0	0	0	0	0	0	0	0	0	0	1	1	0	0	0	0	0	0	0	0	0	0	0
NM_001005520	Olfr231	chr1	-	176047222	176048145	924	1	0	0	0	0	0	0	0	0	0	0	0	0	0	0	0	0	0	0	0	0	0	0	0	0	0	0	0	0	0	0	0	0	0	0	0	0	0	0	0	0	0	0
NM_146721	Olfr424	chr1	+	176066877	176067824	948	1	0	0	0	0	0	0.09059	0	0	0	0.01417	0	0	0	0	0	0	0	0	0	0	0	0	0	0	0	0	0	0	0	0	1	0	0	0	1	0	0	0	0	0	0	0
NM_146720	Olfr421	chr1	+	176081612	176082661	1050	1	0	0	0	0	0	0	0.11221	0	0	0.03839	0	0.0328	0	0	0.01587	0	0	0	0	0	0	0	0	0	0	0	0	0	0	0	0	1	0	0	3	0	2	0	0	1	0	0
NM_146305	Olfr420	chr1	+	176088853	176089898	1046	1	0.10399	0	0	0.19883	0	0	0.11264	0.12077	0.097	0.29544	0.15137	0.14817	0.09013	0.10609	0.22303	0	0	0	0	0	0	0.24718	0	0	0	1	0	0	2	0	0	1	2	5	23	9	9	2	2	14	0	0
NM_011465	Spna1	chr1	+	176102907	176178580	8405	52	0.81534	0.35265	2.3553	1.45989	0.22139	0.69479	1.23359	1.45032	3.73739	5.9579	2.744	3.65709	1.85083	3.30738	6.64769	0.57175	0	0	0	0	0.92526	0	0.08789	0	0.0071	63	23	57	118	19	68	88	193	1548	3727	1311	1785	330	501	3353	288	0
NM_146715	Olfr419	chr1	-	176180020	176181107	1088	1	0	0	0	0.19115	0	0	0	0.1161	0.05595	0.0247	0	0.01583	0.04333	0	0.07658	0	0	0	0	0	0	0	0	0	0	0	0	0	2	0	0	0	2	3	2	0	1	1	0	5	0	0
NM_025470	1810030J14Rik	chr1	+	176260649	176263008	803	2	0	0	0	0	0	0	0	0	0	0	0	0	0	0	0	0	0	0	0	0	0	0	0	0	0	0	0	0	0	0	0	0	0	0	0	0	0	0	0	0	0	0
NM_207137	Olfr417	chr1	+	176299050	176299979	930	1	0	0	0	0	0	0	0	0	0	0	0	0	0	0	0	0	0	0	0	0	0	0	0	0	0	0	0	0	0	0	0	0	0	0	0	0	0	0	0	0	0	0
NM_146714	Olfr248	chr1	+	176321177	176322186	1010	1	0	0	0	0	0	0	0	0	0	0	0	0	0	0	0	0	0	0	0	0	0	0	0	0	0	0	0	0	0	0	0	0	0	0	0	0	0	0	0	0	0	0
NM_146761	Olfr414	chr1	+	176360561	176361515	955	1	0	0	0	0	0	0	0	0	0	0	0	0	0	0	0	0	0	0	0	0	0	0	0	0	0	0	0	0	0	0	0	0	0	0	0	0	0	0	0	0	0	0
NM_207694	Olfr220	chr1	+	176378756	176379733	978	1	0	0	0.35512	0	0	0	0	0	0	0	0	0	0	0	0	0	0	0	0	0	0	0	0	0	0	0	0	1	0	0	0	0	0	0	0	0	0	0	0	0	0	0
NM_019445	Fmn2	chr1	+	176431956	176752860	6442	18	1.36773	1.1803	2.2104	1.90475	1.049	1.18645	2.08501	1.58832	2.09792	2.13992	2.10822	2.05026	3.1978	1.54176	3.12479	1.05161	0	0.78344	0	0.01057	0	0	0	0	0	81	59	41	118	69	89	114	162	666	1026	772	767	437	179	1208	406	0
NM_011825	Grem2	chr1	-	176763916	176851950	3745	2	0.49378	0.44735	3.15309	0.69417	0.41842	0.89432	1.19552	1.58533	0.02167	0.04305	0.08456	0	0.01259	0.05926	0.0267	0.00446	0	0	0	0	0	0	0.31562	0	0	17	13	34	25	16	39	38	94	4	12	18	0	1	4	6	1	0
NM_001199003	Rgs7	chr1	-	176989207	177422676	2487	18	0.04374	0.31091	0.27929	0.41812	0.27566	0.10359	0.71062	0.60951	0.26926	0.30254	0.30417	0.1731	1.97128	0.13386	0.30822	0.26837	0	0	0	0	0	0	0	0	0	1	6	2	10	7	3	15	24	33	56	43	25	104	6	46	40	0
NM_010209	Fh1	chr1	-	177531509	177555766	1632	10	99.1784	159.59	53.2021	110.804	124.821	132.763	125.546	109.989	84.9374	79.1262	87.562	63.4569	68.3127	74.8993	92.1616	88.1837	191.287	44.5929	100.222	179.088	146.488	317.909	162.052	55.3405	129.277	1488	2021	250	1739	2080	2523	1739	2842	6831	9611	8123	6014	2365	2203	9026	8625	24937
NM_133809	Kmo	chr1	+	177562324	177590984	2498	15	0	0.05159	0	0	0	0	0	0	0	0	0	0.00689	0.03774	0	0	0	0	0	0	0	0	0	0	0	0	0	1	0	0	0	0	0	0	0	0	0	1	2	0	0	0	0
NM_010098	Opn3	chr1	-	177592558	177622721	1721	4	0.31603	0.67394	0.60541	1.02717	1.25195	0.998	1.50614	1.10099	2.86524	2.38898	2.93373	3.40199	2.4652	3.44974	1.91716	3.90727	0	0	0	0	1.50626	0	0	0	0	5	9	3	17	22	20	22	30	243	306	287	340	90	107	198	403	0
NM_021350	Chml	chr1	-	177612368	177618484	6117	1	0.9247	1.1798	1.93041	0.88398	1.60106	1.05294	0.71267	1.41458	6.104	6.51265	7.06621	6.53952	4.01504	5.46061	6.61704	7.18773	0	0	0	1.72249	1.6366	0.24615	2.8763	0	0.00279	52	56	34	52	100	75	37	137	1840	2965	2457	2323	521	602	2429	2635	0
NM_029453	Wdr64	chr1	+	177628724	177745865	3817	28	0.0285	0.06753	0.09099	0	0	0.13499	0.03087	0.09928	0.01063	0	0	0.00902	0	0	0.00437	0.00874	0	0	0	0	0	0	0	0	0	1	2	1	0	0	6	1	6	2	0	0	2	0	0	1	2	0
NM_012012	Exo1	chr1	+	177810909	177841527	5506	15	21.8501	14.9563	12.7416	24.5518	14.7812	15.0044	15.6211	20.6825	15.1806	15.6567	16.0426	13.4077	9.53761	13.5238	18.9821	12.9978	31.9972	7.10554	4.2473	31.7011	16.272	14.4467	9.11013	7.32498	12.9879	1106	639	202	1300	831	962	730	1803	4119	6416	5021	4287	1114	1342	6272	4289	14073
NM_176916	Pld5	chr1	-	177892437	178205443	3571	10	0.03046	0.03609	0	0.02912	0.02743	0.02405	0	0.01769	0.18752	0.19189	0.2808	0.50633	0.50163	0.15538	0.15399	0.12616	0	0	0	0	0	0	0.67923	0	0	1	1	0	1	1	1	0	1	33	51	57	105	38	10	33	27	0
NM_001039518	B020018G12Rik	chr1	-	177907907	177909247	1341	1	0	0	0	0	0	0	0	0	0.27238	0.24047	0.31485	0.24398	0	0	0.2361	0.2613	0.02801	0.01374	0	0	0.01841	0	0.00918	0.03684	0	0	0	0	0	0	0	0	0	18	24	24	19	0	0	19	21	3
NM_001099637	Cep170	chr1	-	178663784	178737255	6931	20	6.68572	4.33231	6.26358	4.26087	5.18581	3.96492	4.3518	6.86189	5.22024	6.18977	8.0029	8.25103	19.0165	6.31633	7.11416	7.63155	1.02773	12.0441	3.16093	7.72079	2.51478	0.93699	0.7834	0.19957	5.1797	426	233	125	284	367	320	256	753	1783	3193	3153	3321	2796	789	2959	3170	569
NM_029756	Sdccag8	chr1	+	178744943	178950563	2620	18	1.95133	2.01671	1.45814	2.42105	1.45784	1.83556	1.66389	1.7116	3.7177	3.85133	3.9616	3.80551	5.75757	4.08733	3.55537	3.82757	0	1.4834	0	10.9839	1.45586	10.2168	7.62236	1.11625	0.27327	47	41	11	61	39	56	37	71	480	751	590	579	320	193	559	601	0
NM_011785	Akt3	chr1	-	178952246	179178898	4735	13	2.04458	2.91222	2.42049	2.28396	2.7716	2.70238	1.916	2.85455	15.2697	16.2708	11.8445	24.4754	17.8505	20.3546	14.0877	22.9621	0.00793	0	0	2.7456	6.73649	3.85125	3.76	2.09291	0.108	89	107	33	104	134	149	77	214	3563	5734	3188	6730	1793	1737	4003	6516	3
NM_013915	Zfp238	chr1	+	179375952	179380895	4944	1	5.10439	5.31755	4.0041	5.08994	5.03155	5.17629	4.98072	4.61183	4.57648	5.4516	5.36234	6.4645	10.3071	6.5205	4.74906	4.8296	0.01772	0	0.0046	0.01377	0.01248	0.18458	3.01582	0.00799	1.0568	232	204	57	242	254	298	209	361	1115	2006	1507	1856	1081	581	1409	1431	7
NM_027077	1700016C15Rik	chr1	+	179659945	179683436	749	6	0	0	0	0	0	0	0	0	0.02709	0.03588	0.11744	0.04598	0.06294	0	0	0	0	0	0	0	0	0	0	1.517	5.54191	0	0	0	0	0	0	0	0	1	2	5	2	1	0	0	0	0
NM_007422	Adss	chr1	-	179693309	179726640	2553	13	35.6197	34.9313	107.605	47.4109	38.8985	50.2215	50.3499	58.6083	94.9287	103.752	105.842	107.873	58.8651	86.0653	99.5261	117.573	1.75547	56.4707	30.943	92.6251	103.308	90.3787	82.8634	61.1858	21.3569	836	692	791	1164	1014	1493	1091	2369	11943	19714	15360	15993	3188	3960	15248	17989	358
NM_001034899	Gm16432	chr1	+	179738599	179781735	1666	8	0	0	0	0	0	0	0	0	0	0	0	0	0	0	0	0	0	0	0	0	0	0	0	0	0	0	0	0	0	0	0	0	0	0	0	0	0	0	0	0	0	0
NM_024282	Pppde1	chr1	+	180117548	180182729	4214	5	7.27929	6.20814	13.0218	8.41464	10.4351	9.94503	6.2909	8.66319	39.174	40.1487	43.4711	40.6924	25.5724	30.6134	45.3214	55.324	0.15448	5.8397	0.35055	3.41456	11.3745	7.64785	2.0803	6.15701	5.40651	282	203	158	341	449	488	225	578	8135	12592	10413	9958	2286	2325	11461	13972	52
NM_025511	Fam36a	chr1	+	180249284	180252824	448	4	1.69963	1.15065	18.6055	2.78535	6.12105	4.79229	3.94492	1.40983	53.2224	56.3834	60.0019	58.31	65.9751	75.3024	41.9571	56.5011	63.9631	83.2168	46.5185	55.5156	89.4951	122.284	109.766	57.4071	89.4956	7	4	24	12	28	25	15	10	1175	1880	1528	1517	627	608	1128	1517	2289
NM_016805	Hnrnpu	chr1	-	180258431	180267915	3671	14	375.132	268.241	993.376	346.177	185.042	287.507	337.385	394.258	375.109	398.111	424	359.806	298.455	337.919	407.572	341.954	139.064	96.3576	140.334	261.536	280.751	280.761	268.352	132.5	71.5654	12660	7641	10500	12221	6936	12290	10512	22915	67859	108772	88477	76704	23242	22357	89787	75232	40779
NM_026626	Efcab2	chr1	+	180336012	180413381	2539	7	0.77116	0.60909	1.77824	0.90102	0.84861	0.98088	0.51045	1.0448	2.08599	2.30196	1.91927	1.85833	2.97062	1.63901	2.15271	1.67582	7.85444	0	0	1.84438	2.09544	0.55709	6.34285	0	0	18	12	13	22	22	29	11	42	261	435	277	274	160	75	328	255	1593
NM_001161665	Kif26b	chr1	+	180459256	180862988	7406	15	0.10281	0.12181	0.23447	0.14041	0.09257	0.12755	0.28636	0.10234	0.33154	0.64042	0.46083	0.51851	1.45125	0.49447	0.234	0.31317	0	0	0	0	0	0	0	0	0	7	7	5	10	7	11	18	12	121	353	194	223	228	66	104	139	0
NM_027188	Smyd3	chr1	-	180885162	181448134	3769	12	4.2714	4.85537	3.96233	3.72463	6.10644	4.16971	4.5328	3.4186	4.95871	4.50245	3.45869	5.28162	2.85167	2.97378	4.32402	5.71101	17.5808	11.2208	0.23516	0.47676	2.95094	2.69559	3.42027	13.8361	2.70469	148	142	43	135	235	183	145	204	921	1263	741	1156	228	202	978	1290	5293
NM_008249	Tfb2m	chr1	-	181458187	181476398	2448	8	1.73296	1.89518	0.28374	1.23186	1.56027	2.10485	3.03217	1.47065	0.87039	1.66304	1.09232	1.08329	0.32736	0.45332	1.46353	1.7313	2.68479	3.79978	5.99729	2.64698	0.711	2.4665	4.80321	2.72031	0.06964	39	36	2	29	39	60	63	57	105	303	152	154	17	20	215	254	525
NM_146105	Cnst	chr1	+	181476660	181557604	4545	11	3.42245	2.83548	2.82733	2.99718	3.96488	3.81679	3.18857	3.71041	3.29055	4.05594	3.70036	3.40613	4.61548	2.86891	3.23744	3.10222	0	0	16.0461	3.66908	1.0538	0.58895	0.04334	11.7129	1.17396	143	100	37	131	184	202	123	267	737	1372	956	899	445	235	883	845	0
NM_178653	Sccpdh	chr1	+	181598362	181617315	1922	12	12.2246	15.4218	8.67354	10.9288	14.1657	12.8683	6.68187	9.49706	33.7011	34.2542	37.2621	48.847	39.684	42.8992	26.0622	39.4141	5.58199	50.9364	27.1016	14.6542	22.9735	6.26722	12.575	10.9701	41.1535	216	230	48	202	278	288	109	289	3192	4900	4071	5452	1618	1486	3006	4540	857
NM_026375	Ahctf1	chr1	-	181675035	181734146	8831	36	19.2277	13.4257	27.8834	19.0522	14.2064	15.958	14.5559	23.2658	23.8726	32.891	27.7897	29.1987	14.8611	19.7289	30.0519	26.9722	9.74738	4.8557	14.4373	18.5674	9.13895	5.85388	7.50646	6.05169	0.47197	1561	920	709	1618	1281	1641	1091	3253	10389	21618	13950	14974	2784	3140	15926	14275	6876
NM_001033285	Cdc42bpa	chr1	+	181891220	182095733	8656	37	3.75741	2.99253	3.08946	2.70297	2.48915	3.24423	2.68147	2.8895	5.49744	8.25473	6.14995	8.73139	6.5079	5.2563	5.91011	7.90344	0.00289	0.15534	2.80931	0.80678	2.8108	2.5161	0.81504	0.5399	0.05317	299	201	77	225	220	327	197	396	2345	5318	3026	4389	1195	820	3070	4100	2
NM_023341	Adck3	chr1	-	182095369	182126151	4026	15	2.43166	3.13698	1.81157	2.22127	6.73833	3.3276	2.0193	1.99239	1.91029	1.48177	2.12365	2.04451	1.59241	1.17146	1.28311	2.29193	0	0	0	0.18259	0	4.67303	1.48934	4.35116	0.04446	90	98	21	86	277	156	69	127	379	444	486	478	136	85	310	553	0
NM_001128605	Psen2	chr1	-	182157135	182186431	1997	11	6.1551	7.29223	5.21737	6.19648	13.0942	9.80477	7.25691	5.91436	7.64143	8.14102	7.13554	8.1056	7.53014	11.1139	7.10946	6.96012	0	0	0	0	0.06181	0.01523	5.62902	0.00495	0.15792	113	113	30	119	267	228	123	187	752	1210	810	940	319	400	852	833	0
NR_003623	Gm5069	chr1	-	182257100	182260680	3581	1	0.06075	0.10796	0	0.02904	0.02735	0	0.0658	0.07055	0.41367	0.48401	0.38319	0.42798	0.40808	0.34088	0.35831	0.34947	0	0	0	0	0	0	0	0	0	2	3	0	1	1	0	2	4	73	129	78	89	31	22	77	75	0
NM_001081175	Itpkb	chr1	+	182260607	182353790	5101	8	0.98093	0.80845	0.61277	1.50852	0.74878	0.84177	1.0394	1.10199	3.36152	6.15567	2.27274	5.36081	4.30647	4.1552	2.61015	2.52856	2.80513	0	0	0	0	0	0	0	0.00501	46	32	9	74	39	50	45	89	845	2337	659	1588	466	382	799	773	1143
NM_001081227	6330403A02Rik	chr1	-	182364366	182413635	4695	3	0.09267	0	0	0	0.02086	0	0	0.02691	0.12966	0.17743	0.21358	0.11737	1.87757	0.09454	0.28749	0.02843	0	0	0	0	0	0	0	0	0	4	0	0	0	1	0	0	2	30	62	57	32	187	8	81	8	0
NM_007415	Parp1	chr1	+	182499106	182531385	3827	23	343.298	315.732	213.264	308.291	299.441	286.671	294.662	301.344	104.517	108.658	99.8851	100.409	82.7507	123.673	112.123	100.477	191.413	81.379	188.541	110.807	86.838	93.4919	53.792	93.8615	33.1359	12078	9376	2350	11346	11701	12775	9571	18259	19711	30949	21729	22315	6718	8530	25750	23045	58515
NM_001103182	Lin9	chr1	+	182571465	182620818	2976	15	7.74885	7.31836	12.487	8.3161	6.84505	6.20421	5.54268	8.34073	13.3238	16.47	18.1242	12.3712	9.51989	12.902	15.3592	14.7964	17.4573	24.6584	28.4388	3.18369	6.12645	14.3045	11.8283	3.13407	0.57567	212	169	107	238	208	215	140	393	1954	3648	3066	2138	601	692	2743	2639	4150
NM_013729	Mixl1	chr1	-	182623174	182627165	2294	2	0.56901	0.22471	0.30279	0.67994	0.12808	0.22461	0.20544	0.33039	16.5241	25.1677	58.4821	5.61492	11.1583	3.50718	13.7437	8.35022	0	0	0	52.0131	40.2234	19.0345	13.5843	0	0.00372	12	4	2	15	3	6	4	12	1868	4297	7626	748	543	145	1892	1148	0
NM_133225	Acbd3	chr1	+	182656174	182684335	3471	8	13.1622	12.2523	32.7191	13.1219	16.8448	14.3501	10.3191	16.2677	16.5275	19.285	18.545	19.9983	24.2287	21.069	17.36	18.3684	24.9402	3.85266	0.40595	6.48295	6.83178	3.7464	0.14544	13.5808	0.32414	420	330	327	438	597	580	304	894	2827	4982	3659	4031	1784	1318	3616	3821	6915
NM_008210	H3f3a	chr1	-	182732699	182743734	1077	4	0.202	0.35898	0	0.09655	0.2728	0.15948	0.2188	0	53.3031	34.8439	60.6171	47.8389	2.36357	2.11228	34.7666	42.9774	29.966	31.2978	22.1146	3.85513	126.295	7.1597	114.789	19.1826	28.9336	2	3	0	1	3	2	2	0	2829	2793	3711	2992	54	41	2247	2774	2578
NM_145943	BC031781	chr1	+	182781282	182798244	3189	7	36.941	34.5923	61.5322	33.8143	37.8972	35.3852	43.3379	37.3535	35.2653	36.373	39.1011	35.3419	24.2131	31.4229	35.167	30.8446	63.8422	98.0642	86.8655	42.4868	28.1024	26.8651	22.3313	45.8385	17.7818	1083	856	565	1037	1234	1314	1173	1886	5542	8633	7088	6545	1638	1806	6730	5895	16263
NM_177099	Lefty2	chr1	+	182823250	182829234	2462	4	42.2381	32.7677	26.8024	29.2277	35.4037	28.0097	19.4295	33.3503	20.037	22.0642	8.77465	30.6702	7.69712	22.6271	8.08148	27.4009	0	0	0	12.6565	5.92138	1.53203	2.40545	0	0	956	626	190	692	890	803	406	1300	2431	4043	1228	4385	402	1004	1194	4043	0
NM_133705	Pycr2	chr1	+	182834405	182838219	1599	7	71.4972	89.6223	65.3773	85.8423	90.4032	97.9619	102.421	74.1413	138.71	138.848	101.009	182.755	105.807	272.988	104.589	101.368	113.295	2.55731	0	74.9695	66.6075	89.685	47.178	78.5851	36.9027	1051	1112	301	1320	1476	1824	1390	1877	10930	16524	9181	16970	3589	7867	10036	9714	14471
NM_010094	Lefty1	chr1	+	182865170	182868532	1604	4	33.0262	47.0015	43.9542	46.2233	41.7636	53.4862	41.7958	51.1111	280.502	280.549	187.24	382.277	142.802	530.991	101.022	307.94	0	0	0	1.05238	10.4048	22.0835	46.1405	0	0	487	585	203	713	684	999	569	1298	22172	33492	17072	35608	4859	15350	9724	29602	0
NM_144794	Tmem63a	chr1	+	182872649	182905235	3239	23	9.50408	10.9416	6.7552	7.51244	14.4229	9.1207	11.7858	10.023	30.3792	27.9092	22.35	25.4713	17.0281	28.4368	24.1854	31.7181	27.4455	0	0	3.72793	0	0.28643	0	0	0	283	275	63	234	477	344	324	514	4849	6728	4115	4791	1170	1660	4701	6157	7101
NM_010145	Ephx1	chr1	-	182919687	182947626	1665	9	23.0619	28.4835	8.13503	12.1786	47.4097	22.1786	33.1882	20.181	8.23886	7.73077	7.06857	23.2704	13.1086	8.36456	4.78397	10.212	0	0	103.082	0	0	0	0	8.56292	0.09214	353	368	39	195	806	430	469	532	676	958	669	2250	463	251	478	1019	0
NM_001033819	9130409I23Rik	chr1	+	182981368	182990798	1898	3	0	0	0	0	0	0	0	0	0.02138	0.00708	0.02781	0	0	0.02923	0.00878	0.03517	0	0	0	0	0	0	0	0	0	0	0	0	0	0	0	0	0	2	1	3	0	0	1	1	4	0
NM_026171	Nvl	chr1	-	183023554	183074288	3060	23	69.6737	73.2804	61.9698	57.7701	75.501	70.6948	51.056	66.4629	32.647	39.8866	35.5293	34.7947	37.2653	50.6446	40.1892	33.6771	27.2181	28.3275	17.0152	50.5417	44.8343	57.4168	22.9347	37.0414	54.2934	1960	1740	546	1700	2359	2519	1326	3220	4923	9084	6180	6183	2419	2793	7380	6176	6653
NM_030131	Cnih4	chr1	+	183081062	183099125	3268	5	13.3474	15.1823	9.45838	11.7096	21.7271	17.9219	9.08538	15.7901	25.1793	22.3866	28.6923	22.4894	20.1802	21.2402	23.8484	30.63	11.0938	41.6018	15.5498	12.1051	12.2535	28.5752	15.9329	28.5343	18.5778	401	385	89	368	725	682	252	817	4055	5445	5330	4268	1399	1251	4677	5999	2896
NM_145514	Wdr26	chr1	-	183103357	183142109	7048	14	16.2825	14.244	26.8066	15.6245	17.1334	14.4754	16.3492	19.4016	41.2759	48.1471	46.182	54.2599	38.7394	42.8348	42.5769	54.3452	7.33578	7.70704	6.47166	7.36664	12.4124	5.00208	1.77313	13.8181	21.8926	1055	779	544	1059	1233	1188	978	2165	14336	25256	18502	22208	5792	5441	18008	22955	4130
NM_028408	Cnih3	chr1	+	183282759	183390772	2727	6	0.07978	0.23629	0	0.03813	0	0.12597	0.08641	0.04632	0.56554	0.37446	0.75478	0.72619	1.36563	0.81388	0.42775	1.27882	0	0	0	0	0	0	0	0	0	2	5	0	1	0	4	2	2	76	76	117	115	79	40	70	209	0
NM_207280	Ccdc121	chr1	-	183439764	183441582	1819	1	0	0.07085	0	0	0.05384	0	0	0	0.05578	0.05171	0.2708	0.03787	0.05183	0	0.05497	0.00917	0	0	0	0	0	0	0	0	0	0	1	0	0	1	0	0	0	5	7	28	4	2	0	6	1	0
NM_133815	Lbr	chr1	-	183745446	183772532	3552	14	84.5834	90.305	68.8349	78.0482	106.539	102.608	63.621	96.7854	107.387	98.1793	123.794	105.231	55.0233	90.3366	124.031	123.171	119.224	42.9945	124.376	123.15	141.951	109.945	56.8509	104.845	112.745	2762	2489	704	2666	3864	4244	1918	5443	18797	25955	24995	21706	4146	5783	26438	26220	33828
NM_010135	Enah	chr1	-	183834576	183950111	4276	15	138.362	141.048	167.235	132.561	163.419	128.576	160.475	154.179	34.1878	37.2948	32.2427	44.359	35.6858	36.5019	35.966	41.785	15.382	22.374	40.2552	3.73117	4.20613	5.89014	2.89092	9.17093	0.35282	5439	4680	2059	5451	7135	6402	5824	10438	7204	11869	7837	11015	3237	2813	9229	10708	5254
NM_012058	Srp9	chr1	+	184054868	184062546	1388	3	12.6958	10.3061	13.2616	12.5113	12.2774	10.8894	9.08278	8.78238	28.6697	27.6659	39.4683	26.1899	13.7548	14.2713	30.0261	20.8814	37.0783	55.5107	19.3209	23.2834	46.2995	74.2703	62.218	41.2082	29.6599	162	111	53	167	174	176	107	193	1961	2858	3114	2111	405	357	2501	1737	4111
NM_001166728	Vmn1r1	chr1	-	184087309	184088229	921	1	0	0	0	0	0	0	0	0	0	0	0	0	0	0	0	0.01812	0	0	0	0	0	0	0	0	0	0	0	0	0	0	0	0	0	0	0	0	0	0	0	0	1	0
NM_007853	Degs1	chr1	-	184205901	184212890	2005	3	66.6221	82.4655	38.801	63.5846	55.5382	70.9295	70.7517	71.0987	100.217	86.5871	92.3567	93.0486	63.3158	82.7724	86.0951	87.7071	88.5805	61.1841	122.327	28.9981	81.927	66.5862	102.036	95.9349	63.3919	1228	1283	224	1226	1137	1656	1204	2257	9902	12921	10526	10834	2693	2991	10359	10539	14187
NR_015458	1700047M11Rik	chr1	+	184230965	184233420	686	2	0	0	0.50627	0	0	0.12519	0	0	0	0	0.02564	0.0251	0.13743	0.08088	0	0	0	0	0	0	0	0	0	0	0	0	0	1	0	0	1	0	0	0	0	1	1	2	1	0	0	0
NM_175127	Fbxo28	chr1	-	184243233	184271737	4913	5	6.55359	6.24295	4.24144	6.41316	6.59823	6.55489	6.1153	6.87783	11.9615	13.8408	13.7966	13.291	8.78899	10.6726	13.0855	13.1674	0	1.70961	4.84784	1.0917	4.77887	4.48564	1.31318	0	0.01214	296	238	60	303	331	375	255	535	2896	5061	3853	3792	916	945	3858	3877	0
NM_173378	Trp53bp2	chr1	+	184339298	184392567	4370	18	18.3202	17.5467	15.1796	21.1066	14.7017	15.6427	19.2505	17.8786	13.8704	14.3738	14.3676	15.1513	14.8863	18.9821	14.2424	13.0509	0	0.00843	0.47325	5.93117	6.58731	2.61025	0.9523	14.6463	20.4971	736	595	191	887	656	796	714	1237	2987	4675	3569	3845	1380	1495	3735	3418	0
NM_009794	Capn2	chr1	-	184397390	184447614	3185	21	12.8073	9.30633	10.141	21.6788	10.4548	15.8274	18.7183	17.55	25.1155	31.7066	20.7903	35.1701	32.3838	25.0166	25.2652	31.5644	0	0	0	0	0.32944	0	6.92737	2.26766	6.29152	375	230	93	664	340	587	506	885	3942	7516	3764	6505	2188	1436	4829	6025	0
NM_001145806	Capn8	chr1	+	184495138	184536657	2483	10	0.04381	0.1038	0	0	0	0	0	0	0.01635	0.01082	0	0	0	0.04469	0.00671	0	0	0	0	0	0	0	0	0	0	1	2	0	0	0	0	0	0	2	2	0	0	0	2	1	0	0
NM_001033547	4922505E12Rik	chr1	-	184677257	184679311	2055	1	0	0	0	0.1012	0	0	0	0	0	0	0	0	0	0	0	0	0	0	0	0	0	0	0	0	0	0	0	0	2	0	0	0	0	0	0	0	0	0	0	0	0	0
NM_144796	Susd4	chr1	+	184695037	184825785	2035	8	3.31407	3.86301	1.02399	4.34341	6.64142	3.96684	3.87914	3.32096	10.59	17.6418	10.2873	11.0767	8.24662	6.73467	13.4785	10.8151	0	0	0	0	1.29204	7.23459	0.20571	0.00971	0.05445	62	61	6	85	138	94	67	107	1062	2672	1190	1309	356	247	1646	1319	0
NM_028516	1700056E22Rik	chr1	-	185856911	185857877	967	1	0.11249	0	0	0.21507	0	0.44404	0.12184	0.06532	0.44068	0.30568	0.4912	0.60546	0.58499	1.31973	0.37912	0.67296	0	0	0	0	0	0	0	0.14304	0.02644	1	0	0	2	0	5	1	1	21	22	27	34	12	23	22	39	0
NM_022019	Dusp10	chr1	+	185858340	185899515	2712	4	1.36372	1.28302	1.28062	2.07052	2.05841	1.61496	2.51978	1.95629	6.58458	6.95088	6.51274	6.04481	5.26676	6.5061	5.99087	6.02341	0.00462	10.7243	12.3773	0	0	0	0.2497	6.78359	1.74114	34	27	10	54	57	51	58	84	880	1403	1004	952	303	318	975	979	1
NM_008250	Hlx	chr1	-	186551022	186556372	2149	4	0.55679	0.59969	0.48483	0.53227	0.63803	0.67935	1.0417	0.52903	0.02833	0.02501	0.01637	2.05936	1.62325	0.02582	0.00775	0.00776	0	0	0	0	0	0	0	0	0	11	10	3	11	14	17	19	18	3	4	2	257	74	1	1	1	0
NM_001081361	Mosc1	chr1	-	186610646	186635192	2162	8	0.05031	0.17882	0	0	0	0.11916	0.21799	0.08764	0.01877	0.01243	0.04882	0	0	0	0.01542	0.01544	0	0	0	0	0	6.21166	0	0	0	1	3	0	0	0	3	4	3	2	2	6	0	0	0	2	2	0
NM_133684	Mosc2	chr1	-	186636947	186669726	1883	8	16.2905	21.1479	5.53324	19.8805	35.5756	22.8034	17.8328	16.8047	15.1197	17.7744	13.743	17.9791	17.0485	14.7923	12.8939	17.315	42.1437	17.0403	0.16897	0.00723	4.73313	0.5977	1.45158	1.79451	1.26289	282	309	30	360	684	500	285	501	1403	2491	1471	1966	681	502	1457	1954	6339
NM_178692	C130074G19Rik	chr1	-	186695805	186706915	2853	2	4.30835	5.60118	1.46079	3.24388	3.77604	4.18402	3.88196	3.43142	0.28451	0.19309	0.61045	0.15693	0.67744	0.564	0.21027	0.26318	0	0	0	0	0	0	0.26757	3.44927	0.01793	113	124	12	89	110	139	94	155	40	41	99	26	41	29	36	45	0
NM_145515	Mark1	chr1	-	186720303	186823428	4565	18	2.47815	3.30297	1.74983	2.96127	2.98209	2.57727	2.60679	2.96086	5.89882	5.76588	5.76129	7.42746	11.3178	8.98229	6.99041	7.13126	0	0	0	0.74551	0	0	0.01618	0	0.02987	104	117	23	130	139	137	101	214	1327	1959	1495	1969	1096	739	1915	1951	0
NM_001163754	Rab3gap2	chr1	+	187028047	187110625	6988	35	11.2076	10.475	11.9777	12.0534	10.4412	10.9252	11.0268	11.8765	8.19191	9.41754	8.79861	8.09009	9.41722	7.53524	9.61008	9.52013	0.01612	7.6915	0.08131	4.30715	3.0772	0.02394	1.9434	5.73051	0.15734	720	568	241	810	745	889	654	1314	2821	4898	3495	3283	1396	949	4030	3987	9
NR_034044	Snora36b	chr1	+	187066805	187066917	113	1	0	0	0	0	0	0	0	0	0	0	0	0	0	0	0.14747	0	0	0	0	0	0	0	0	0	0	0	0	0	0	0	0	0	0	0	0	0	0	0	0	1	0	0
NM_198653	Iars2	chr1	-	187110541	187153280	3540	23	32.0491	29.8154	33.2587	37.7171	25.9228	32.1193	28.8563	37.4858	33.9928	37.7728	36.6901	34.7272	29.8687	40.0314	35.7096	37.1756	7.14702	35.1636	29.6858	2.12655	4.78772	7.40261	5.78401	2.50636	50.4373	1043	819	339	1284	937	1324	867	2101	5930	9952	7383	7139	2243	2554	7586	7887	2021
NM_011794	Bpnt1	chr1	+	187156038	187181648	2182	9	40.4796	35.496	21.9651	41.9853	27.6934	32.8634	40.4438	32.0433	33.3031	37.7219	43.0533	27.2901	21.6257	27.4633	35.6493	34.0371	32.3526	5.18313	55.5145	34.5566	25.3955	28.0343	18.6208	35.4731	43.699	812	601	138	881	617	835	749	1107	3581	6126	5340	3458	1001	1080	4668	4451	5639
NM_029735	Eprs	chr1	+	187186974	187252234	4850	32	92.1796	57.1556	101.327	101.156	71.4232	76.6348	49.9709	96.2512	71.1575	86.4312	78.0258	74.5292	51.7958	60.9202	91.012	79.7242	188.719	175.24	235.677	154.032	152.357	159.865	181.331	121.043	187.848	4110	2151	1415	4718	3537	4328	2057	7391	17007	31199	21511	20991	5329	5325	26489	23173	73113
NM_001033286	Slc30a10	chr1	+	187278727	187292641	5836	4	0.07456	0.28707	0.11902	0.08909	0.38597	0.10301	0.04038	0.07576	0.31989	0.51801	0.43709	0.40424	2.02744	0.53242	0.46542	0.32594	0	0	0	0	0	0	0	1.73532	0.01607	4	13	2	5	23	7	2	7	92	225	145	137	251	56	163	114	0
NR_033600	5033404E19Rik	chr1	+	187321185	187321893	709	1	0.61369	2.1812	1.9594	0.58666	2.76268	2.05913	0.66472	1.95984	0.74415	3.12687	0.86844	0.63148	1.06381	0.46956	1.17516	0.61189	0	0	0	0.2112	0	0	0	0	0	4	12	4	4	20	17	4	22	26	165	35	26	16	6	50	26	0
NM_146106	Lyplal1	chr1	-	187911611	187941189	1577	5	2.41419	4.41288	4.18438	4.94545	4.47144	3.48521	3.21264	4.80611	7.18021	2.86272	6.36977	6.78102	6.1877	11.9276	7.49185	19.056	0	0	0	23.0221	15.483	12.3929	27.7476	0.00627	0.16755	35	54	19	75	72	64	43	120	558	336	571	621	207	339	709	1801	0
NM_009367	Tgfb2	chr1	-	188447065	188529871	4725	7	0.27626	0.2182	0.51452	1.58455	0.16582	0.61796	0.44884	0.56143	4.04132	3.87584	3.4812	8.40777	10.8647	11.0385	2.57804	6.48366	0	0	0	0	0	0	0	0	0	12	8	7	72	8	34	18	42	941	1363	935	2307	1089	940	731	1836	0
NM_026041	Rrp15	chr1	-	188544965	188573237	1213	5	84.0259	75.3261	218.747	96.9567	56.9213	89.9133	70.2267	102.265	57.6487	55.9817	66.2643	46.4644	55.8064	69.9407	61.5724	55.8627	118.5	56.7315	55.5143	149.283	234.122	282.44	269.176	83.001	7.57479	937	709	764	1131	705	1270	723	1964	3446	5054	4569	3273	1436	1529	4482	4061	11482
NM_033077	D1Pas1	chr1	+	188791295	188794506	3212	1	6.6038	8.06456	8.97452	11.7519	4.93953	8.36854	15.1862	11.405	0.01264	0.04183	0.02191	0.01608	0	0	0.05188	0.49871	0	0	0	0.77982	0.4458	0	2.63726	0	0	195	201	83	363	162	313	414	580	2	10	4	3	0	0	10	96	0
NM_028848	Spata17	chr1	-	188872286	189039325	1303	10	0.08348	0.19781	0	0.07981	0	0.06591	0.09042	0	0.31147	0.39184	0.27003	0.13216	0.36178	0.08517	0.39645	0.19209	0	0	0	0	0	0	0	0	0	1	2	0	1	0	1	1	0	20	38	20	10	10	2	31	15	0
NM_026367	Gpatch2	chr1	+	189039390	189175324	4565	10	8.95945	8.58208	7.0754	8.40546	7.89502	8.08925	8.69789	7.83105	7.44576	8.67972	7.50702	8.00461	7.83775	8.55688	8.58926	7.66857	5.3503	26.6589	0.54763	5.36469	5.97332	0.04331	6.57016	4.93906	0.09336	376	304	93	369	368	430	337	566	1675	2949	1948	2122	759	704	2353	2098	1951
NM_011935	Esrrg	chr1	+	189821738	190038763	5260	7	0.02068	0	0	0	0	0	0	0	0.23919	0.30142	0.28763	0.17351	1.20987	0.13713	0.13306	0.19985	0.04046	0	0	0	0	0	0	0	0	1	0	0	0	0	0	0	0	62	118	86	53	135	13	42	63	17
NM_021408	Ush2a	chr1	+	190086717	190788920	15891	71	0.04792	0.04055	0.10928	0.15705	0	0.05404	0.1557	0.14309	0.01532	0.01268	0.00221	0.00108	0.0178	0	0.00419	0.00315	0	0	0	0.00171	0.01398	0.1694	0.00155	0	0	7	5	5	24	0	10	21	36	12	15	2	1	6	0	4	3	0
NM_172650	Kctd3	chr1	-	190794977	190831719	3703	18	29.0815	27.9809	29.0748	28.9521	25.2578	31.7026	28.477	33.0215	31.4662	43.0005	36.03	29.6643	26.6189	27.9153	40.2218	31.8082	6.84594	0	0.00614	19.2965	8.57723	9.34806	15.1917	1.97713	0.02532	990	804	310	1031	955	1367	895	1936	5742	11851	7584	6379	2091	1863	8938	7059	2025
NM_010607	Kcnk2	chr1	-	191031809	191167583	3499	7	0.21761	0.22099	0.19852	0.17831	0.02799	0.14726	0.30306	0.14441	1.68766	1.35551	0.724	0.52167	3.89354	0.42816	1.40492	0.57225	0	0	0	0	0.07761	0	3.96218	0	0	7	6	2	6	1	6	9	8	291	353	144	106	289	27	295	120	0
NM_001081363	Cenpf	chr1	-	191464485	191511965	11130	18	5.53166	4.57364	7.89467	4.48458	6.76671	6.01067	3.64156	7.28642	9.64667	11.9766	13.3735	13.8844	5.59074	7.09403	11.7171	15.2857	23.572	22.2375	27.2065	40.4367	40.2543	41.3952	37.7567	11.0467	22.1095	566	395	253	480	769	779	344	1284	5291	9921	8461	8974	1320	1423	7826	10196	20957
NM_008976	Ptpn14	chr1	+	191552147	191700574	10746	19	8.37131	8.37083	3.91063	9.7348	7.86521	11.5079	11.4905	11.4436	14.1062	21.7683	12.8937	19.6526	9.08936	15.4696	14.6076	17.1471	0	0	0	0.6182	0.75816	3.41376	1.17669	0.28411	0.00952	827	698	121	1006	863	1440	1048	1947	7470	17410	7876	12264	2072	2996	9420	11043	0
NM_026796	Smyd2	chr1	-	191704371	191746167	1605	12	34.0223	26.5774	20.1241	33.0424	21.1129	28.4119	28.8498	27.0743	19.7867	29.1073	23.6097	17.5098	26.698	17.0434	23.6616	19.233	0	0	0	11.3654	1.892	24.8841	3.88931	0.03078	0.54167	502	331	93	510	346	531	393	688	1565	3477	2154	1632	909	493	2279	1850	0
NM_008937	Prox1	chr1	-	191945654	191994559	4141	5	0	0.06224	0	0.10045	0.21285	0.04148	0.02845	0.10677	0.91637	1.79753	0.76894	1.45545	1.7531	1.94288	0.88128	1.26524	0.00907	0	0	0	0	0	0	0	0.04322	0	2	0	4	9	2	1	7	187	554	181	350	154	145	219	314	3
NM_178775	Rps6kc1	chr1	-	192596758	192735649	3995	15	5.11889	4.61295	3.21657	5.02362	3.94689	4.32076	4.63028	4.47419	5.1455	5.56276	4.65895	4.59921	4.9559	3.95833	5.27236	4.66119	2.36274	0	0	2.18081	0.12669	2.72202	0.01849	1.25389	0.01707	188	143	37	193	161	201	157	283	1013	1654	1058	1067	420	285	1264	1116	754
NM_021421	Angel2	chr1	+	192752384	192770370	3230	9	14.5147	11.3711	13.2255	14.0043	12.1284	11.3529	9.22875	13.8249	14.7639	14.2971	16.6445	11.6329	21.5268	17.2471	18.2322	12.3104	2.46887	8.71363	6.24805	6.87394	13.827	35.075	23.7517	4.60978	0.47235	431	285	123	435	400	427	253	707	2350	3437	3056	2182	1475	1004	3534	2383	637
NM_144879	Vash2	chr1	-	192771525	192802877	4030	8	0.99869	0.70352	1.55123	1.93523	0.89917	0.80977	1.08174	0.94035	4.3304	3.27066	5.60505	3.80295	8.71448	4.13047	4.74692	4.31432	0	0	0	1.68558	10.7299	2.93614	0.93183	0.00736	0.04441	37	22	18	75	37	38	37	60	860	981	1284	890	745	300	1148	1042	0
NM_001081259	Mfsd7b	chr1	-	192829711	192850069	4087	10	2.82121	3.15323	3.82399	3.00229	2.42026	3.02579	2.68104	3.09079	7.13489	8.7645	8.41945	7.43662	6.18231	7.30401	9.5449	5.85456	0	0	17.7776	0.46964	0.3413	2.19558	2.7113	0	0.05005	106	100	45	118	101	144	93	200	1437	2666	1956	1765	536	538	2341	1434	0
NR_027298	A230020J21Rik	chr1	+	192849230	192853660	1649	2	1.38527	1.87564	3.36983	1.95487	1.24722	2.18731	1.64336	1.30228	1.09523	1.0348	0.97082	1.0025	2.05827	2.62457	0.99033	0.59701	0	0	0	0	0	3.4587	0.95572	0	0	21	24	16	31	21	42	23	34	89	127	91	96	72	78	98	59	0
NM_029336	1700022P22Rik	chr1	+	192860701	192866820	428	3	3.30395	3.01104	2.43437	3.64438	1.14412	2.80909	1.92699	3.68927	1.37496	1.91495	2.46619	1.12655	1.76225	1.03712	2.53072	1.67639	0	0	0	7.02915	4.55695	0	7.73835	0	0	13	10	3	15	5	14	7	25	29	61	60	28	16	8	65	43	0
NM_001163421	Tatdn3	chr1	-	192869705	192886811	1258	10	4.92866	4.6099	1.65645	4.21566	4.98248	4.50551	2.71608	4.76966	4.96827	4.75282	4.82456	3.96965	6.63259	6.61598	4.47724	4.77498	0	2.60626	0	10.7887	27.269	7.38692	2.25106	0.03142	0.30489	57	45	6	51	64	66	29	95	308	445	345	290	177	150	338	360	0
NM_198654	Nsl1	chr1	+	192886900	192908437	2973	6	21.7333	22.454	20.3265	18.2579	26.4196	25.073	20.2512	21.5208	17.6032	17.0425	16.4383	16.276	14.6351	20.7163	17.74	16.0068	26.166	0	3.30999	8.90135	11.5843	9.29017	3.9633	0.00997	0.36123	594	518	174	522	802	868	511	1013	2579	3771	2778	2810	923	1110	3165	2852	6214
NM_030060	Batf3	chr1	+	192922293	192932822	712	3	1.06943	1.448	0	1.46048	0.82531	1.20615	2.31672	0.79838	1.25403	1.32096	0.56829	0.31441	3.3104	0.7793	0.91277	0.8671	0	0	0	0	6.90024	0.04272	0	0	0.02394	7	8	0	10	6	10	14	9	44	70	23	13	50	10	39	37	0
NM_001109759	Fam71a	chr1	-	192986463	192988696	2234	1	0	0	0	0	0	0	0	0.02827	0	0.01804	0.00787	0.02312	0.0211	0.02484	0	0	0	0	0	0	0	0	0	0	0	0	0	0	0	0	0	0	1	0	3	1	3	1	1	0	0	0
NM_007498	Atf3	chr1	-	192994175	193007212	1977	4	6.10732	6.9097	1.58105	7.7845	16.4467	13.2922	6.79396	8.43416	5.54271	6.10297	4.11107	6.17554	4.50656	8.08294	4.92245	9.08145	0	2.21742	0	0	0	1.80016	0	0	0	111	106	9	148	332	306	114	264	540	898	462	709	189	288	584	1076	0
NM_025424	Nenf	chr1	-	193130676	193141997	658	4	4.7941	10.5762	10.0285	13.1168	12.0561	11.8767	8.41582	8.63895	25.8436	9.96473	18.6616	25.4637	43.4864	46.9692	12.5612	22.3155	0	0	0	0.7241	0.01876	0.13868	0.01871	0	0.10363	29	54	19	83	81	91	47	90	838	488	698	973	607	557	496	880	0
NM_025864	Tmem206	chr1	+	193149844	193176804	4204	8	3.59655	3.21874	1.65225	4.32864	5.59107	4.10595	3.41918	3.32028	8.12375	5.58664	7.86292	9.68732	6.60455	7.57587	5.3987	9.02166	4.63052	6.56776	16.8287	10.6761	13.087	9.33021	8.27655	2.47947	3.87851	139	105	20	175	240	201	122	221	1683	1748	1879	2365	589	574	1362	2273	1555
NM_144880	Ppp2r5a	chr1	-	193175860	193220920	3082	13	9.31764	10.0773	12.7337	10.9317	13.3464	10.0312	10.9717	10.759	19.397	17.473	17.6721	25.6234	9.57485	18.4893	14.7012	24.233	6.31626	8.98266	14.4235	18.5556	21.3199	10.8418	8.69692	5.94356	5.54214	264	241	113	324	420	360	287	525	2946	4008	3096	4586	626	1027	2719	4476	1555
NM_029766	Dtl	chr1	-	193361244	193399413	4202	15	28.3461	34.779	20.2497	27.9639	32.9564	25.9554	25.8804	32.8278	35.2583	31.8699	26.8572	36.1859	18.1291	30.3179	33.7084	29.0673	19.5349	47.0833	92.3828	29.0791	16.4363	18.0648	27.5313	31.9311	13.777	1095	1134	245	1130	1414	1270	923	2184	7301	9967	6415	8830	1616	2296	8500	7320	6557
NM_178632	Ints7	chr1	+	193399613	193445570	3252	20	44.7548	30.5933	18.2623	39.5544	26.773	31.4251	33.6219	34.2993	21.6653	26.7688	19.9995	25.1153	19.9751	25.2861	23.8633	17.2093	30.1921	3.31914	13.7044	25.9074	8.52931	7.3286	16.1022	32.114	1.24234	1338	772	171	1237	889	1190	928	1766	3472	6479	3697	4743	1378	1482	4657	3354	7843
NM_001134829	Lpgat1	chr1	+	193542274	193608134	7064	8	3.15673	2.33517	4.76903	2.63499	2.93921	3.18516	2.33508	3.24564	11.6659	12.175	12.3798	9.45837	8.94888	6.05602	14.0996	12.968	15.0318	1.92174	8.49673	3.58248	1.48885	0.42415	1.55124	11.5153	5.84595	205	128	97	179	212	262	140	363	4061	6401	4971	3880	1341	771	5977	5490	8482
NM_010892	Nek2	chr1	+	193645352	193656928	3197	8	49.914	53.2904	80.7151	44.7886	52.2003	44.188	40.6129	43.3647	23.4979	24.1151	21.7632	22.0785	15.8952	20.8268	23.4034	23.497	37.3331	22.5793	28.1292	13.1404	15.3713	24.0243	12.2353	35.3336	0.64252	1467	1322	743	1377	1704	1645	1102	2195	3702	5738	3955	4099	1078	1200	4490	4502	9534
NR_030669	1700034H15Rik	chr1	-	193717951	193731406	4362	5	1.62092	1.83175	0.3981	1.35883	2.20032	1.75221	1.64766	1.34661	0.4466	0.52364	0.18955	0.32766	0.75649	0.6233	0.58449	0.26012	0	0	0	0	0	0	0.00282	0	0	65	62	5	57	98	89	61	93	96	170	47	83	70	49	153	68	0
NM_009579	Slc30a1	chr1	+	193730660	193737126	5230	2	8.19462	8.74755	10.3593	5.66655	9.62515	6.55167	6.73588	7.27008	10.6041	11.9512	7.67597	8.91296	6.15615	6.17454	12.783	6.31703	0.92874	7.21285	0.01304	1.4472	0.67503	0.05234	1.81977	5.44644	17.3401	394	355	156	285	514	399	299	602	2733	4652	2282	2707	683	582	4012	1980	388
NM_023727	Rd3	chr1	+	193801254	193812163	3720	3	0.02924	0.13857	0	0.02795	0.10531	0.06926	0.03167	0.03396	0.12001	0.12641	0.02837	0.04629	0.39283	0.26848	0.08063	0.13905	0	0	0	0	0.20574	1.12842	0	0.00797	0.00458	1	4	0	1	4	3	1	2	22	35	6	10	31	18	18	31	0
NM_001197118	Traf5	chr1	-	193821124	193881936	1340	6	0.81176	1.4426	0.51836	1.00882	1.31557	0.96132	1.49475	1.74398	0.28773	0.51137	0.47263	0.50118	2.32183	0.33126	0.48499	0.51054	0	0	0	0	0	0	0	0	0	10	15	2	13	18	15	17	37	19	51	36	39	66	8	39	41	0
NM_144814	Rcor3	chr1	-	193924340	193961669	1597	10	4.08678	6.53642	1.52231	3.19056	5.58062	4.94725	5.01682	4.98322	1.93141	2.26318	1.44307	3.84945	5.40178	3.33541	1.90951	2.424	0	0	0	0	0.00773	0	5.61263	0.08661	17.2709	60	81	7	49	91	92	68	126	152	269	131	357	183	96	183	232	0
NR_033536	Gm10516	chr1	+	193960780	193974907	2612	4	0.16658	0.09868	0.13296	0.03981	0.07499	0.09863	0.18043	0.1209	0.20199	0.1286	0.12797	0.2703	0.59557	0.23367	0.14035	0.04472	0	0	0	0	0	0	0	0	0	4	2	1	1	2	3	4	5	26	25	19	41	33	11	22	7	0
NM_010600	Kcnh1	chr1	+	194014754	194334040	7143	11	0.18274	0.10825	0.09724	0.11646	0.19195	0.1082	0.11546	0.12379	0.32102	0.31601	0.19949	0.33751	0.33657	0.20197	0.10031	0.13549	0	0	0	0	0	0	0	0	0	12	6	2	8	14	9	7	14	113	168	81	140	51	26	43	58	0
NM_144881	Hhat	chr1	-	194336710	194597413	2835	12	1.15107	1.86376	0.12251	0.95367	1.79637	1.27226	1.41303	1.09166	0.46526	0.33649	0.84393	0.66208	0.54872	0.23486	0.39382	0.21188	0	0	0	2.08877	0.51815	0.00536	0	0	0	30	41	1	26	52	42	34	49	65	71	136	109	33	12	67	36	0
NM_198247	Sertad4	chr1	-	194670682	194681946	3346	4	3.93363	6.43207	5.18983	5.18999	5.41492	7.31475	5.24669	6.28583	18.1638	19.5477	19.5638	32.536	22.9079	18.0255	22.67	21.8024	0	0	0	1.73316	0.94813	0.00455	0.33485	0	0	121	167	50	167	185	285	149	333	2995	4868	3721	6322	1626	1087	4552	4372	0
NM_181546	Syt14	chr1	-	194723501	194861892	1731	8	0.43988	0.81895	2.00637	0.54066	0.62236	0.59534	0.34033	0.69327	2.64939	4.56407	2.68304	2.92473	1.71567	1.98737	4.05284	2.91112	0	0	0	8.5799	19.4469	4.52494	8.10863	0.00571	0.06894	7	11	10	9	11	12	5	19	226	588	264	294	63	62	421	302	0
NM_145415	Diexf	chr1	-	194930597	194956445	5548	12	12.5089	12.1021	11.2053	11.8831	9.79722	12.7393	11.4254	13.2742	9.10381	9.87603	10.0645	7.94582	7.76605	8.20089	10.053	9.84973	0	0.01992	0.6759	5.28032	3.07714	0.04386	2.56765	0.00178	0.00768	638	521	179	634	555	823	538	1166	2489	4078	3174	2560	914	820	3347	3275	0
NM_016851	Irf6	chr1	+	194979306	194998230	4125	8	1.8459	2.68679	2.27326	1.78982	3.08649	2.49826	2.4564	2.92452	7.34464	8.59907	8.23954	6.71688	3.4398	5.2056	5.60713	6.95751	0	0	0	0	0	0.58624	0	7.41082	19.9602	70	86	27	71	130	120	86	191	1493	2640	1932	1609	301	387	1388	1720	0
NM_181048	A130010J15Rik	chr1	+	194999771	195004026	3792	2	2.89726	2.10709	2.10653	2.5503	2.40193	3.39706	1.92641	2.94815	7.37422	7.2814	9.79354	7.30219	5.7309	7.47715	7.44863	7.28248	0	11.2693	0.07791	1.55085	5.10759	6.30102	0.90589	4.6379	0.20454	101	62	23	93	93	150	62	177	1378	2055	2111	1608	461	511	1695	1655	0
NM_153137	Traf3ip3	chr1	-	195001698	195027740	2121	16	0.51285	0.24304	0.65498	0.39222	0.5541	0.32391	0.16665	0.74446	1.22463	1.33664	1.89939	1.31525	2.26699	1.25569	1.40633	1.18005	0	0.92923	0	0.03851	1.03595	0.72424	0	1.15992	0.06028	10	4	4	8	12	8	3	25	128	211	229	162	102	48	179	150	0
NM_008288	Hsd11b1	chr1	-	195047834	195090239	1374	7	0	0	0	0	0.35639	0.125	0	0.04597	0.05908	0.06845	0	0.97756	0.68617	0.12115	0.01213	0.09715	0	0	0	0	0	0	0	0	0	0	0	0	0	5	2	0	1	4	7	0	78	20	3	1	8	0
NM_008059	G0s2	chr1	-	195098354	195099382	843	2	4.64525	15.2873	0.41198	2.96046	17.775	12.2246	7.54729	5.54433	1.08323	0.9563	1.4608	0.87837	10.2892	3.75172	1.40348	1.10843	0	0	0	0	0	0	10.2384	0	0	36	100	1	24	153	120	54	74	45	60	70	43	184	57	71	56	0
NM_008484	Lamb3	chr1	+	195128188	195170072	4055	23	0.37555	1.017	0.25694	0.53852	1.03854	0.50828	0.43584	0.66976	1.33115	2.07754	0.82429	0.93001	1.51127	1.27255	0.89997	1.97515	0	0	0	0	0	0	1.03842	0	0	14	32	3	21	43	24	15	43	266	627	190	219	130	93	219	480	0
NM_144817	Camk1g	chr1	-	195172540	195196476	2452	13	0.26617	0	0	0.25445	0	0.10507	0.0961	0.10303	5.10622	6.17006	5.40967	4.76853	7.97844	7.37701	4.22033	5.11737	0	0	0	0.00555	0	0.11165	7.4366	0	0	6	0	0	6	0	3	2	4	617	1126	754	679	415	326	621	752	0
NM_008882	Plxna2	chr1	+	196446023	196643063	11036	32	0.71952	0.45542	0.44058	0.39574	0.3816	0.49802	0.65124	0.66388	1.64384	2.45078	2.50907	2.9834	5.37353	2.42337	1.42388	1.87028	0	0	0	0	0	0.00138	0.03905	0.01432	0	73	39	14	42	43	64	61	116	894	2013	1574	1912	1258	482	943	1237	0
NM_001111059	Cd34	chr1	+	196765015	196787486	2621	8	2.2411	0.73754	1.32508	1.30925	0.89679	1.6055	1.6183	2.36159	0.00774	0.02051	0	0.45333	0.01799	0.02117	0.01272	0.10186	0	0	0	0	0	9.42371	0	0	0	54	15	10	33	24	49	36	98	1	4	0	69	1	1	2	16	0
NR_033564	C030002c11rik	chr1	-	196781953	196803153	2491	5	0.08734	0.05174	0.27885	0.16698	0.03932	0.06895	0.28379	0.15213	0.05702	0.07012	0.01412	0.06913	0.0757	0.06682	0.08696	0.04689	0	0	0	0	0	0.70215	0.05931	0	0	2	1	2	4	1	2	6	6	7	13	2	10	4	3	13	7	0
NR_015566	A330023F24Rik	chr1	+	196843593	196864102	5195	8	0.10469	0.04961	0	0.04003	0.0377	0.09919	0.06804	0.06079	0.15625	0.19656	0.10836	0.15911	0.95278	0.17089	0.23737	0.16702	0	0	0	0.00262	0.07841	0	0.05451	0	0	5	2	0	2	2	6	3	5	40	76	32	48	105	16	74	52	0
NM_010778	Cd46	chr1	-	196868094	196918442	1213	11	0	0	0	0.08573	0	0	0	0	0.56879	0.69783	0.24655	0.3975	1.16587	0.59466	0.71436	0.53648	0	0	0	0	0	0	0	0	0	0	0	0	1	0	0	0	0	34	63	17	28	30	13	52	39	0
NM_013499	Cr1l	chr1	-	196929982	196957764	1662	10	2.94521	2.40376	3.1345	2.50268	2.35708	2.8936	1.91407	4.71232	19.0227	16.7183	23.1704	15.4587	8.08359	9.44798	20.3736	15.8526	47.3559	19.0956	0	24.261	26.8868	41.8661	22.417	19.3801	0.69746	45	31	15	40	40	56	27	124	1558	2068	2189	1492	285	283	2032	1579	6287
NM_007758	Cr2	chr1	-	196963005	197002909	6207	19	0	0	0	0.03351	0	0	0	0.03053	0.44462	0.45891	0.43647	0.33292	0.281	0.37545	0.79735	0.35216	0	0	0	0	0	0	0.25589	0	3.79687	0	0	0	2	0	0	0	3	136	212	154	120	37	42	297	131	0
NM_172546	Cnksr3	chr10	+	3134304	3227479	3448	13	15.7423	13.6796	12.49	12.2443	10.6515	10.3113	16.6071	11.8884	14.2777	11.0045	14.1125	15.4871	9.82997	12.3267	13.3726	14.5469	0	0	0	4.7693	7.72583	6.90319	8.11656	1.93422	0.0445	499	366	124	406	375	414	486	649	2426	2824	2766	3101	719	766	2767	3006	0
NM_001039652	Oprm1	chr10	-	3308332	3557940	2639	6	0	0	0	0.0394	0	0	0	0	0.01538	0.03564	0	0.00653	0.01786	0.02103	0.01263	0.00632	0	0	0	0.00516	0	0	0	0	0	0	0	0	1	0	0	0	0	2	7	0	1	1	1	2	1	0
NM_001170800	Ipcef1	chr10	+	3366076	3460176	5561	9	0.01956	0	0.31227	0	0	0	0	0	0.0073	0.02899	0.00949	0.00619	0.02543	0	0.00899	0.015	0	0	0	0	0	0	0.09742	0	0	1	0	5	0	0	0	0	0	2	12	3	2	3	0	3	5	0
NM_001161822	Rgs17	chr10	+	4424141	4520878	8191	6	0.10624	0.20453	0.1696	0.20312	0.09565	0.15727	0.11507	0.18506	2.89362	3.18883	3.94755	2.42818	2.07759	1.46319	3.86334	5.1009	0	4.75836	0	0.69303	0	0.96368	0.0015	0	0	8	13	4	16	8	15	8	24	1168	1944	1838	1155	361	216	1899	2504	0
NM_175374	Mtrf1l	chr10	+	4522598	4534654	2621	7	4.31619	4.17938	5.96285	2.49948	4.48395	4.6199	2.74213	3.06042	3.27498	4.31122	3.89297	3.38357	6.52875	6.13924	3.50951	4.09349	0	9.07975	6.41651	1.79706	2.78344	0.412	0.07046	1.57572	0.01626	104	85	45	63	120	141	61	127	423	841	580	515	363	290	552	643	0
NM_025995	Fbxo5	chr10	+	4541076	4547383	1807	5	56.164	49.4237	72.0745	54.1511	55.4452	47.3825	41.9254	58.4067	56.8459	53.4393	65.7735	53.2803	39.8095	59.0479	58.4756	65.8479	46.5072	110.497	14.8157	157.563	118.625	149.641	63.4421	77.5387	144.266	933	693	375	941	1023	997	643	1671	5062	7187	6756	5591	1526	1923	6341	7131	6713
NM_011702	Vip	chr10	-	4698927	4707323	1527	7	0.28494	0	0.22744	0	0.06414	0.16872	0.23148	0.28954	0.09302	0.05279	0.0576	0.11277	0.18523	0.18168	0.07639	0.22947	0	0	0	0	0	0	0	0	0	4	0	1	0	1	3	3	7	7	6	5	10	6	5	7	21	0
NM_026793	Myct1	chr10	-	4739752	4752813	2777	2	0	0	0	0.07489	0	0.09277	0	0.02274	0.02192	0	0	0	0.05093	0	0	0	0	0	0	0	0	0	0	0	0	0	0	0	2	0	3	0	1	3	0	0	0	3	0	0	0	0
NM_001079686	Syne1	chr10	+	5151834	5326349	10876	55	0.49007	0.17774	0.22353	0.24859	0.13507	0.37901	0.36833	0.29617	0.46085	0.824	0.51599	0.41641	1.67738	0.34181	0.63891	0.53237	0	0	0	0	0	0	0.04641	0.06087	1.40907	49	15	7	26	15	48	34	51	247	667	319	263	387	67	417	347	0
NM_007956	Esr1	chr10	-	5342780	5734495	4319	9	0	0.02984	0	0.02408	0	0	0.02728	0.01462	0.0094	0.01244	0.01222	0.01196	0.29469	0.01285	0.02315	0.01159	0	0	0	0	0	0	0	0	0	0	1	0	1	0	0	1	1	2	4	3	3	27	1	6	3	0
NM_001195672	Gm221	chr10	-	5785430	5836669	2151	11	1.06197	1.97712	1.45315	0.91852	3.96118	2.51525	0.93118	1.26262	0.21698	0.11868	0.10632	0.18413	0.17532	0.23216	0.07747	0.17066	1.42008	0	0	0	0	0	0	6.9773	0.95101	21	33	9	19	87	63	17	43	23	19	13	23	8	9	10	22	244
NM_024261	1700052N19Rik	chr10	-	5891401	5913936	2290	5	24.8903	24.8741	24.1141	27.7448	38.1911	26.4383	20.7345	27.5534	30.3678	27.2535	30.2063	30.1765	19.7	39.3975	27.8482	35.3464	29.4875	26.1976	0	23.3859	29.6098	11.7555	36.7004	15.1095	1.60791	524	442	159	611	893	705	403	999	3427	4645	3932	4013	957	1626	3827	4851	5394
NM_025343	Rmnd1	chr10	+	5914189	5943372	1849	13	0.94128	2.16065	0.37567	1.51846	2.48947	1.62559	1.08327	1.81044	2.56811	2.77586	2.67355	2.20723	1.37672	1.26036	3.15432	2.67119	15.051	8.58715	7.52226	1.47984	2.67045	2.22913	2.73015	0.93513	0.23971	16	31	2	27	47	35	17	53	234	382	281	237	54	42	350	296	2223
NM_001033466	Zbtb2	chr10	+	5958433	5979467	3227	3	6.50568	4.23318	6.56507	6.25142	5.09866	3.85878	5.40365	5.46072	6.45812	6.73676	7.77392	6.14203	5.15663	5.51937	7.68901	5.03628	23.6953	48.1294	40.0514	3.60258	6.43028	0.01414	18.9092	8.13815	22.155	193	106	61	194	168	145	148	279	1027	1618	1426	1151	353	321	1489	974	6108
NM_031185	Akap12	chr10	-	5987070	6080212	6247	4	266.691	223.232	242.395	256.795	213.088	223.706	259.841	239.518	60.4291	60.1686	46.0658	75.7028	46.4987	87.8343	80.625	90.4009	155.097	141.725	242.276	49.0631	27.2808	25.7242	25.8111	37.8004	87.2041	15316	10821	4360	15427	13592	16273	13777	23690	18603	27975	16358	27463	6162	9889	30225	33845	77395
NM_001170785	Mthfd1l	chr10	-	6179460	6373466	3743	28	28.1604	26.4768	20.3204	30.393	26.1915	29.7349	29.0226	24.6364	23.567	22.7512	21.4791	27.369	11.1207	21.3316	23.885	28.4191	0	16.1706	11.0384	12.6638	3.72336	5.132	3.83218	2.00087	4.34481	969	769	219	1094	1001	1296	922	1460	4347	6338	4570	5949	883	1439	5365	6375	0
NM_001159942	Plekhg1	chr10	-	6379238	6606164	7356	17	5.61922	4.04697	4.39086	5.35764	3.08882	4.95	3.98825	6.15633	3.17242	3.86314	3.00856	5.99519	3.54384	4.04303	3.1896	3.58851	0	0	0	0.05737	3.25049	0.49622	1.69219	0	0	380	231	93	379	232	424	249	717	1150	2115	1258	2561	553	536	1408	1582	0
NM_027391	Iyd	chr10	-	6791664	6806262	1540	5	0	0	0	0	0	0	0	0	0.02635	0.02617	0.20562	0.15655	0.06122	0.21618	0.01082	0.06501	0	0	0	0	0	0	0	0	0	0	0	0	0	0	0	0	0	2	3	18	14	2	6	1	6	0
NM_133485	Ppp1r14c	chr10	-	6881566	6980391	2524	4	0.43097	0.71482	2.2016	0.24719	0.23281	0.81659	0.32676	0.20019	13.8124	14.5752	12.525	16.838	6.76098	16.5755	9.67875	34.4097	0	0	0.009	2.03872	0	0.87374	0.77074	5.26505	0.08105	10	14	16	6	6	24	7	8	1718	2738	1797	2468	362	754	1466	5205	0
NM_172784	Lrp11	chr10	+	7309598	7345281	3403	7	13.4572	14.4664	9.18521	15.4314	18.3614	13.6021	16.9998	16.2031	21.2645	16.9184	17.4681	22.7257	12.2179	26.1533	18.0154	26.8896	0	0	0	8.64865	0.11608	5.57324	4.89888	6.83462	0.09017	421	382	90	505	638	539	491	873	3566	4285	3379	4491	882	1604	3679	5484	0
NM_008786	Pcmt1	chr10	-	7350034	7383382	1917	8	33.7054	38.655	57.2498	33.523	40.3089	40.0942	31.7755	36.5717	37.621	37.7429	39.0111	37.6021	33.0497	41.5639	36.1267	41.3883	32.4953	17.843	15.9809	62.4267	48.4429	87.5573	69.6349	30.4913	1.38722	594	575	316	618	789	895	517	1110	3554	5385	4251	4186	1344	1436	4156	4755	4976
NR_030698	A630066F11Rik	chr10	+	7383169	7384421	1253	1	0.17363	0.2057	1.10871	0.16598	0.07816	0.61684	0.65822	0.15122	1.08507	1.74787	1.08108	1.15442	1.65536	2.70123	0.98414	1.42489	0	32.3554	0	6.94232	0.55169	0.03641	16.0267	0	0.15645	2	2	4	2	1	9	7	3	67	163	77	84	44	61	74	107	0
NM_145706	Nup43	chr10	+	7387302	7398684	1290	8	96.6339	104.896	47.1148	95.6835	88.8264	100.191	73.981	86.466	78.4013	77.45	84.9334	58.3214	46.2996	78.3686	79.1338	71.1026	37.8572	48.7189	0	393.712	235.544	550.262	445.534	37.9357	6.27692	1146	1050	175	1187	1170	1505	810	1766	4984	7436	6228	4369	1267	1822	6126	5497	3901
NR_033219	BC020402	chr10	-	7398769	7400956	2188	1	0.24857	0.1767	0.95239	0.38021	0.2238	0.35324	0.05385	0.3464	0.99236	0.89041	0.5789	0.73193	2.80083	1.26796	0.83776	0.65584	0	0	0	5.36308	0	0.0278	0.09004	0	0	5	3	6	8	5	9	1	12	107	145	72	93	130	50	110	86	0
NM_010690	Lats1	chr10	+	7401007	7436259	7215	8	4.70384	4.76908	4.62108	3.81931	5.57894	4.76107	4.16417	5.37498	9.83826	12.5384	10.2188	13.0982	11.4469	11.7201	10.8598	9.82421	0.00174	0.6025	0.04095	0.37735	0.24124	0.00211	0	0.00274	0.04607	312	267	96	265	411	400	255	614	3498	6733	4191	5488	1752	1524	4702	4248	1
NM_011835	Katna1	chr10	+	7445798	7482948	1775	11	25.1258	29.7677	21.9143	26.7728	31.3398	22.7395	27.2151	29.7832	30.7531	32.6704	33.3905	26.9021	23.9286	36.4488	31.9852	34.152	36.9851	38.4787	2.21504	82.7595	79.8093	76.7737	32.6294	59.5378	50.4585	410	410	112	457	568	470	410	837	2690	4316	3369	2773	901	1166	3407	3633	5244
NM_145418	BC013529	chr10	-	7487745	7500715	1557	8	3.98218	3.97294	12.9374	3.00538	5.28368	5.46044	2.95121	6.93669	21.0875	19.5112	19.9875	24.42	31.6992	28.1885	21.9509	26.2452	0	32.5684	0	46.7407	5.24052	9.70958	26.7597	18.3518	1.2536	57	48	58	45	84	99	39	171	1618	2261	1769	2208	1047	791	2051	2449	0
NM_026141	Ppil4	chr10	+	7512692	7542361	2896	13	19.419	11.9705	41.614	17.5225	14.1359	12.3064	15.7448	22.1149	29.4998	33.3396	32.6694	26.8053	28.1115	33.031	37.9885	27.2759	16.8286	54.4063	11.4339	47.4858	28.8655	55.6423	27.1798	28.3342	10.513	517	269	347	488	418	415	387	1014	4210	7186	5378	4508	1727	1724	6602	4734	3893
NM_172785	Zc3h12d	chr10	+	7552268	7590195	4093	6	0.07973	0	0.25456	0.05081	0	0.02098	0.05757	0.01543	0.02479	0.03939	0	0.00841	0.01152	0.01356	0.02443	0	0	0	0	0	0	0	0	0	0	3	0	3	2	0	1	2	1	5	12	0	2	1	1	6	0	0
NM_138667	Tab2	chr10	-	7625446	7675921	4278	7	25.2744	23.2561	20.3771	23.4322	21.3822	21.7003	20.7386	28.4797	27.3887	31.6963	28.7775	38.6345	38.0713	42.1398	28.6417	33.0325	3.04044	4.71037	0.23906	6.25283	12.6702	7.30235	4.1703	11.2706	2.30319	994	772	251	964	934	1081	753	1929	5774	10092	6998	9598	3455	3249	7353	8469	1039
NM_177387	Ust	chr10	-	7924551	8238623	4284	8	0.43165	0.5114	0.72963	0.53401	0.48008	0.2606	0.68757	0.89934	2.53419	2.81015	1.86434	3.00668	2.26677	3.17322	2.68395	1.87346	0	0	6.40312	0.23197	0	0.10651	0	0	0	17	17	9	22	21	13	25	61	535	896	454	748	206	245	690	481	0
NM_175155	Sash1	chr10	-	8442017	8605868	7183	20	4.84595	4.75445	4.30321	5.15371	3.98128	5.48766	6.26588	7.24546	4.90432	5.79118	4.94482	5.38922	5.86052	4.87424	5.60487	4.30446	0	0	0	0.02274	0.6771	0.15457	0.02743	0	0	320	265	89	356	292	459	382	824	1736	3096	2019	2248	893	631	2416	1853	0
NM_177271	Samd5	chr10	-	9347057	9395006	2495	2	0.21799	0.20661	0.2784	0.54181	0.15701	0.24094	0.85002	0.25315	1.43959	2.60105	1.68518	1.95322	2.41841	2.53523	1.30238	1.10348	0	0	0	0	0	0	0	0	0	5	4	2	13	4	7	18	10	177	483	239	283	128	114	195	165	0
NM_001081344	Stxbp5	chr10	-	9475345	9620838	9074	26	1.30666	1.13619	0.80377	0.95116	1.565	1.24927	1.03876	1.62182	3.73915	5.09071	3.10199	4.7045	4.33269	6.61625	3.39924	5.91012	3.03657	0	0	1.45222	0.01905	1.00232	0.00814	0.18293	0.00939	109	80	21	83	145	132	80	233	1672	3438	1600	2479	834	1082	1851	3214	2201
NM_026405	Rab32	chr10	-	10264837	10278005	2054	3	0.37071	0.06274	0.16909	0.55689	0.09536	0.16724	0.05736	0.52275	3.61589	3.71552	2.60371	3.5966	3.37371	4.59232	2.62857	7.14065	0	0	0	0	0	0	0	0	0	7	1	1	11	2	4	1	17	366	568	304	429	147	170	324	879	0
NR_033630	Gm5177	chr10	+	10325743	10336111	3785	3	0	0	0.09176	0	0	0	0	0	0.02145	0.03905	0.02789	0.0273	0	0	0.01761	0.02204	0	0	0	0	0	0	0	0	0	0	0	1	0	0	0	0	0	4	11	6	6	0	0	4	5	0
NM_001114333	Grm1	chr10	-	10405857	10802129	6990	10	0	0	0.04969	0	0.01401	0	0.01686	0	0.03193	0.06728	0.06292	0.03695	0.31022	0.03175	0.0453	0.07161	0	0	0	0	0	0	0	0	0	0	0	1	0	1	0	1	0	11	35	25	15	46	4	19	30	0
NM_172937	Shprh	chr10	+	10869228	10929416	7385	28	4.30097	2.93169	4.32659	3.60467	4.29676	3.55837	2.71221	5.29401	5.13838	7.93064	5.14306	6.38437	6.72153	7.88901	7.85919	6.52072	11.3661	10.8672	5.87475	5.87471	10.4119	7.1875	4.71486	0.22343	0.10272	292	168	92	256	324	306	170	619	1870	4359	2159	2738	1053	1050	3483	2886	6705
NM_027968	Fbxo30	chr10	+	11001128	11017767	4977	3	3.05981	3.75457	10.8162	3.34294	4.76205	4.29648	2.24895	6.04065	18.1111	20.1122	19.7095	19.6213	11.5743	17.191	20.6883	20.2296	5.85568	20.8844	2.93614	15.049	18.4803	14.3351	5.46719	9.16959	0.43156	140	145	155	160	242	249	95	476	4442	7450	5576	5671	1222	1542	6179	6034	2328
NM_010146	Epm2a	chr10	+	11063243	11177275	1079	4	0.50406	0.35831	0	0.38549	0.5446	0.15918	0.54598	0.6439	0.48898	0.33621	0.29347	1.05331	2.22812	0.92562	0.46331	0.78868	0	0	0	0	0	0	0	0	0	5	3	0	4	6	2	5	11	26	27	18	66	51	18	30	51	0
NM_011682	Utrn	chr10	-	12101986	12581533	12382	74	8.24037	7.1191	12.3696	7.3904	7.15029	8.8014	5.67127	7.52395	12.0932	14.0253	12.8666	20.5676	6.8719	19.7934	11.7745	16.4272	5.07849	6.29555	7.5382	1.40946	1.96497	1.85108	2.64801	5.55776	4.78417	938	684	441	880	904	1269	596	1475	7379	12925	9056	14789	1805	4417	8749	12190	5023
NM_029075	Stx11	chr10	-	12659787	12684065	2396	3	0.45399	0.48408	0.43485	0.7378	0.28613	0.96774	0.54092	0.39541	0.89775	0.96452	0.83702	0.70433	1.06242	0.62526	0.45207	1.04461	0	0	0	0	0	0	0	0.00825	0.12095	10	9	3	17	7	27	11	15	106	172	114	98	54	27	65	150	0
NM_175102	Sf3b5	chr10	+	12728256	12728989	734	1	123.892	131.857	25.0778	167.88	117.151	129.285	147.518	107.476	87.418	76.04	78.3978	67.1677	115.795	194.428	72.0132	73.1088	440.613	264.8	265.226	592.556	456.868	764.432	570.275	194.025	230.224	836	751	53	1185	878	1105	919	1249	3162	4154	3271	2863	1803	2572	3172	3216	25834
NM_009538	Plagl1	chr10	+	12810594	12851500	5260	6	2.52295	1.71503	0.99041	2.94562	1.07991	2.12245	1.25437	0.94861	22.8618	30.3435	5.92315	17.8912	42.2468	27.5637	3.45632	1.58611	0	0	0	0.0207	0.10795	0	0	0.07326	0	122	70	15	149	58	130	56	79	5926	11879	1771	5465	4714	2613	1091	500	0
NM_029172	Fam164b	chr10	-	12869450	12897829	1053	6	0	0	0	0	0	0	0	0	0	0.02552	0	0	0.04477	0	0	0.03169	0	0	0	0	0	0	0	0	0	0	0	0	0	0	0	0	0	0	2	0	0	1	0	0	2	0
NM_181470	Ltv1	chr10	-	12898443	12912943	1769	11	65.1797	58.6446	79.9052	85.1171	52.2071	69.6634	59.4769	71.1223	52.1479	52.2251	55.213	38.1782	46.7937	65.3349	57.2166	49.2276	46.933	117.879	46.1854	100.055	104.831	96.1465	76.1568	55.4614	44.26	1060	805	407	1448	943	1435	893	1992	4546	6876	5552	3922	1756	2083	6074	5219	6632
NM_001195065	Phactr2	chr10	-	12927523	13194202	8541	13	0.63679	0.6639	0.3253	0.5844	0.87147	0.56307	0.44143	0.55462	1.94823	1.97427	1.53244	3.21377	4.71346	4.12523	1.873	2.60809	0	0	0	0.59132	0	0.00534	0	1.47609	0.02495	50	44	8	48	76	56	32	75	820	1255	744	1594	854	635	960	1335	0
NM_025799	Fuca2	chr10	+	13220834	13237081	3954	7	3.96151	7.17044	4.39179	4.78642	9.38747	7.97095	3.96314	8.37026	12.9176	11.404	13.797	11.2536	8.67931	11.2544	16.0022	6.20763	9.2102	0	16.4903	23.2358	9.51879	15.2937	4.43106	43.1969	19.6896	144	220	50	182	379	367	133	524	2517	3356	3101	2584	728	802	3797	1471	2909
NM_019961	Pex3	chr10	-	13243751	13272948	2303	12	6.70701	5.53989	4.07173	6.2762	5.57088	5.18324	3.42772	5.23822	8.42362	9.81304	10.977	8.94278	11.6059	12.6006	10.4773	10.8462	21.9337	3.49515	79.5775	3.71802	20.9684	14.1524	14.948	18.7352	35.6924	142	99	27	139	131	139	67	191	956	1682	1437	1196	567	523	1448	1497	4035
NM_025748	Adat2	chr10	+	13272713	13283182	1453	6	22.1595	24.7456	30.3562	19.5377	22.0408	26.3012	19.0558	14.8664	9.90183	11.263	11.3568	8.86485	9.73298	13.3655	12.2026	10.7947	73.5877	39.9703	39.0403	15.9365	16.6344	30.795	18.0829	23.8677	20.2673	296	279	127	273	327	445	235	342	709	1218	938	748	300	350	1064	940	8541
NM_025446	Aig1	chr10	-	13372515	13588636	1054	6	0.1032	0.36681	0	0.19732	0.83627	0.65182	0.22357	0.4794	6.4882	6.00416	5.62482	6.27373	2.01262	1.84251	6.26079	8.02633	0	0	0	0	0	0	2.75684	0	0	1	3	0	2	9	8	2	8	337	471	337	384	45	35	396	507	0
NM_010437	Hivep2	chr10	+	13686185	13871184	9768	9	0.26726	0.32983	0.39111	0.33001	0.35092	0.25496	0.43423	0.54961	1.46875	1.77854	1.17605	2.3147	2.49985	1.32921	1.32724	1.6621	0.00513	1.29548	0	0	1.26373	0	0.00252	0.03641	0	24	25	11	31	35	29	36	85	707	1293	653	1313	518	234	778	973	4
NM_001002268	Gpr126	chr10	-	14122391	14264842	6505	25	0.6856	0.57453	0.21356	0.28774	0.271	0.66009	0.5796	0.99037	0.58335	0.70227	0.44082	1.15683	2.2175	0.43502	0.65323	0.62332	0	0	0	0	0	0	0	0.00608	0.03538	41	29	4	18	18	50	32	102	187	340	163	437	306	51	255	243	0
NM_025418	Vta1	chr10	-	14375139	14425295	1325	8	21.5911	23.0511	46.6566	25.2706	23.8744	22.8791	20.7188	24.6921	43.7858	40.3284	42.9382	39.6647	35.2572	47.4458	46.3695	40.4491	2.43762	8.25751	3.70486	90.2672	37.1536	102.905	46.127	13.5267	1.59532	263	237	178	322	323	353	233	518	2859	3977	3234	3052	991	1133	3687	3212	258
NM_029722	Gje1	chr10	-	14435432	14438020	1477	3	0	0	0	0	0	0	0	0	0	0.0091	0.02382	0	0	0	0	0.0113	0	0	0	0	0	0	0	0	0	0	0	0	0	0	0	0	0	0	1	2	0	0	0	0	1	0
NM_008703	Nmbr	chr10	+	14480095	14490362	1173	3	0	0.21973	0.29608	0	0.08349	0.07321	0	0	0.1903	0.16036	0.50992	0.20553	0.24113	1.32447	0.61086	0.12802	0	0	0	0	0	0	0	0	0	0	2	1	0	1	1	0	0	11	14	34	14	6	28	43	9	0
NM_010828	Cited2	chr10	+	17443034	17445480	1969	2	37.7872	46.4045	22.9301	54.8186	43.2733	34.2377	48.5887	39.7118	30.8664	30.8367	30.038	26.298	28.3463	41.0298	21.3524	34.948	0.55314	0.01871	14.3931	0.10371	5.04674	1.85382	9.22955	0.59713	0.95233	684	709	130	1038	870	785	812	1238	2995	4519	3362	3007	1184	1456	2523	4124	87
NM_138628	Txlnb	chr10	+	17516025	17565469	4457	10	0.97623	1.96619	0.23377	0.3733	1.29645	1.98461	0.5287	0.45347	0.20944	0.19293	0.19341	0.19704	1.18458	0.27388	0.27293	0.34817	0	0	0	0	0.81427	0	0.00829	0	0	40	68	3	16	59	103	20	32	46	64	49	51	112	22	73	93	0
NM_001033432	Heca	chr10	-	17620272	17667873	3667	4	5.10214	7.90736	5.11436	4.02674	8.19924	7.84539	5.75131	7.35464	7.37656	8.43463	6.37578	10.1715	9.03722	10.8037	5.20773	8.74565	15.6323	0	0	0	0	0	0	0	0	172	225	54	142	307	335	179	427	1333	2302	1329	2166	703	714	1146	1922	4579
NM_028440	3110003A17Rik	chr10	-	17731066	17743058	810	3	1.88009	4.13664	15.4357	5.39188	3.99002	4.98303	6.25472	5.61425	141.02	116.28	150.598	102.683	48.304	81.1055	110.413	145.414	29.7823	31.4951	0.05611	84.0478	134.018	132.338	148.888	22.0782	120.58	14	26	36	42	33	47	43	72	5629	7010	6934	4830	830	1184	5367	7059	1927
NM_009048	Reps1	chr10	+	17775746	17844961	2618	20	29.8325	21.2654	13.7966	30.0281	26.71	25.7502	22.2322	27.3582	28.3536	26.1587	24.9906	29.2702	20.7791	32.5117	25.9505	25.3858	31.6364	19.6508	38.3348	11.8347	6.46913	0.6158	5.272	15.6658	67.8485	718	432	104	756	714	785	494	1134	3658	5097	3719	4450	1154	1534	4077	3983	6616
NM_001195036	Ect2l	chr10	-	17848828	17930696	2900	21	0.07502	0.17776	0.11976	0.03586	0.06754	0.05923	0.08126	0.08712	0.007	0.0139	0.10313	0.00594	0.08128	0.01913	0.02873	0.02302	0	0	0	0	0	0	0	0	0.23219	2	4	1	1	2	2	2	4	1	3	17	1	5	1	5	4	0
NM_144820	Ccdc28a	chr10	-	17933491	17954787	1166	6	15.2063	20.4472	8.93576	16.2311	22.4264	22.5374	16.7739	19.1756	6.33487	6.79869	6.714	4.71116	10.0668	10.4215	6.75986	6.35381	0	0	16.8013	8.75623	3.84299	13.6177	11.3514	12.9986	40.5117	163	185	30	182	267	306	166	354	364	590	445	319	249	219	473	444	0
NM_173390	Nhsl1	chr10	+	18127481	18253698	7321	7	5.7501	5.52738	4.2221	6.76102	5.97975	5.92382	7.96635	6.15125	4.41828	4.90202	5.23608	6.02856	7.0121	8.29903	4.85279	5.53158	0	0.00503	4.29014	0.95018	0.80091	1.04081	2.30236	1.31584	0.09663	387	314	89	476	447	505	495	713	1594	2671	2179	2563	1089	1095	2132	2427	0
NM_019487	Hebp2	chr10	-	18259929	18265882	1910	4	3.30316	5.66769	2.00018	5.82541	4.20462	5.66524	3.7012	5.82001	9.24317	5.76836	8.59346	8.42071	8.0459	12.8112	7.87824	5.19796	0	8.42862	0	6.50717	19.4533	4.33976	14.5105	0	0.14726	58	84	11	107	82	126	60	176	870	820	933	934	326	441	903	595	0
NM_001033258	D10Bwg1379e	chr10	-	18307817	18463564	8216	34	0.37071	0.37645	0.16909	0.27844	0.27417	0.28222	0.38719	0.21525	0.76813	0.91907	0.63166	1.01652	0.93523	0.66859	1.32848	1.17589	0	0	0	0.37611	0.85189	0.0037	1.76383	0	0	28	24	4	22	23	27	27	28	311	562	295	485	163	99	655	579	0
NM_177706	Gm4922	chr10	-	18499533	18506599	2355	4	0.04619	0	0	0	0	0	0	0	0	0.01141	0.01494	0	0.02002	0	0.01415	0.00709	0	0	0	0	0	0	0	0	0	1	0	0	0	0	0	0	0	0	2	2	0	1	0	2	1	0
NM_022032	Perp	chr10	+	18564877	18576879	1901	3	16.3079	24.1339	12.6059	26.2564	20.6074	24.6656	27.6425	23.6561	67.2288	99.8127	65.3344	48.2452	35.1629	46.5254	65.1564	71.2025	59.2419	13.3326	32.0874	6.22289	0	2.8082	0.01295	110.939	195.612	285	356	69	480	400	546	446	712	6298	14122	7060	5326	1418	1594	7433	8112	8996
NM_009397	Tnfaip3	chr10	-	18720716	18735216	4422	9	0.91016	0.90345	0.54978	1.90477	1.55033	1.43712	2.10491	1.51402	1.73005	1.90511	1.11393	1.70176	2.06811	2.86088	1.23603	2.31686	0	0	0	0	0	0	0	0	0	37	31	7	81	70	74	79	106	377	627	280	437	194	228	328	614	0
NM_053008	Olig3	chr10	+	19076345	19078410	2066	1	0.57916	0.81091	0.50431	0.95631	0.71106	0.83134	1.14058	0.67257	0.00982	0.03252	0	0.025	0.29662	0.10743	0.00807	0.1696	0	0	0	0	0	0	0	0	0	11	13	3	19	15	20	20	22	1	5	0	3	13	4	1	21	0
NM_010511	Ifngr1	chr10	+	19311764	19330031	2099	7	2.59115	2.70147	2.48192	3.56694	4.19929	3.27309	2.75048	3.91179	8.97161	9.92821	9.2361	10.8948	11.8131	15.0412	8.47085	10.3104	0.38171	0	0	3.10654	1.61138	15.1439	10.4177	0.96967	0.25988	50	44	15	72	90	80	49	130	928	1551	1102	1328	526	569	1067	1297	64
NM_178258	Il22ra2	chr10	+	19341834	19354487	2468	5	0	0	0.14072	0	0.03968	0.06959	0	0	0	0	0	0	0.0191	0	0	0	0	0	0	0	0	0	0	0	0	0	0	1	0	1	2	0	0	0	0	0	0	1	0	0	0	0
NM_172786	Il20ra	chr10	+	19432393	19479859	2088	7	0	0	0	0	0	0	0	0	0.29156	0.1287	0.60663	0.14845	0.18061	0.26574	0.68635	0.19179	0	0	0	0	0.03547	1.86471	0	0	0	0	0	0	0	0	0	0	0	30	20	72	18	8	10	86	24	0
NM_029529	Slc35d3	chr10	-	19567723	19571265	2629	2	0.41376	0.19608	0.1321	0.07911	0.07451	0.06533	0.2689	0.28829	9.00773	4.36454	9.87678	5.55444	8.91161	12.621	8.98161	3.71291	0	0	0	1.27897	6.56414	5.23553	9.9098	0	0	10	4	1	2	2	2	6	12	1167	854	1476	848	497	598	1417	585	0
NM_008822	Pex7	chr10	-	19579896	19627480	1894	10	11.4864	16.8745	8.25166	11.9139	14.5302	14.7362	7.9626	10.171	21.4925	15.0393	19.2919	17.0928	14.0624	19.2473	18.2123	22.0687	0	0	2.77183	3.7231	38.3425	19.8103	16.6158	0.02087	0.0765	200	248	45	217	281	325	128	305	2006	2120	2077	1880	565	657	2070	2505	0
NM_008580	Map3k5	chr10	+	19654332	19862556	5393	30	2.35988	1.60105	1.28798	1.17618	1.4528	1.67201	1.22344	1.81529	5.83978	5.57822	4.3483	4.32977	3.16423	4.42407	6.2107	5.69604	15.9241	0	10.1265	2.2011	2.34157	1.12806	1.99764	0	0.28132	117	67	20	61	80	105	56	155	1552	2239	1333	1356	362	430	2010	1841	6860
NM_001198635	Mtap7	chr10	+	19868726	20001396	3895	18	43.6223	53.6334	41.7299	46.2932	57.8066	47.9549	43.2567	42.6312	10.9564	11.1697	10.0811	8.18783	6.09977	9.87209	9.16831	12.6462	14.8843	20.8266	2.7832	0.96811	0.19015	0.03514	0.5848	10.7453	13.3354	1562	1621	468	1734	2299	2175	1430	2629	2103	3238	2232	1852	504	693	2143	2952	4631
NM_001101561	Gm6251	chr10	+	19928245	19928836	592	1	0	0	0	0	0	0	0	0	11.8259	7.83013	13.0753	9.04636	0	0	10.6119	12.7963	0	0	0	0	0	0	0	0	0	0	0	0	0	0	0	0	0	345	345	440	311	0	0	377	454	0
NM_001025392	Bclaf1	chr10	+	20032275	20062307	5454	13	46.8692	27.5986	92.0156	51.7643	26.9712	35.7903	24.2383	52.2283	70.6107	74.7383	72.9588	68.9719	55.161	74.2764	80.2791	56.1887	76.1501	45.6841	77.0095	84.6508	90.3676	79.5674	97.8619	58.5372	84.0649	2350	1168	1445	2715	1502	2273	1122	4510	18978	30338	22619	21845	6382	7301	26275	18366	33176
NM_027930	Fam54a	chr10	+	20067625	20081475	2307	7	4.14925	3.9103	8.12933	3.60594	5.1367	3.61081	2.09392	2.5735	5.96372	5.7192	7.30529	4.70249	4.0867	4.85833	5.87243	6.19845	0	0	0	2.82646	13.8798	7.87813	1.00868	7.9659	26.0689	88	70	54	80	121	97	41	94	678	982	958	630	200	202	813	857	0
NM_013875	Pde7b	chr10	-	20117810	20444874	4127	13	0.02636	0	0	0.05039	0.02373	0	0.19984	0.13774	0.01967	0.01953	0.04263	0.61754	0.95948	0.01344	0.00808	0.00809	0	0	0	0	0	0	0.03282	0	0	1	0	0	2	1	0	7	9	4	6	10	148	84	1	2	2	0
NM_026203	Ahi1	chr10	+	20672353	20800235	4851	24	2.39931	2.92228	4.08087	3.34402	2.70533	3.27507	2.40452	3.71072	4.63912	3.46219	3.56123	5.61579	14.4695	6.10792	3.90231	5.47597	0	0	0	1.58271	0.83974	0.00627	2.30967	0	0.00176	107	110	57	156	134	185	99	285	1109	1250	982	1582	1489	534	1136	1592	0
NM_001198914	Myb	chr10	-	20844736	20880790	3777	16	5.93273	7.43823	8.73545	4.23984	7.38999	8.4127	7.39309	9.41469	10.7453	7.58424	9.91627	11.3159	9.62272	15.2194	11.4445	9.45402	0	0	0	6.93806	17.6256	2.42814	17.8638	0	0	206	218	95	154	285	370	237	563	2000	2132	2129	2482	771	1036	2594	2140	0
NM_019702	Hbs1l	chr10	+	21015785	21088695	2793	18	31.2737	29.6688	42.2782	35.4812	40.6054	35.0214	28.2637	33.5815	43.0552	43.9979	41.4452	38.3614	30.279	46.0099	42.3487	40.5946	76.8876	27.2237	14.0688	58.5267	42.9371	44.0862	19.0437	24.6318	45.4916	803	643	340	953	1158	1139	670	1485	5926	9146	6580	6222	1794	2316	7098	6795	17154
NM_001011934	NM_001011934	chr10	+	21024334	21088685	2508	16	34.3938	32.7833	46.9441	39.2229	44.712	38.3848	31.3345	36.768	47.0902	47.9048	45.229	41.9516	33.0996	50.6409	46.1976	44.2695	83.2738	28.5547	14.8339	62.7078	45.1979	46.6096	20.2358	26.4656	49.2916	793	638	339	946	1145	1121	667	1460	5820	8942	6448	6110	1761	2289	6953	6654	16683
NM_178713	Aldh8a1	chr10	+	21097106	21116384	2243	7	0.0485	0.11491	0.15484	0	0.04366	0	0.05253	0.08448	0.00905	0.04193	0.02353	0.00768	0.02102	0	0.07429	0.01488	0	0	0	0.21849	0	0.00678	0.1537	0	0	1	2	1	0	1	0	1	3	1	7	3	1	1	0	10	2	0
NR_027968	1700020N01Rik	chr10	+	21312951	21342181	1061	3	0.41009	1.21463	0.65467	0.09801	0.55384	0.64752	0.55524	0.35717	0	0.01266	0	0	0	0	0.03141	0.03145	0	0	0	0	0.7097	0	0	0	0	4	10	2	1	6	8	5	6	0	1	0	0	0	0	2	2	0
NM_001161845	Sgk1	chr10	+	21601990	21719709	3106	14	113.294	121.321	71.3392	187.349	136.185	119.112	119.604	120.302	44.5768	63.3822	47.7526	42.1299	19.6088	43.2669	35.4147	34.8653	30.515	16.6167	51.9579	65.1111	99.7309	62.6775	15.1783	98.7743	48.4483	3235	2924	638	5596	4319	4308	3153	5916	6823	14652	8431	7599	1292	2422	6601	6490	7571
NM_053264	4930444G20Rik	chr10	-	21786113	21787885	1773	1	0	0	0	0	0	0.04844	0	0.07125	0	0.00758	0	0	0	0	0	0	0	0	0	0	0	0	0	0	0	0	0	0	0	0	1	0	2	0	1	0	0	0	0	0	0	0
NM_009016	Raet1a	chr10	+	21878415	21903723	1539	9	0.49476	0.58616	0.45134	0.81081	0.89091	0.44641	0.45934	1.64159	5.01049	4.67075	5.53256	7.9331	1.47026	4.83114	4.96991	2.76472	48.1391	8.78488	0	0.16806	5.29379	3.69603	0.016	0	0	7	7	2	12	14	8	6	40	380	535	484	709	48	134	459	255	5918
NM_198193	Raet1e	chr10	+	21893327	21903720	1274	7	0.51229	0.50578	0.54522	0.7346	0.84561	0.47186	0.55489	1.93348	5.78192	5.347	6.46243	8.89389	1.73908	5.66184	5.61129	3.3267	48.5324	10.6122	0	0.20302	5.48414	4.38126	0.01933	0	0	6	5	2	9	11	7	6	39	363	507	468	658	47	130	429	254	4939
NM_009018	Raet1c	chr10	+	21893708	21903723	1235	6	0.44039	0.31305	0.56243	0.6736	0.87231	0.48676	0.57241	1.99454	5.83306	5.3853	6.43859	8.95166	1.71765	5.70585	5.5726	3.2426	48.0376	10.9473	0	0.19841	5.41743	4.38415	0.01994	0	0	5	3	2	8	11	7	6	39	355	495	452	642	45	127	413	240	4739
NM_001177775	H60b	chr10	+	21993280	22008655	952	6	0.11426	0.13537	0	0.10923	0	0.27062	0	0.13269	0.87394	0.71979	1.60769	0.99486	0.8913	1.22396	0.54262	0.05258	0	0	0.11936	0	0	0	0	7.34795	0.02686	1	1	0	1	0	3	0	2	41	51	87	55	18	21	31	3	0
NR_015465	C920009B18Rik	chr10	+	22026526	22032748	4515	3	0	0.02854	0	0	0.04338	0.03804	0.0261	0.01399	0	0.00893	0.01559	0.01526	0.0522	0.02458	0.01476	0.01109	0	0	0	0	0	0	0	0	0	0	1	0	0	2	2	1	1	0	3	4	4	5	2	4	3	0
NM_020030	Raet1d	chr10	+	22081700	22093945	1271	7	0.17117	0.10139	0.27325	0.08181	0.30822	0.13513	0.0927	0.24847	4.1511	2.42081	2.93434	4.85035	1.74318	4.62747	2.47794	5.5007	0	0	0	0	0	0	0	0.00777	0.06706	2	1	1	1	4	2	1	5	260	229	212	358	47	106	189	419	0
NM_009017	Raet1b	chr10	+	22082076	22093919	1230	6	0.17687	0.10477	0.28236	0.08454	0.31849	0.13964	0.09579	0.25675	4.28947	2.50151	3.03215	5.01202	1.76296	4.73661	2.54699	5.68406	0	0	0	0	0	0	0	0.00803	0.0693	2	1	1	1	4	2	1	5	260	229	212	358	46	105	188	419	0
NR_028580	Gm10825	chr10	+	22122619	22127276	4548	2	0	0	0	0	0	0	0	0	0	0.02363	0	0.03786	0	0.0244	0.00366	0.02568	0	0	0	0	0	0	0	0.20855	0	0	0	0	0	0	0	0	0	0	8	0	10	0	2	1	7	0
NM_178934	Slc2a12	chr10	+	22364817	22423686	3762	5	0.11566	0.10277	0	0.19349	0.0781	0.04566	0.09396	0.18468	0.87923	0.56787	0.81367	0.91548	1.21547	2.22711	0.65557	1.51246	0	0	0	0	0	0	0	0	0	4	3	0	7	3	2	3	11	163	159	174	200	97	151	148	341	0
NM_011603	Tbpl1	chr10	-	22423683	22451253	2875	7	5.71312	5.64797	17.8786	8.39124	7.59649	6.95983	5.04071	10.545	35.5242	31.3399	38.7517	33.1524	28.2841	37.4989	30.7542	31.3695	0.00435	0	0.0079	33.4147	16.1268	51.8378	59.4845	9.82187	18.4165	151	126	148	232	223	233	123	480	5033	6706	6333	5535	1725	1943	5306	5405	1
NM_011545	Tcf21	chr10	-	22537069	22539934	1239	2	0	0	0.28031	0	0	0	0	0.05098	0.01638	0.02169	0.05679	0.05559	16.6265	0.04478	0	0	0	0	0	0	0	0	0	0	0	0	0	1	0	0	0	0	1	1	2	4	4	437	1	0	0	0
NM_010167	Eya4	chr10	-	22823974	23069709	4099	19	0.07961	0.06288	0	0.07611	0.02389	0.25141	0.08623	0.15409	1.12873	1.7045	0.61373	1.97869	3.0821	3.27583	0.71957	2.62562	0	0	0	0	0	0	0	0	0	3	2	0	3	1	12	3	10	228	520	143	471	268	242	177	645	0
NM_011295	Rps12	chr10	-	23504989	23507015	518	6	0.83997	2.98546	2.01141	1.00373	2.07974	1.49208	1.36473	0.48772	0.78349	0.5447	0.64527	0.66487	0.54602	1.82097	0.70773	0.61203	0.02417	3.66257	0	8.88263	7.17295	12.8015	15.4261	6.06551	0.13164	4	12	3	5	11	9	6	4	20	21	19	20	6	17	22	19	1
NR_037680	Snora33	chr10	-	23505153	23505257	105	1	1.03597	0	3.30765	0.99035	0	0.81788	0	0.60153	4.63828	6.27016	2.84826	5.08403	5.83639	1.58531	6.03072	8.89915	0	0	0	0	0	2.17273	5.74575	14.2088	0.08118	1	0	1	1	0	1	0	1	24	49	17	31	13	3	38	56	0
NR_037681	Snord100	chr10	-	23505560	23505627	68	1	3.1993	1.89518	5.1074	1.52921	1.44025	6.31454	0	6.5018	3.87944	6.12526	5.43288	8.10357	1.38647	8.15971	5.88135	9.07909	0	0	0	1.80172	0	0.44733	0.54319	6.10253	0.50138	2	1	1	1	1	5	0	7	13	31	21	32	2	10	24	37	0
NM_183116	1110021L09Rik	chr10	+	23516792	23547774	2837	14	7.13162	5.8599	2.44838	4.61835	3.38308	5.63034	5.10823	4.92014	2.20306	1.21242	2.56721	2.62823	5.83228	4.55701	1.39208	3.42893	0	0	0	1.20919	0	0.00536	0	0	0	186	129	20	126	98	186	123	221	308	256	414	433	351	233	237	583	0
NM_011979	Vnn3	chr10	+	23571268	23589649	1811	7	0	0	0	0	0	0	0	0	0.03362	0	0	0.02853	0	0	0	0.01843	0	0	0	0	0	0	0	0	0	0	0	0	0	0	0	0	0	3	0	0	3	0	0	0	2	0
NM_011704	Vnn1	chr10	+	23614494	23625149	2416	7	0.7654	0.80012	0.2875	0.51649	0.24322	0.49764	0.19507	0.28757	0.12599	0.11123	0.01456	0.14255	0.25365	0.0689	0.01379	0.11741	2.58562	32.5696	71.9894	0	0	0	0	168.022	120.386	17	15	2	12	6	14	4	11	15	20	2	20	13	3	2	17	499
NM_053205	Taar1	chr10	+	23640212	23641210	999	1	0	0	0	0.10409	0	0	0	0	0	0	0	0	0	0	0	0.0167	0	0	0	0	0	0	0	0	0	0	0	0	1	0	0	0	0	0	0	0	0	0	0	0	1	0
NM_001007266	Taar2	chr10	+	23658378	23661389	1020	2	0	0	0	0	0	0.08419	0	0	0.03979	0	0	0	0.09243	0	0.01634	0.01636	0	0	0	0	0	0	0	0	0	0	0	0	0	0	1	0	0	2	0	0	0	2	0	1	1	0
NM_001008429	Taar3	chr10	+	23669364	23670395	1032	1	0	0	0	0	0	0	0	0	0	0	0	0	0	0	0	0	0	0	0	0	0	0	0	0	0	0	0	0	0	0	0	0	0	0	0	0	0	0	0	0	0	0
NM_001008499	Taar4	chr10	+	23680300	23681343	1044	1	0	0	0	0	0	0	0	0	0	0	0	0	0	0	0	0	0	0	0	0	0	0	0	0	0	0	0	0	0	0	0	0	0	0	0	0	0	0	0	0	0	0
NM_001009574	Taar5	chr10	+	23690512	23691525	1014	1	0.10727	0	0	0	0	0	0	0	0	0	0	0	0	0	0	0	0	0	0	0	0	0	0	0	0	1	0	0	0	0	0	0	0	0	0	0	0	0	0	0	0	0
NM_001010828	Taar6	chr10	-	23704415	23705452	1038	1	0	0	0	0	0	0	0	0	0	0	0	0	0	0	0	0	0	0	0	0	0	0	0	0	0	0	0	0	0	0	0	0	0	0	0	0	0	0	0	0	0	0
NM_001010829	Taar7a	chr10	-	23712211	23713287	1077	1	0	0	0	0	0	0	0	0	0	0	0	0	0	0	0	0	0	0	0	0	0	0	0	0	0	0	0	0	0	0	0	0	0	0	0	0	0	0	0	0	0	0
NM_001010827	Taar7b	chr10	+	23719745	23720821	1077	1	0	0	0	0	0	0	0	0	0	0	0	0	0	0	0	0	0	0	0	0	0	0	0	0	0	0	0	0	0	0	0	0	0	0	0	0	0	0	0	0	0	0
NM_001010838	Taar7d	chr10	+	23747028	23748104	1077	1	0	0	0	0	0	0	0	0	0	0	0	0	0	0	0	0	0	0	0	0	0	0	0	0	0	0	0	0	0	0	0	0	0	0	0	0	0	0	0	0	0	0
NM_001010835	Taar7e	chr10	+	23757420	23758496	1077	1	0	0	0	0	0	0	0	0	0	0	0	0	0	0	0	0	0	0	0	0	0	0	0	0	0	0	0	0	0	0	0	0	0	0	0	0	0	0	0	0	0	0
NM_001010839	Taar7f	chr10	+	23769316	23770392	1077	1	0	0	0	0	0	0	0	0	0	0	0	0	0	0	0	0	0	0	0	0	0	0	0	0	0	0	0	0	0	0	0	0	0	0	0	0	0	0	0	0	0	0
NM_001010830	Taar8a	chr10	+	23796306	23797340	1035	1	0	0	0	0	0	0	0	0	0	0	0	0	0	0	0	0	0	0	0	0	0	0	0	0	0	0	0	0	0	0	0	0	0	0	0	0	0	0	0	0	0	0
NM_001010837	Taar8b	chr10	-	23811066	23812100	1035	1	0	0	0	0	0	0	0	0	0	0	0	0	0	0	0	0	0	0	0	0	0	0	0	0	0	0	0	0	0	0	0	0	0	0	0	0	0	0	0	0	0	0
NM_001010840	Taar8c	chr10	-	23820649	23821757	1109	1	0	0	0	0	0	0	0	0	0	0	0	0	0	0	0	0	0	0	0	0	0	0	0	0	0	0	0	0	0	0	0	0	0	0	0	0	0	0	0	0	0	0
NM_001010831	Taar9	chr10	-	23828294	23829340	1047	1	0	0	0	0	0	0	0	0	0	0	0	0	0	0	0	0.03187	0	0	0	0	0	0	0	0	0	0	0	0	0	0	0	0	0	0	0	0	0	0	0	0	2	0
NM_016797	Stx7	chr10	+	23869123	23908765	2500	10	13.2272	19.2278	7.50175	17.9688	23.2306	18.5496	14.28	20.085	51.4861	49.3587	57.9486	48.478	44.3683	57.5057	42.5994	70.3344	0.12018	0.75888	1.37268	31.0704	7.17442	21.4387	10.8398	43.41	45.4876	304	373	54	432	593	540	303	795	6343	9184	8235	7038	2353	2591	6391	10538	24
NM_021509	Moxd1	chr10	+	23943323	24022589	3083	12	0.35283	0.58521	0.78856	1.31543	0.6671	0.77995	0.6879	0.79898	7.26659	6.93811	7.49222	6.09936	8.21091	5.12926	6.36717	8.68662	0	0	0	0	3.14309	0	1.73323	0.00961	0.14929	10	14	7	39	21	28	18	39	1104	1592	1313	1092	537	285	1178	1605	0
NM_010217	Ctgf	chr10	+	24315248	24318489	2403	5	26.4811	39.9542	30.062	47.9903	45.1577	39.5259	51.3845	51.4114	29.5056	44.032	2.18896	20.3588	35.2521	135.632	8.11347	19.2551	5.64725	29.7717	3.44256	4.02782	0.58562	0.07595	5.73857	4.70784	0.08158	585	745	208	1109	1108	1106	1048	1956	3494	7875	299	2841	1797	5874	1170	2773	1084
NM_008813	Enpp1	chr10	-	24361217	24431908	3225	25	0.2361	0.47953	0.32307	0.22571	0.27331	0.53258	0.84028	0.62671	0.50967	0.44995	0.49094	1.29751	4.04893	0.3613	0.4392	0.56396	0	0	0	0	0	0	0	27.2145	25.6865	7	12	3	7	9	20	23	32	81	108	90	243	277	21	85	109	0
NM_134005	Enpp3	chr10	-	24493620	24556001	2815	25	28.7108	23.4397	54.0386	28.0744	19.1351	23.9176	27.0801	30.4247	146.747	96.31	118.921	116.051	55.1614	139.513	158.475	135.325	0	0.23556	25.0598	15.1557	2.40305	1.19944	17.246	0	0	743	512	438	760	550	784	647	1356	20357	20178	19029	18971	3294	7078	26771	22830	0
NM_001166416	Med23	chr10	+	24589792	24633335	4926	30	12.6089	7.22062	11.7037	12.3703	11.3524	9.10032	9.61516	13.6681	16.3131	19.5977	20.1207	14.5074	13.2157	15.9722	20.0534	15.4631	0	0.03365	4.06458	6.088	5.27245	0.06175	7.60584	0.01003	0.07959	571	276	166	586	571	522	402	1066	3960	7185	5634	4150	1381	1418	5928	4565	0
NM_007482	Arg1	chr10	-	24635013	24647276	1477	8	0.14729	0.17451	0.23514	0.42242	0.26523	0.11629	0.15954	0.04276	0.53582	0.72775	0.53598	0.53631	1.53197	0.41323	0.47385	1.16361	0	0	0	0	0	0	0	3.76615	0.02308	2	2	1	6	4	2	2	1	39	80	45	46	48	11	42	103	0
NM_018747	Akap7	chr10	-	24888896	25018969	3123	8	1.28874	1.36176	2.89141	1.86463	2.41471	1.95239	0.86772	2.26512	6.19885	4.09578	4.17413	8.51906	5.34345	9.84286	5.672	8.76237	0	24.5712	14.074	0	1.54549	1.38796	2.94108	0.06327	4.05837	37	33	26	56	77	71	23	112	954	952	741	1545	354	554	1063	1640	0
NM_001199265	Epb4.1l2	chr10	+	25079604	25243325	4389	20	51.7735	47.4793	80.8712	58.2598	51.4341	50.5992	46.4682	58.2963	26.1319	29.214	24.8792	29.7673	38.7195	41.782	29.6866	33.7976	9.72922	27.1781	41.6628	5.93961	0.81001	5.01771	5.09156	19.7358	12.4287	2089	1617	1022	2459	2305	2586	1731	4051	5652	9543	6207	7587	3605	3305	7819	8890	3411
NM_001195596	2010003K15Rik	chr10	-	25247749	25256078	674	2	0	0	0	0	0	0	0	0	0	0	0	0	0	0	0	0.02476	0	0	0	0	0	0	0	0	0	0	0	0	0	0	0	0	0	0	0	0	0	0	0	0	1	0
NM_029881	Tmem200a	chr10	-	25710992	25798858	4115	2	0.26434	0.15659	0.84399	0.58121	0.1428	0.52174	1.08802	0.67535	2.51005	3.21616	2.85151	2.63218	3.70018	2.29225	2.37303	3.02495	0	0	0	0	0.003	0	4.9728	0	0	10	5	10	23	6	25	38	44	509	985	667	629	323	170	586	746	0
NR_028030	Gm9767	chr10	+	25798061	25799253	1193	1	0.27354	0.10802	0.87335	0.26149	0	0.50389	0.4938	0.63531	0.34019	0.51807	0.30967	0.47633	1.30396	0.65114	0.29333	0.34966	0	0	0	0	0	0	1.2591	0	0	3	1	3	3	0	7	5	12	20	46	21	33	33	14	21	25	0
NM_001013766	Samd3	chr10	+	25949513	25980610	2620	8	0.04152	0	0	0	0	0	0	0	5.14282	4.61544	4.10932	4.29845	2.51894	4.84973	2.41689	5.05672	0	0	0	0	0	2.52517	0	0	0	1	0	0	0	0	0	0	0	664	900	612	654	140	229	380	794	0
NM_172787	L3mbtl3	chr10	-	25995258	26094991	3411	22	2.32796	1.36013	3.56365	2.56079	1.32076	1.98896	1.58892	2.85157	13.3082	15.7877	13.0123	15.7863	11.2495	16.039	16.9765	15.6782	0	12.0259	0	11.9728	14.2043	5.8054	7.4899	1.52651	0.10245	73	36	35	84	46	79	46	154	2237	4008	2523	3127	814	986	3475	3205	0
NR_033633	Gm8709	chr10	-	26393252	26394457	1206	1	0	0	0	0	0	0	0	0	0.06731	0.02228	0.04376	0.01428	0.03909	0	0.04145	0.01384	0	0	0	0	0	0	0	0	0	0	0	0	0	0	0	0	0	4	2	3	1	1	0	3	1	0
NM_176837	Arhgap18	chr10	+	26492318	26638454	3616	15	0.84229	1.21174	1.15255	1.06402	1.35422	1.11622	1.10784	1.31002	11.1227	9.9507	10.4891	10.2387	7.84799	11.892	14.6638	15.7907	0	0	4.3995	0	0	0.99683	0	0.27051	0.06129	28	34	12	37	50	47	34	75	1982	2678	2156	2150	602	775	3182	3422	0
NM_008481	Lama2	chr10	-	26701091	27336748	9713	64	0.07839	0.07961	0.03576	0.06424	0.04033	0.22104	0.09704	0.2341	0.02507	0.02767	0.03441	0.0656	0.56784	0.03999	0.02402	0.03436	0	0	0	0	0	0.07986	0.02662	0	0	7	6	1	6	4	25	8	36	12	20	19	37	117	7	14	20	0
NM_008983	Ptprk	chr10	+	27794626	28317203	6177	32	8.62885	7.76113	21.5343	12.0871	7.45189	9.73198	9.84231	15.1127	16.0776	18.7152	15.966	16.5148	9.37918	13.9142	13.9607	17.2018	0	2.06948	0.01472	2.89142	3.80896	0.8273	2.42379	3.17187	14.2926	490	372	383	718	470	700	516	1478	4894	8604	5606	5924	1229	1549	5175	6368	0
NM_178666	Themis	chr10	+	28388201	28602555	3981	6	0	0.06474	0.69792	0	0	0.10786	0	0.01587	0.01529	0.02363	0.00884	0.00865	0.01184	0.01394	0.00837	0.03353	0	0	0	0	0	0	0	0	0	0	2	8	0	0	5	0	1	3	7	2	2	1	1	2	8	0
NR_033601	4930519F09Rik	chr10	-	28641769	28643313	1545	1	0	0	0	0	0	0	0	0	0	0.03479	0.04555	0.03344	0	0	0.06471	0.0216	0	0	0	0	0	0	0	0	0	0	0	0	0	0	0	0	0	0	4	4	3	0	0	6	2	0
NM_026336	2310057J18Rik	chr10	-	28692094	28706112	1319	6	0	0.0977	0	0	0	0	0	0	0	0	0	0	0	0	0	0	0	0	0	0	0	0	0	0	0	0	1	0	0	0	0	0	0	0	0	0	0	0	0	0	0	0
NM_026138	6330407J23Rik	chr10	+	28863802	28919436	3948	7	2.34194	1.24041	2.2872	3.55576	0.81862	1.08761	3.70058	1.43983	3.2176	2.23594	2.37058	1.16894	6.82982	2.853	2.89127	2.30762	0	0	0	8.21678	0.17197	1.4716	0	0.00751	0.05829	85	38	26	135	33	50	124	90	626	657	532	268	572	203	685	546	0
NM_001162537	9330159F19Rik	chr10	+	28931449	28950585	5644	6	0.212	0	0.30767	0.25794	0.05206	0.04565	0.10438	0.14548	0.81256	0.60229	0.91639	0.24103	4.05919	0.68817	1.01861	0.48781	0	0	0	0	0	0	0	0	0	11	0	5	14	3	3	5	13	226	253	294	79	486	70	345	165	0
NM_025855	Echdc1	chr10	+	29033306	29066467	3048	6	0.571	1.14159	10.9387	0.68232	1.63871	1.60598	0.81176	2.79746	28.721	23.8173	30.8556	24.3669	20.3377	30.7467	29.9818	28.9868	0.00821	0	0	7.40945	7.33035	6.392	7.80426	0.49272	0.39988	16	27	96	20	51	57	21	135	4314	5403	5346	4313	1315	1689	5484	5295	2
NM_001110197	Rnf146	chr10	-	29063982	29082248	4404	4	6.07606	8.51541	14.5893	6.16267	9.18436	8.03398	6.23352	9.69491	23.1032	20.7734	24.2871	20.4264	21.547	26.0799	23.7395	23.0056	5.44641	0	0.00516	12.1077	15.7581	12.3013	12.5947	5.05008	6.19901	246	291	185	261	413	412	233	676	5014	6809	6080	5224	2013	2070	6274	6072	1916
NM_028351	Rspo3	chr10	-	29172912	29255673	2397	5	0.40842	0.21506	0.28978	0.39044	0.12257	0.28662	0.14746	0.34255	7.3229	8.44168	10.3116	6.43688	11.5244	7.63888	9.85092	9.28619	0.00522	0	0	1.05065	1.30291	0.61547	0	0.00824	0.02489	9	4	2	9	3	8	3	13	865	1506	1405	896	586	330	1417	1334	1
NM_001109747	Cenpw	chr10	-	29915815	29920346	1512	3	10.9352	19.6036	4.82365	9.97223	14.0557	11.3595	12.39	9.60773	40.3165	40.5392	43.7128	27.3221	52.1596	87.596	42.916	39.4304	69.5653	16.9333	14.1891	43.1979	58.4796	124.539	74.0693	19.5711	46.4897	152	230	21	145	217	200	159	230	3004	4562	3757	2399	1673	2387	3894	3573	8402
NM_028604	Trmt11	chr10	-	30254031	30320555	2359	13	1.06056	1.14723	12.9558	1.19018	0.95487	2.07505	1.19869	1.71355	23.3892	21.9852	26.6977	18.5194	10.611	16.1119	23.9114	23.3065	19.0886	9.63531	24.0561	24.5715	22.7417	13.146	18.8156	9.01749	43.8707	23	21	88	27	23	57	24	64	2719	3860	3580	2537	531	685	3385	3295	3597
NM_025798	Hint3	chr10	-	30328013	30338172	696	5	4.37606	9.44324	4.98999	5.07979	4.92499	8.88391	5.58637	7.25981	14.0823	13.6484	9.93351	11.4306	16.5938	19.2128	14.4611	17.0935	11.2777	0	19.3633	2.91428	25.2558	22.3547	24.2708	32.3807	23.3903	28	51	10	34	35	72	33	80	483	707	393	462	245	241	604	713	627
NM_172495	Ncoa7	chr10	-	30365388	30522913	5107	16	2.81153	1.51407	3.33226	2.05651	1.26568	1.53023	1.961	2.44875	4.57345	4.91717	4.10266	4.72735	5.02138	3.67227	6.09191	7.63232	0	2.63651	0	0	1.48894	0.00596	1.09695	0	0	132	60	49	101	66	91	85	198	1151	1869	1191	1402	544	338	1867	2336	0
NM_013904	Hey2	chr10	-	30552165	30562589	2532	5	0.2148	0.10179	0.13717	0.20534	0.30944	0.03392	0.1396	0.14967	0.60909	0.4935	0.61837	0.49647	1.07983	1.35866	0.21718	0.50084	0	0	0	0	0	0	0	0	0	5	2	1	5	8	1	3	6	76	93	89	73	58	62	33	76	0
NM_027168	Hddc2	chr10	+	31033211	31047892	718	6	34.5418	45.4105	16.4461	34.0345	34.237	33.3703	30.6861	36.3304	43.2133	34.9936	41.6773	34.8479	34.6657	56.3361	40.7776	44.4802	51.5397	133.247	37.5083	149.345	153.683	189.796	178.066	30.4252	39.0082	228	253	34	235	251	279	187	413	1529	1870	1701	1453	528	729	1757	1914	2956
NM_009413	Tpd52l1	chr10	-	31052186	31165727	1267	7	4.29267	6.3063	3.28937	5.17059	3.86491	4.47351	3.81269	4.38683	16.1283	11.2091	19.5499	15.6979	9.7852	12.4373	16.94	13.6701	0	0	0	8.72437	16.67	4.81361	0.08746	2.26927	0.03364	50	62	12	63	50	66	41	88	1007	1057	1408	1155	263	284	1288	1038	0
NM_011509	Gm3258	chr10	-	31133532	31134241	710	1	0	0	0	0	0	0	0	0	0.11432	0.17032	0.24778	0.07276	0	0	0.09388	0.16451	0.01763	0.02594	0	0	0	0	0	0	0	0	0	0	0	0	0	0	0	4	9	10	3	0	0	4	7	1
NM_001146349	Rnf217	chr10	-	31221693	31329531	2860	6	0.76067	0.81108	0.3643	0.58174	0.5479	0.6606	0.94752	0.81711	5.34274	5.14422	5.35762	5.79221	5.93372	5.31579	4.65538	5.30331	0	0	0	0.90912	0	0.40416	0	0	0.04172	20	18	3	16	16	22	23	37	753	1095	871	962	360	274	799	909	0
NM_001013411	Nkain2	chr10	-	31409125	32609721	3205	7	0	0.04021	0	0	0	0	0	0.01971	0.25326	0.1593	0.18114	0.32237	2.33862	0.10387	0.17158	0.13016	0	0	0	0	0	0	0	0	0	0	1	0	0	0	0	0	1	40	38	33	60	159	6	33	25	0
NM_029726	Trdn	chr10	+	32803289	33196515	4545	38	0	0	0.15283	0	0.02155	0	0	0.0139	0.02232	0.00887	0.01548	0.09851	0.29041	0	0.04766	0.04406	0	0	0	0	0	0	0	0	0	0	0	2	0	1	0	0	1	5	3	4	26	28	0	13	12	0
NM_175448	Clvs2	chr10	-	33232140	33344406	2500	6	0.30457	0.1031	0.55569	0.66551	0.27422	0.24046	0.14139	0.32843	4.48058	1.81655	5.7632	1.77711	2.20616	0.93216	4.37925	3.01681	0	0	0	3.2399	0	0.00608	0	0	0	7	2	4	16	7	7	3	13	552	338	819	258	117	42	657	452	0
NM_001101452	Gm4794	chr10	-	33486230	33501921	882	6	0.12333	0	0	0	0	0	0	0	0	0	0	0	0	0	0	0	0	0	0	0	0	0	0	0	0	1	0	0	0	0	0	0	0	0	0	0	0	0	0	0	0	0
NM_020565	Sult3a1	chr10	+	33577528	33599281	1096	7	0.09925	0	0	0.09488	0	0	0	0	0	0	0	0	0	0	0.0152	0	0	0	0	0	0	0	0	0	0	1	0	0	1	0	0	0	0	0	0	0	0	0	0	1	0	0
NM_001162957	Rsph4a	chr10	+	33624917	33635827	3650	6	0.26822	0.10592	0.95152	0.31338	0.0805	0.21175	0.22596	0.32878	2.21827	3.24674	3.95222	1.17946	1.48524	0.56246	1.4655	1.1063	0	0	0	0.02611	0	0.21251	0	0	0	9	3	10	11	3	9	7	19	399	882	820	250	115	37	321	242	0
NM_028287	Zufsp	chr10	-	33646742	33671018	2363	10	0.8286	1.79974	7.2018	0.66009	1.32627	1.30834	0.84764	1.92448	6.93877	7.58514	6.55891	6.07768	7.38122	11.858	7.35522	9.52572	4.35482	5.72931	0	6.92461	8.59337	8.51528	15.1051	13.6601	1.13982	18	33	49	15	32	36	17	72	808	1334	881	834	370	505	1043	1349	822
NR_015526	A830082N09Rik	chr10	-	33707233	33709101	1413	2	0	0	0	0	0.06931	0	0	0.0447	0.61753	0.54201	0.70966	0.63372	0.80068	0.54976	0.58966	0.6613	0	0	0	0	0	6.07071	0	0	0	0	0	0	0	1	0	0	1	43	57	57	52	24	14	50	56	0
NM_025614	Rwdd1	chr10	-	33716361	33739422	1082	7	7.53995	10.4813	2.88884	9.13003	10.4092	11.2705	13.7204	8.34744	23.387	23.2089	23.1202	18.35	8.71351	10.9741	23.3016	22.8082	31.5631	34.8303	13.2327	17.4252	82.165	26.637	40.9766	49.5384	38.2135	75	88	9	95	115	142	126	143	1247	1869	1422	1153	200	214	1513	1479	2728
NM_001162937	Bet3l	chr10	+	33757403	33829621	1185	7	0	0	0	0	0.08265	0	0	0	0	0.01134	0	0	0	0	0	0	0	0	0	0	0	0	0	0	0	0	0	0	0	1	0	0	0	0	1	0	0	0	0	0	0	0
NM_001081165	Fam26d	chr10	-	33758590	33764119	3714	2	0	0	0	0	0.05274	0	0	0	0.01093	0.02171	0.00474	0	0.02539	0	0.01795	0.00899	0	0	0	0	0	0	0	0	0	0	0	0	0	2	0	0	0	2	6	1	0	2	0	4	2	0
NM_178908	Fam26e	chr10	-	33811158	33816325	1786	2	1.82715	1.15451	0.58338	1.45557	0.49352	0.81743	0.46179	0.95483	0.17043	0.09028	0.02955	0.50137	0.21115	0.34174	0.10263	0.14014	0	6.17766	0	0	0	0	0	0	0	30	16	3	25	9	17	7	27	15	12	3	52	8	11	11	15	0
NM_175449	Fam26f	chr10	-	33845873	33847778	1082	2	0.70373	0.47642	0.32098	0.38442	0.6336	0.87306	0.10889	0.75886	0.01875	0.02484	0.04878	0.06366	0	0.10256	0	0.04626	0	0	0	0.03774	0	0	0.72827	0	0	7	4	1	4	7	11	1	13	1	2	3	4	0	2	0	3	0
NM_172508	Dse	chr10	-	33871199	33927357	4225	6	18.9747	15.0071	13.5633	25.9658	13.885	18.6187	16.0628	22.4686	14.2888	11.9859	11.438	16.9266	11.3136	15.431	16.0604	17.6298	8.95722	42.5546	33.4686	8.95721	6.79878	7.89792	5.32708	1.86147	0.14525	737	492	165	1055	599	916	576	1503	2975	3769	2747	4153	1014	1175	4072	4464	3023
NM_009433	Tspyl1	chr10	+	34001996	34004691	2696	1	20.7385	29.111	36.843	18.4367	29.8969	22.0747	28.7562	26.2621	30.657	30.7694	31.4127	29.8413	40.2509	41.9232	25.6447	29.4912	40.7464	24.0629	14.9122	12.8354	24.67	29.3463	28.1183	7.25996	15.1941	514	609	286	478	823	693	658	1121	4073	6174	4814	4672	2302	2037	4149	4765	8775
NM_030203	Tspyl4	chr10	+	34017227	34021126	3900	1	0.75307	0.5948	1.06863	0.79989	0.80358	0.83676	0.60421	0.74497	5.41653	5.81884	5.06564	5.09538	22.5547	7.86763	6.73817	4.45385	0	0	0	0.00349	0	1.06854	4.15777	0	0	27	18	12	30	32	38	20	46	1041	1689	1123	1154	1866	553	1577	1041	0
NM_176968	Nt5dc1	chr10	-	34023418	34138334	2716	12	2.52316	2.70461	5.37067	2.8332	2.84868	3.25678	2.38593	3.46498	10.9457	8.87492	10.532	10.1761	5.06808	8.86632	10.3443	11.1383	0	17.4836	1.88272	5.47829	0	11.0484	10.7846	14.0056	0.81594	63	57	42	74	79	103	55	149	1465	1794	1626	1605	292	434	1686	1813	0
NM_009925	Col10a1	chr10	+	34109787	34116891	3130	3	1.63338	0.57643	1.77535	0.93023	0.21903	0.79567	2.10799	1.81611	0.0389	0.01288	0.01686	0.09903	0.15061	0.10636	0.01065	0.04265	0	0	0	0	0	0	0	0.00316	0	47	14	16	28	7	29	56	90	6	3	3	18	10	6	2	8	0
NM_001159544	Frk	chr10	+	34203206	34331038	4805	8	0.02264	0.08046	0.43368	0	0.04076	0.08936	0.04904	0.06572	0.05068	0.02237	0.06224	0.32971	0.05886	0.12702	0.07283	0.09723	15.4602	0	0	0	0	0	0	21.7736	13.9549	1	3	6	0	2	5	2	5	12	8	17	92	6	11	21	28	5934
NM_007444	Amd2	chr10	-	35428497	35431697	3201	1	0	0	0	0	0	0	0	0	0.05072	0.02099	0.04397	0.05918	0	0	0.06768	0.08862	0	0	0	0	0.00771	0	0.00769	0	0	0	0	0	0	0	0	0	0	8	5	8	11	0	0	13	17	0
NM_001081208	Hs3st5	chr10	+	36226613	36554203	2934	4	0.03707	0	0	0	0.06676	0	0.08031	0.02153	0.40115	0.4671	0.56362	0.45779	1.51028	0.45387	0.5566	0.51184	0	0	0	0.00464	0	0.8605	0.90223	0	0	1	0	0	0	2	0	2	1	58	102	94	78	94	24	98	90	0
NM_008229	Hdac2	chr10	+	36694350	36721694	2004	14	41.1982	37.6842	235.002	56.4556	51.021	39.8963	38.4507	59.5359	168.405	156.955	173.297	156.304	157.228	203.033	172.459	180.248	19.8714	88.7244	46.7573	36.2674	80.1384	50.7956	47.0375	18.4886	0.51889	759	586	1356	1088	1044	931	654	1889	16631	23410	19741	18190	6684	7333	20740	21648	3181
NM_008538	Marcks	chr10	-	36853049	36858732	4186	2	12.9929	14.716	36.9207	26.953	13.0785	15.879	23.1646	22.3913	110.988	93.9111	120.128	188.483	189.867	140.412	105.194	116.191	148.401	198.267	173.756	57.6391	62.2338	65.3452	67.3118	82.7008	39.7724	500	478	445	1085	559	774	823	1484	22895	29258	28584	45818	16860	10593	26425	29149	49622
NM_001177783	Rfpl4b	chr10	-	38540347	38541585	1054	3	0.1032	0	0	0	0	0.08148	0.11179	0.05992	0.01925	0.03824	0	0.01634	0	0	0.07905	0.07916	0	0	0	0	0	0	0	0	0	1	0	0	0	0	1	1	1	1	3	0	1	0	0	5	5	0
NM_010681	Lama4	chr10	+	38685321	38829994	6047	38	0.43172	0.7246	0.51691	0.53309	0.43729	0.93731	1.32493	1.66074	0.05705	0.04444	0.10473	0.06834	0.60806	0.07341	0.10747	0.08002	0	0	0.00376	0	0	0	0	0	0.00282	24	34	9	31	27	66	68	159	17	20	36	24	78	8	39	29	0
NM_183254	1700025K23Rik	chr10	-	38838614	38853701	730	5	1.6391	1.76538	1.42727	1.70936	1.74408	1.76461	1.45259	1.73042	3.25235	3.58908	3.44614	2.8307	7.3616	3.19235	4.17737	2.51431	0	36.7634	0	7.06758	0	7.12535	14.488	0	0	11	10	3	12	13	15	9	20	117	195	143	120	114	42	183	110	0
NM_028006	Tube1	chr10	+	38853829	38870864	2929	12	5.97917	8.53576	6.64014	7.45548	13.8763	7.00744	3.94213	7.48264	8.25139	7.87172	6.51673	8.75996	9.78531	18.6027	7.44724	13.8888	0	0	22.3929	8.89099	14.7464	12.026	6.87707	5.82225	0.07566	161	194	56	210	415	239	98	347	1191	1716	1085	1490	608	982	1309	2438	0
NM_001127376	Wisp3	chr10	-	38870777	38883600	1418	5	0.30684	0.09088	0	0.22	0.2072	0.24225	0.08309	0.17817	0.32914	0.48324	0.26053	0.48576	0.63164	0.82173	0.48182	0.44715	0	0	0	0	0	0	0	0	0	4	1	0	3	3	4	1	4	23	51	21	40	19	21	41	38	0
NM_001122893	Fyn	chr10	+	39089605	39285187	3535	14	6.27733	8.0568	6.09131	7.73646	8.92098	8.6971	8.19918	6.93245	15.6771	13.3106	14.0688	20.8736	24.9769	19.3848	15.1365	16.5962	0	0	0	5.44521	4.43132	4.16045	4.40945	0	0	204	221	62	263	322	358	246	388	2731	3502	2827	4285	1873	1235	3211	3516	0
NM_134000	Traf3ip2	chr10	+	39332740	39375113	2867	9	4.32525	6.56274	2.5439	4.31614	7.10529	5.42165	5.26026	5.50753	2.18001	1.96362	2.70602	1.69979	2.95961	3.46425	2.85383	2.45021	0	0	2.51284	0.21842	4.06018	0.0053	0.00429	0.44801	0.13973	114	146	21	119	208	181	128	250	308	419	441	283	180	179	491	421	0
NM_011264	Rev3l	chr10	+	39451966	39595012	10666	32	2.66179	1.41366	3.22361	1.58914	2.75465	2.29469	0.90581	3.10295	5.17871	7.50786	6.35337	6.99717	9.21057	6.10211	5.815	7.13992	5.71831	6.58136	0.82247	3.29924	1.41195	2.43123	3.74125	0.60119	0.02397	261	117	99	163	300	285	82	524	2722	5960	3852	4334	2084	1173	3722	4564	4872
NR_033628	AA474331	chr10	-	39612566	39619044	781	4	1.53206	0.49503	2.22345	0.66573	1.00319	1.3195	0.30172	0.88958	1.1952	0.4645	1.48666	1.7639	1.56932	2.48657	0.91747	0.49139	0	0	0	0	0	0	0	0	0	11	3	5	5	8	12	2	11	46	27	66	80	26	35	43	23	0
NM_001163503	2010001E11Rik	chr10	-	39640188	39646729	2285	4	0	0	0	0	0	0	0	0	0.00888	0.00588	0	0	0.02063	0	0	0	0	0	0	0	0	0	0	0	0	0	0	0	0	0	0	0	0	1	1	0	0	1	0	0	0	0
NM_001173500	G630090E17Rik	chr10	-	39666720	39679959	1780	4	0	0.0724	0	0.05842	0	0	0	0.07097	0.1026	0.18116	0.04942	0.11609	0.21187	0.15586	0.08426	0.19686	0	0	0	0	0	0	0.95455	0	0.01437	0	1	0	1	0	0	0	2	9	24	5	12	8	5	9	21	0
NM_001113385	BC021785	chr10	-	39687959	39706452	3551	4	0	0.03629	0	0	0	0	0	0.03557	0	0	0	0.0097	0.01328	0	0	0.0047	0	0	0	0	0	0	0	0	0.0024	0	1	0	0	0	0	0	2	0	0	0	2	1	0	0	1	0
NM_144821	AI317395	chr10	-	39721379	39745074	2679	4	0.24362	0.14431	0.12964	0.03882	0.07311	0.12822	0.17592	0.04715	0.0606	0.0652	0.04597	0.07071	0.19356	0.20711	0.16172	0.23668	0	0	0	0	0	0	0	5.88244	0.08272	6	3	1	1	2	4	4	2	8	13	7	11	11	10	26	38	0
NM_001114332	Slc16a10	chr10	-	39753341	39862060	5394	6	0.84698	0.69286	0.5151	1.25308	1.3799	0.76421	0.56792	0.85478	3.58523	4.0901	3.98547	2.43265	2.11492	2.70538	3.68866	4.59991	0.00464	6.92525	0.01264	0	0.00229	0	0	0	0	42	29	8	65	76	48	26	73	953	1642	1222	762	242	263	1194	1487	2
NM_001042556	Rpf2	chr10	-	39943052	39966785	1830	10	14.979	15.2816	62.2489	13.2966	11.8273	17.1756	11.3315	20.3287	29.9619	26.2554	30.3105	21.4545	14.5027	25.56	28.4833	28.5575	91.2502	154.573	13.0398	96.9575	134.767	185.052	134.399	112.468	83.1147	252	217	328	234	221	366	176	589	2702	3576	3153	2280	563	843	3128	3132	13339
NM_026113	Gtf3c6	chr10	-	39969009	39977471	1020	6	49.4826	33.8606	231.876	49.9542	33.9898	61.0406	25.528	64.0892	65.6521	74.8731	80.3204	46.1566	68.3531	71.5334	65.4137	45.3791	99.0824	29.8505	43.0691	141.282	158.84	286.736	173.157	76.0201	139.123	464	268	681	490	354	725	221	1035	3300	5684	4657	2734	1479	1315	4004	2774	8073
NR_002842	Rnu3a	chr10	+	39978382	39978485	104	1	0	0	0	0	7.5336	0	3.3987	0	0	0.12919	0	0.16558	0.90654	0	0.32046	1.12309	0	0	0	0	0	0	0	0	0	0	0	0	0	8	0	3	0	0	1	0	1	2	0	2	7	0
NM_009665	Amd1	chr10	-	40007265	40021992	3203	8	0.84902	0.24141	0.97588	0.42205	0.45865	0.4558	0.33106	0.78876	9.36381	8.20929	9.41398	8.42456	0.78003	1.38585	7.9027	7.79856	6.56229	9.7187	0.80888	3.48932	14.7683	4.95731	12.3162	8.04798	3.40882	25	6	9	13	15	17	9	40	1478	1957	1714	1567	53	80	1519	1497	1679
NM_001168304	Cdk19	chr10	+	40069114	40203624	5807	13	6.33139	7.05724	6.04057	6.19584	10.5746	5.38307	5.255	5.8081	3.11009	3.10276	2.65382	4.74464	5.00057	4.22332	2.63717	3.36189	0	0.03172	0	3.1952	0.17856	1.36455	0.00424	1.26417	0.07192	338	318	101	346	627	364	259	534	890	1341	876	1600	616	442	919	1170	0
NM_027572	Slc22a16	chr10	+	40290168	40323938	2243	8	0.24248	0.28728	0	0.09272	0.30564	0.19144	0.05253	0.08448	0	0	0	0	0	0	0	0.00744	0	0	0	0	0	0	0	0	0	5	5	0	2	7	5	1	3	0	0	0	0	0	0	0	1	0
NM_027442	Ddo	chr10	+	40349817	40369737	3000	5	0.32633	0.3007	0	0	0.84879	0.60114	0.07855	0.12632	0.47349	0.53744	0.604	0.2583	0.86423	0.31442	0.17775	0.41159	0	0	0	0	0	0	0	0	0	9	7	0	0	26	21	2	6	70	120	103	45	55	17	32	74	0
NM_177793	9030224M15Rik	chr10	+	40403088	40530889	1529	5	0.21343	0	0	0.06801	0.25621	0.11233	0.15412	0.16523	0.45124	0.80845	0.52926	0.49554	0.4008	0.14516	0.23977	0.38195	0	0	0	0.05342	0	0	0	0	0.05017	3	0	0	1	4	2	2	4	34	92	46	44	13	4	22	35	0
NM_027879	Cdc40	chr10	-	40552699	40602949	2094	15	19.1164	16.3706	25.0443	16.9338	22.4965	22.8433	13.4476	24.0697	22.2791	30.4461	26.9428	26.1426	23.3449	32.5921	24.1522	29.9135	5.81699	0.37824	6.22973	25.0742	32.1101	19.4871	16.0283	10.7815	6.34573	368	266	151	341	481	557	239	798	2299	4745	3207	3179	1037	1230	3035	3754	973
NM_031877	Wasf1	chr10	+	40603340	40658375	2550	9	27.7273	29.0089	14.7093	30.625	30.9557	25.1571	37.1484	26.5769	30.7252	45.6404	39.8963	40.2545	27.0639	35.0323	28.6422	40.694	10.8201	17.9356	1.03384	6.16056	9.95277	4.30626	10.2554	1.17789	0.02006	650	574	108	751	806	747	804	1073	3861	8662	5783	5961	1464	1610	4383	6219	2204
NM_199058	Gpr6	chr10	-	40790299	40791390	1092	1	0	0	0	0	0	0	0	0	0	0	0	0	0.17267	0	0.01526	0	0	0	0	0	0	0	0	0	0	0	0	0	0	0	0	0	0	0	0	0	0	4	0	1	0	0
NM_133999	Fig4	chr10	-	40907978	41023047	3263	23	29.636	31.5566	12.0274	24.6979	31.5451	31.2402	21.2678	27.4863	12.8422	11.2043	11.667	9.24597	7.44013	9.77765	12.9817	12.8506	19.4093	21.2646	19.4182	3.71719	5.42114	5.3043	5.39584	11.3246	13.2357	889	799	113	775	1051	1187	589	1420	2065	2721	2164	1752	515	575	2542	2513	5059
NM_153398	Zbtb24	chr10	+	41170202	41185380	2831	7	11.4501	10.1514	7.23804	8.63185	9.02915	10.6475	7.24159	8.87948	5.9494	5.56236	5.17015	5.66298	8.07592	9.17254	5.17397	5.78201	0	13.0127	1.08375	4.87588	6.79342	0.98851	0.76109	4.80927	0.06624	298	223	59	235	261	351	174	398	830	1172	832	931	485	468	879	981	0
NM_138315	Mical1	chr10	+	41196120	41206836	3563	24	15.2647	13.4551	7.89547	11.8783	15.5852	13.377	14.3846	10.7601	9.84153	8.88069	7.62344	8.88794	12.7277	18.2825	7.3521	7.49765	9.91524	1.432	21.8272	3.62963	1.19873	0.05122	3.04439	0	0.08133	500	372	81	407	567	555	435	607	1728	2355	1544	1839	962	1174	1572	1601	2822
NM_009213	Smpd2	chr10	-	41206978	41210146	1602	10	23.0861	23.4899	6.5038	17.7854	21.4581	23.158	25.5206	18.7273	12.5783	10.5509	11.3767	12.125	15.5368	18.2875	9.67376	11.8426	0	24.8583	34.0047	12.2704	26.2602	11.9622	6.53275	16.2883	12.7159	340	292	30	274	351	432	347	475	993	1258	1036	1128	528	528	930	1137	0
NM_028430	Ppil6	chr10	+	41210245	41234094	1070	8	0.10166	0.84309	0.32458	0.09718	1.55601	0.88286	0	0.70834	2.95853	2.2226	2.46619	4.63494	3.43638	9.17853	1.83769	4.19487	0	0.8263	0	0	0	0	0	0	0.00797	1	7	1	1	17	11	0	12	156	177	150	288	78	177	118	269	0
NM_016898	Cd164	chr10	+	41239306	41250848	2830	6	39.0134	39.5269	85.4145	34.8703	51.7024	49.7363	31.8076	57.313	155.284	164.281	179.123	165.094	97.0619	173.791	166.155	178.232	189.073	151.203	173.003	124.191	115.093	97.0962	98.6856	190.588	108.033	1015	868	696	949	1494	1639	764	2568	21656	34602	28815	27132	5827	8864	28218	30229	42742
NM_001177571	Ccdc162	chr10	-	41258655	41307559	2749	18	0.75182	1.21887	0.25268	0.37827	1.24692	0.96843	0.51432	0.73522	0.67174	0.78202	0.59515	0.64521	0.97744	1.17068	0.47888	0.89833	0	0	0	0.01981	0.05838	0.47027	0	0	0	19	26	2	10	35	31	12	32	91	160	93	103	57	58	79	148	0
NM_029132	Cep57l1	chr10	-	41438652	41529436	2267	12	17.8495	13.4159	8.27277	13.4398	15.8116	14.3572	13.4089	16.4379	10.1776	8.06045	8.55941	7.39089	9.96034	13.7063	9.7175	11.7103	5.25711	54.1129	2.93731	12.1358	7.44896	14.5248	4.43178	28.207	33.6349	372	236	54	293	366	379	258	590	1137	1360	1103	973	479	560	1322	1591	952
NM_001162908	Sesn1	chr10	+	41530380	41628242	3182	10	12.8877	10.2871	10.3689	10.5228	13.2963	13.4133	7.18334	12.7035	10.8286	9.47955	9.85206	12.1385	19.5256	18.3617	12.2491	13.4976	36.1715	1.52821	17.6485	2.73373	0	15.9356	9.46833	15.9227	0.53305	377	254	95	322	432	497	194	640	1698	2245	1782	2243	1318	1053	2339	2574	9194
NM_001034858	Armc2	chr10	-	41634796	41738188	4865	18	0.44718	0.23841	0	0.10687	0.10065	0.24713	0.09687	0.06491	0.22524	0.25961	0.21335	0.06371	0.61045	0.09124	0.08221	0.14062	0	0	0	0	0	0	0	0	0	20	9	0	5	5	14	4	5	54	94	59	18	63	8	24	41	0
NR_037190	Gm9855	chr10	-	41772364	41775259	2896	1	0	0	0	0	0.03382	0.02965	0	0.04362	4.78583	4.4725	4.47094	3.93636	0.01628	0.05748	8.27437	4.95507	1.10663	0	0.1491	0.31494	3.27359	0.40964	2.9888	3.10465	0.08241	0	0	0	0	1	1	0	2	683	964	736	662	1	3	1438	860	256
NM_019740	Foxo3	chr10	-	41905592	41996548	2889	4	7.26682	8.02943	2.88518	5.00315	10.5768	5.94516	8.075	6.53685	4.90278	9.33873	4.46959	6.37781	6.93476	7.25985	6.0795	5.56197	0.81032	2.91372	1.19572	0.02356	0	0	0	0	0.00885	193	180	24	139	312	200	198	299	698	2008	734	1070	425	378	1054	963	187
NM_145743	Lace1	chr10	-	42032391	42198371	2513	13	3.20312	3.89745	1.52023	3.51724	6.35245	3.28065	3.42259	4.67482	4.28782	4.29333	3.82226	2.82319	2.38233	3.59897	4.29692	4.23621	0	8.9349	0	0.29794	2.40694	0.01816	0.0147	0	28.7109	74	76	11	85	163	96	73	186	531	803	546	412	127	163	648	638	0
NM_017472	Snx3	chr10	+	42221860	42255175	1377	4	243.463	260.833	105.679	232.817	267.068	212.356	221.012	217.277	80.1973	77.3378	67.9669	77.4216	86.064	104.485	73.3475	92.2511	337.416	343.684	253.425	129.131	83.4149	140.018	105.026	453.553	491.924	3082	2787	419	3083	3755	3405	2583	4737	5442	7926	5320	6191	2514	2593	6061	7613	37114
NM_152229	Nr2e1	chr10	-	42281777	42303394	3233	9	0	0	0.10742	0.06433	0.09088	0.02656	0	0	0.00628	0.0374	0.02177	0.03196	1.02066	0.17162	0.01546	0.02581	0	0	0	0	0	0	0	0	0	0	0	1	2	3	1	0	0	1	9	4	6	70	10	3	5	0
NM_172416	Ostm1	chr10	+	42398722	42422268	3009	6	7.95307	8.56579	6.80987	6.22051	13.1819	7.3634	3.83733	7.66153	14.6478	12.9627	13.7685	14.4559	10.5905	17.6471	12.7042	17.7839	2.89151	55.8891	75.1208	0.01357	2.39581	8.28437	0	8.26477	37.9714	220	200	59	180	405	258	98	365	2172	2903	2355	2526	676	957	2294	3207	695
NM_153055	Sec63	chr10	+	42481302	42552320	6032	21	9.68384	8.18271	28.0975	8.96433	9.28712	9.73813	9.74684	10.1882	19.8215	20.4013	20.5524	23.9888	25.4847	28.9572	21.3961	20.6859	10.46	12.0283	2.21162	8.51717	6.5875	5.63785	6.9216	0.20802	0.0325	537	383	488	520	572	684	499	973	5892	9159	7047	8403	3261	3148	7745	7478	5040
NM_172938	Scml4	chr10	+	42580318	42680588	4745	9	0.20632	0.29876	0.07319	0.08766	0.08256	0.12669	0.14898	0.09318	0.05132	0.0538	0.07044	0.07984	0.58615	0.03508	0.05619	0.03517	0	0	0	0	0	0	0	0	0	9	11	1	4	4	7	6	7	12	19	19	22	59	3	16	10	0
NM_175407	Sobp	chr10	-	42722306	42894336	4980	7	0.85186	1.63031	0.6974	0.35497	1.12096	0.74151	0.5205	0.48195	1.10019	0.78242	0.84782	2.00209	3.9662	2.57375	0.89008	0.96832	0	0	0	0.02734	0	0	0.22993	0	0	39	63	10	17	57	43	22	38	270	290	240	579	419	231	266	289	0
NM_172419	9030612E09Rik	chr10	+	42894510	42896368	1859	1	0	0.06932	0	0.05594	0.26341	0.09239	0.06338	0.1359	0.12007	0.11564	0.05678	0.16674	0.60859	0.77603	0.16135	0.17951	0	0	0	0	0	0	4.11294	0	0	0	1	0	1	5	2	1	4	11	16	6	18	24	26	18	20	0
NM_027772	Pdss2	chr10	+	42941292	43160054	1773	8	3.8038	3.70699	3.91769	4.04684	2.87237	3.29368	3.45557	5.12978	10.7586	10.2002	10.4779	8.27497	4.06793	7.13526	10.6111	10.2205	0.05649	14.6795	0.12818	4.19217	9.1763	6.99978	2.2083	3.74481	0.3269	62	51	20	69	52	68	52	144	940	1346	1056	852	153	228	1129	1086	8
NM_199028	Bend3	chr10	+	43198946	43235223	6049	4	15.3391	10.205	22.6215	17.7923	4.08003	11.7267	15.4265	13.292	20.6279	22.1654	19.9741	18.1681	9.67116	15.6395	25.5784	11.1055	10.6562	0	4.1666	11.5404	18.4968	4.59868	10.9588	2.49417	3.44937	853	479	394	1035	252	826	792	1273	6149	9979	6868	6382	1241	1705	9285	4026	5149
NM_026411	1700021F05Rik	chr10	-	43244927	43260800	898	4	29.3139	37.0257	56.079	36.2447	37.7351	41.7913	27.9465	35.2376	24.3374	19.6902	22.9795	23.203	24.0425	38.8649	21.2102	27.3329	250.389	107.215	82.175	80.5109	49.5828	124.518	78.4944	58.4456	72.0027	242	258	145	313	346	437	213	501	1077	1316	1173	1210	458	629	1143	1471	17961
NM_009846	Cd24a	chr10	+	43298975	43304071	1816	2	0.89848	0.70965	9.17982	2.63401	2.10327	2.74279	1.88151	3.61711	284.542	263.653	327.16	270.154	148.533	243.821	145.561	202.362	34.8402	17.9935	4.29252	223.341	250.275	277.39	230.992	0.0272	0.99971	15	10	48	46	39	58	29	104	25464	35635	33772	28490	5722	7980	15863	22024	5054
NR_033558	F830002L21Rik	chr10	+	43313233	43350720	1833	3	0.05934	0	0	0	0.05343	0	0	0	0	0	0	0	0	0	0.00909	0	0	0	0	0	0	0	0	0	0	1	0	0	0	1	0	0	0	0	0	0	0	0	0	1	0	0
NM_001046336	Qrsl1	chr10	-	43592801	43608943	2665	7	4.77555	5.02917	4.95216	7.45267	5.76964	6.57376	4.1116	6.23309	5.68037	5.17275	5.56481	4.98187	4.54597	8.49467	5.58379	6.51783	0.23487	1.64497	0	16.9077	1.66287	4.38295	15.7773	23.4828	0.62686	117	104	38	191	157	204	93	263	746	1026	843	771	257	408	893	1041	50
NM_130892	Rtn4ip1	chr10	+	43621613	43667668	2981	9	7.73586	9.38118	8.2719	9.34865	11.3674	11.7538	7.43054	10.0218	11.3205	9.05052	8.97018	9.81447	5.31334	10.0325	10.3247	12.4207	0.21838	0.99482	0.07624	8.63087	1.40792	22.209	9.27244	6.15488	0.19157	212	217	71	268	346	408	188	473	1663	2008	1520	1699	336	539	1847	2219	52
NM_172393	Aim1	chr10	-	43670113	43724652	7416	20	0.17601	0.17378	0.09366	0.35055	0.13206	0.32424	0.19065	0.18737	1.75945	2.6941	1.50634	1.10296	0.81999	0.95769	1.19541	1.21274	0	0	0	0.06975	0	0	0.15772	3.12423	4.44329	12	10	2	25	10	28	12	22	643	1487	635	475	129	128	532	539	0
NR_001582	Speer5-ps1	chr10	+	43890253	43939391	1432	7	0	0	0	0	0	0	0	0	0.01417	0	0	0	0	0	0	0	0	0	0	0	0	0	0	0	0	0	0	0	0	0	0	0	0	1	0	0	0	0	0	0	0	0
NM_053069	Atg5	chr10	+	43988164	44084097	2352	8	8.46347	7.12305	16.8336	9.3287	9.99356	12.1222	7.61432	12.0574	25.8056	24.2329	29.2006	25.6544	12.707	16.3486	24.4644	25.6177	39.5044	26.4389	40.4962	29.4659	20.7205	45.485	46.9878	15.6984	29.5492	183	130	114	211	240	332	152	449	2991	4242	3904	3504	634	693	3453	3611	7422
NM_007548	Prdm1	chr10	-	44156981	44178493	5143	7	5.94325	5.63801	6.82046	3.07329	5.54144	4.35818	5.04	6.4106	4.90444	6.92572	4.3989	4.49001	1.06324	4.12126	2.32315	3.50394	0	0	0	0	0	0	0	0	0	281	225	101	152	291	261	220	522	1243	2651	1286	1341	116	382	717	1080	0
NM_011156	Prep	chr10	+	44787020	44878801	2719	15	40.3661	32.7039	20.3094	52.0123	25.5018	34.9007	37.7861	37.9334	50.3841	52.0937	46.9276	47.189	25.5898	40.385	51.3888	58.6799	186.106	117.224	157.556	27.6416	21.9825	15.265	18.7062	233.304	145.208	1009	690	159	1360	708	1105	872	1633	6751	10542	7253	7451	1476	1979	8385	9562	40421
NM_024286	Popdc3	chr10	+	45009111	45038256	1851	4	0.29383	0.62661	0.18763	0.67414	0.42328	0.51035	0.12731	0.44359	0.17541	0.26132	0.24711	0.11164	0.30561	0.05995	0.08102	0.26142	42.9805	0	15.8141	0	0	0	0	7.26476	0.07828	5	9	1	12	8	11	2	13	16	36	26	12	12	2	9	29	6355
NM_024285	Bves	chr10	+	45055568	45089514	1607	8	0.13538	0.08019	0.21612	0.06471	0.42661	0.10688	0.36659	0.19652	0.82079	1.29595	1.20419	0.87869	1.52538	1.27752	1.24434	1.34982	0	0	0	0	0	0	0	0.0123	0.1326	2	1	1	1	7	2	5	5	65	155	110	82	52	37	120	130	0
NM_001031772	Lin28b	chr10	-	45096425	45190007	5403	5	1.10729	0.83482	7.64928	1.9246	1.0332	1.41461	0.85046	1.60151	31.9617	37.1773	37.2259	28.6683	12.7644	26.0434	34.8667	32.4391	0	0	0	9.71279	18.5882	7.66224	8.86222	0.53763	0.00789	55	35	119	100	57	89	39	137	8510	14950	11433	8995	1463	2536	11305	10504	0
NM_172473	Hace1	chr10	+	45297635	45432151	3785	24	2.70145	2.48552	4.67965	3.37921	3.36375	3.24452	2.02336	5.25641	12.5401	13.8762	12.2285	11.7333	7.59721	13.1788	11.8782	13.697	0	0.00973	12.8254	6.20768	4.56261	0.51032	12.8588	0	1.27232	94	73	51	123	130	143	65	315	2339	3909	2631	2579	610	899	2698	3107	0
NM_010349	Grik2	chr10	-	48819269	49508560	4872	18	0.02233	0	0.14257	0.04269	0.0201	0	0	0	0.19993	0.11307	0.23471	0.09543	1.27719	0.17083	0.15733	0.14042	0	0	0	0	0	0	0	0	0	1	0	2	2	1	0	0	0	48	41	65	27	132	15	46	41	0
NM_001146089	Ascc3	chr10	+	50312475	50571008	7477	42	1.22204	0.84456	5.1559	1.52982	1.41463	1.4357	1.24487	3.48028	9.79749	12.162	9.49371	9.85255	4.0413	6.24839	10.584	11.3791	0.31812	10.0067	2.96658	8.72275	4.72832	6.857	4.40161	5.56452	0.08436	84	49	111	110	108	125	79	412	3610	6768	4035	4278	641	842	4749	5099	190
NM_011376	Sim1	chr10	+	50615457	50708958	7354	11	0.01479	0.01752	0	0.01414	0	0.01168	0	0	0.02208	0.02741	0.02631	0.01873	0.35256	0.26408	0.00906	0.02496	0	0	0	0	0	0	0	0	0	1	1	0	1	0	1	0	0	8	15	11	8	55	35	4	11	0
NM_008147	Gp49a	chr10	+	51200485	51206025	1305	9	0	0	0	0	0	0	0	0	0	0	0	0	0.14449	0	0	0.01279	0	0	0	0	0	0	0	0	0	0	0	0	0	0	0	0	0	0	0	0	0	4	0	0	1	0
NM_013532	Lilrb4	chr10	+	51210781	51216419	1420	9	0	0	0	0	0	0	0	0	0	0	0	0	0.66394	0	0	0.01175	0	0	0	0	0	0	0	0	0	0	0	0	0	0	0	0	0	0	0	0	0	20	0	0	1	0
NM_029894	Fam162b	chr10	-	51305256	51310266	555	4	0.19599	0	0	0	0	0.15473	0.21229	0	0	0	0.0317	0	0	0	0.03002	0.12026	0	0	0	0	0	0	0	0	0	1	0	0	0	0	1	1	0	0	0	1	0	0	0	1	4	0
NM_153071	Gprc6a	chr10	-	51334629	51351264	2856	6	0	0	0.24321	0	0	0.06014	0.04125	0	0.15631	0.24463	0.14167	0.22912	0.09903	0.25256	0.14587	0.25707	0	0	0	0	0	0	0	0	0	0	0	2	0	0	2	1	0	22	52	23	38	6	13	25	44	0
NM_001159389	Rfx6	chr10	+	51397566	51450235	3457	19	0.03147	0.03728	0.20093	0.03008	0.02833	0.09937	0.03408	0.14616	2.33038	2.54185	2.04063	2.84428	1.71815	4.36569	2.13058	3.18562	0	0	0	0	0	0	0	0	0	1	1	2	1	1	4	1	8	397	654	401	571	126	272	442	660	0
NM_153786	Vgll2	chr10	+	51742492	51748277	1466	3	0.0742	0	0	0	0.13361	0	0.08037	0.04308	0.263	0.23829	0.156	0.36414	3.60143	1.66534	0.1705	0.31869	0	0	0	0	0	0	0	0	0	1	0	0	0	2	0	1	1	19	26	13	31	112	44	15	28	0
NM_011282	Ros1	chr10	-	51765732	51915050	7431	44	0	0	0.04674	0	0	0	0	0	0	0	0	0	0.01269	0	0.00224	0	0	0	0	0.10076	0	0	0	0	0	0	0	1	0	0	0	0	0	0	0	0	0	2	0	1	0	0
NM_025705	Dcbld1	chr10	+	51953425	52041183	3025	11	12.9093	14.357	5.05168	10.5189	11.461	13.4282	13.2427	13.2793	9.25739	10.509	8.52566	11.3795	5.76589	12.6563	8.25755	10.6845	13.0237	33.8615	11.3069	4.81968	0.13058	4.27865	2.64562	12.5096	0.20005	359	337	44	306	354	473	340	636	1380	2366	1466	1999	370	690	1499	1937	3147
NM_001199272	Gopc	chr10	-	52056830	52101930	4317	9	7.35759	5.8212	13.4352	9.10512	6.17068	6.04745	9.4159	7.56403	12.9407	13.2369	15.7258	12.7206	13.3001	13.984	14.2783	14.6374	0	2.76912	0	1.73119	3.07674	3.24827	0.08556	0.14648	0.07898	292	195	167	378	272	304	345	517	2753	4253	3859	3189	1218	1088	3699	3787	0
NM_025684	Nepn	chr10	+	52111414	52124410	1823	3	0.05967	0	0	0	0	0.04711	0	0.03465	0.03339	0	0.0386	0.00945	0.18101	0.06087	0.00914	0.06407	0	0	0	0	0	0	0	0	0	1	0	0	0	0	1	0	1	3	0	4	1	7	2	1	7	0
NM_030250	Nus1	chr10	+	52137353	52159998	4614	5	17.7758	20.7805	40.4209	21.0722	19.4218	24.8662	21.9096	19.8351	34.5816	30.8208	32.5535	37.1124	26.7577	37.3514	34.4075	33.1982	2.27639	28.1962	20.0274	12.8105	15.3967	9.22302	13.9161	5.73888	9.23644	754	744	537	935	915	1336	858	1449	7863	10584	8538	9944	2619	3106	9527	9180	839
NR_037920	Zfa	chr10	-	52262126	52265545	3420	1	0	0	0	0	0.05727	0	0	0	0.00593	0.01964	0.00514	0.02518	0	0	0.01462	0.00488	0	0	0	0	0	0	0	0	0	0	0	0	0	2	0	0	0	1	5	1	5	0	0	3	1	0
NM_178675	Slc35f1	chr10	+	52410307	52831428	4973	8	0.06562	0.07774	0.34919	0.04182	0.07877	0.05181	0.04738	0.0635	2.65234	2.68829	3.16256	4.2626	6.94826	4.86465	2.62037	3.46267	0	0	0	0.03011	0	1.50776	0	0	0	3	3	5	2	4	3	2	5	650	995	894	1231	733	436	782	1032	0
NM_001141927	Pln	chr10	+	53057492	53065805	2480	3	0	0	0	0	0.03949	0	0	0	0.03273	0.01625	0	0.02777	0.13306	0	0.00672	0.02691	0	0	0	0	0	3.59376	0	6.2947	0.18215	0	0	0	0	1	0	0	0	4	3	0	4	7	0	1	4	0
NM_027830	Mcm9	chr10	-	53257130	53350245	3873	14	4.18479	3.7933	2.95921	4.18845	4.7034	4.12426	3.98519	4.9739	2.94982	2.92797	2.5255	3.46358	3.04287	4.85664	3.37321	2.35231	0	0	0	0.00351	0	0.26311	0.43235	0.23215	0.12324	149	114	33	156	186	186	131	305	563	844	556	779	250	339	784	546	0
NM_025541	Asf1a	chr10	+	53316767	53329031	2192	4	28.534	22.9289	24.2415	36.7652	20.061	25.9749	23.3278	29.6208	41.8532	37.887	47.2629	37.9203	33.6346	52.8282	39.1965	37.2616	17.082	48.8302	10.3265	20.5437	36.7903	22.6401	19.7548	11.7013	35.9872	575	390	153	775	449	663	434	1028	4521	6181	5889	4827	1564	2087	5156	4895	2991
NM_001081428	Fam184a	chr10	-	53352951	53470715	3952	18	1.40374	1.46742	1.66973	1.31562	1.78427	1.99918	1.28197	2.10961	0.26187	1.7373	0.35167	0.08715	0	1.20744	0.5355	1.96752	0	0	0	0	0	0.02309	0	0.0025	0.02157	51	45	19	50	72	92	43	132	51	511	79	20	0	86	127	466	0
NM_008548	Man1a	chr10	-	53625839	53795602	3889	13	0.61535	0.99413	1.07165	1.06954	0.88141	0.94954	1.75717	1.15309	2.13413	2.72245	3.18912	1.43907	3.75763	1.19846	3.12795	2.25682	0	0	0	0	0	0	0	0	0	22	30	12	40	35	43	58	71	409	788	705	325	310	84	730	526	0
NM_001033385	D630037F22Rik	chr10	-	55734099	55948495	7241	33	0.64596	0.62292	1.39094	0.67496	0.81152	0.61672	0.29289	0.86354	2.7548	3.16743	3.15109	2.66351	2.06372	3.10342	3.47499	2.74219	0	0	0	2.15447	2.17016	2.49109	1.09673	0.00136	0.03178	43	35	29	47	60	52	18	99	983	1707	1297	1120	317	405	1510	1190	0
NM_001163833	Msl3l2	chr10	+	55826723	55836686	2140	2	1.62656	1.20441	1.7852	1.21479	1.09836	1.8861	1.76182	2.03648	0.8629	0.48345	0.87961	0.60351	0.44056	0.93341	0.34262	0.56919	0	0	0	0	1.15366	3.34742	0	0	0	32	20	11	25	24	47	32	69	91	77	107	75	20	36	44	73	0
NM_010288	Gja1	chr10	+	56097106	56110225	3105	2	48.6954	50.0963	110.287	104.623	28.5137	44.4739	96.9893	111.451	379.943	376.698	456.122	369.63	186.738	381.04	423.218	364.543	510.508	621.097	745.732	169.341	142.643	111.264	163.363	301.128	172.359	1390	1207	986	3124	904	1608	2556	5479	58136	87053	80505	66649	12300	21323	78859	67836	126620
NM_008297	Hsf2	chr10	+	57206191	57232949	2623	12	5.72289	4.8149	20.6555	6.69984	4.14449	5.63133	4.49186	7.36831	30.7907	28.4754	35.8886	30.0744	18.9063	29.4882	30.742	32.1504	27.4955	54.8302	63.7089	21.6677	40.5526	23.5935	36.6271	23.8777	21.6448	138	98	156	169	111	172	100	306	3980	5559	5351	4581	1052	1394	4839	5054	5761
NM_019760	Serinc1	chr10	-	57235580	57252335	2879	9	11.4859	8.99734	33.4154	10.7634	12.2804	15.3023	11.2951	23.9566	70.6184	74.3953	72.6052	72.7383	94.8696	76.7823	70.678	70.3891	15.5061	0	0	33.1743	34.4556	51.322	43.2706	21.9227	1.52468	304	201	277	298	361	513	276	1092	10019	15941	11882	12161	5794	3984	12211	12145	3566
NM_001039050	Pkib	chr10	+	57370787	57460918	5581	5	0	0	0.06223	0	0.01755	0	0	0.02263	0.18907	0.18778	0.23326	0.04628	0.18582	0.1193	0.27171	0.05083	0	0	0	0	0	0	0	0	0	0	0	1	0	1	0	0	2	52	78	74	15	22	12	91	17	0
NM_021272	Fabp7	chr10	+	57504729	57508256	762	4	0.2855	0.16912	1.36734	0.13646	0	0.2254	0.30924	0.16578	9.87993	14.5116	20.2472	22.5081	275.602	8.66514	12.312	10.3794	0	0	0	6.48494	1.78196	0.01996	0.24237	0	0	2	1	3	1	0	2	2	2	371	823	877	996	4455	119	563	474	0
NM_020561	Smpdl3a	chr10	+	57514350	57531636	1791	8	0.06073	0.43173	1.93916	0.05806	0.43746	0.33565	0.13157	0.70531	0.05665	0.05251	0.04911	0.10576	0.97386	0.12392	0.04652	0.07453	0	0	0.02538	1.04131	0	0	1.00368	66.4258	2.23198	1	6	10	1	8	7	2	20	5	7	5	11	37	4	5	8	0
NR_033485	4933403O03Rik	chr10	-	57685047	57691144	1488	2	0	0	0	0	0	0	0	0	0	0	0	0	0	0	0	0	0	0	0	0	0	0	0	0	0	0	0	0	0	0	0	0	0	0	0	0	0	0	0	0	0	0
NM_001081954	Dux	chr10	-	57693399	57695423	2025	1	0.05372	0.12728	0	0.1027	0.19346	0.16964	0.17455	0.06238	0	0	0	0	0	0	0	0.00824	0	0	0	0	0	0	0	0	0	1	2	0	2	4	4	3	2	0	0	0	0	0	0	0	1	0
NM_001034869	Gm4981	chr10	-	57697596	57699408	1813	1	0	0.07108	0	0	0	0	0.06499	0	0	0	0	0	0	0.0306	0	0	0	0	0	0	0	0	0	0	0	0	1	0	0	0	0	1	0	0	0	0	0	0	1	0	0	0
NM_027375	Gcc2	chr10	+	57718274	57768340	6511	23	3.17424	1.9991	5.76083	3.21014	2.76768	3.02043	2.08101	3.531	7.83836	10.8235	9.65125	7.59577	7.76859	7.56744	9.21872	7.88038	42.4823	11.845	0	7.65223	15.1861	11.3525	14.5569	3.37942	0.30632	190	101	108	201	184	229	115	364	2515	5245	3572	2872	1073	888	3602	3075	22095
NM_001193303	Lims1	chr10	+	57857121	57887439	4473	11	9.21669	8.47049	10.2491	10.1359	10.8162	8.9468	7.34903	11.5928	35.7443	38.8153	35.8097	43.2408	26.21	36.2712	37.1797	38.3369	0	12.1026	21.1058	26.8061	49.9782	44.3522	54.5205	27.9931	1.25574	379	294	132	436	494	466	279	821	7879	12922	9105	11232	2487	2924	9980	10277	0
NM_011240	Ranbp2	chr10	+	57909600	57956903	9477	29	4.9929	3.20923	21.585	4.79498	5.23942	5.40984	3.51836	8.55734	24.9197	33.4164	34.685	29.0163	14.3803	18.8583	32.6753	29.2853	36.0082	61.9174	23.5779	30.8056	26.4767	14.5639	15.3056	11.0323	8.69787	435	236	589	437	507	597	283	1284	11638	23570	18685	15969	2891	3221	18583	16633	27259
NM_001162956	Ccdc138	chr10	+	57960685	58038992	2466	16	2.20552	2.61298	6.33765	2.65658	3.89206	2.61185	2.24558	4.07238	4.59996	4.2444	5.1578	5.64925	5.33337	8.01015	4.54099	5.64316	0.50258	0	0.00922	7.81672	4.06466	6.58073	1.98215	0	0	50	50	45	63	98	75	47	159	559	779	723	809	279	356	672	834	99
NM_010100	Edar	chr10	-	58063536	58138444	3680	12	0.02956	0	0	0.02826	0.02661	0.04667	0.06403	0	0.14888	0.06207	0.03346	0.35095	0.53801	0.64834	0.08604	0.12696	0	0	0	0	0	0	0.09703	0	0	1	0	0	1	1	2	2	0	27	17	7	75	42	43	19	28	0
NR_033565	BB019430	chr10	+	58159493	58167025	1320	5	0	0	0	0	0	0	0	0	0.01537	0.01018	0	0	0	0	0	0	0	0	0	0	0	0	0	0	0	0	0	0	0	0	0	0	0	1	1	0	0	0	0	0	0	0
NM_172788	Sh3rf3	chr10	+	58276107	58601664	5781	10	0.22579	0.13375	0.12015	0.12591	0.06776	0.11884	0.24457	0.15296	0.54759	0.82276	0.41386	0.5183	0.95405	0.50869	0.56209	0.43006	0	0	0	0	0	0	0	0	0	12	6	2	7	4	8	12	14	156	354	136	174	117	53	195	149	0
NM_001024911	2017-09-10	chr10	-	58626860	58684595	2540	10	1.37041	2.48612	9.43461	2.702	2.7376	2.80624	1.57714	3.15802	28.5613	22.4022	33.065	32.4063	22.5307	34.7552	33.039	37.379	16.6293	9.05022	10.5401	13.1521	7.44537	6.02974	10.4073	1.50927	0.37248	32	49	69	66	71	83	34	127	3575	4235	4774	4780	1214	1591	5036	5690	3374
NM_172939	Ankrd57	chr10	+	58684670	58689182	4513	1	0.7954	0.7139	1.76999	0.9447	1.12845	0.93242	1.20093	1.02165	4.51443	3.82569	4.84535	4.93747	4.63776	4.52445	5.10291	4.04114	4.28851	0	0	0	3.02518	0	0	0	0	33	25	23	41	52	49	46	73	1004	1285	1243	1294	444	368	1382	1093	1546
NM_011030	P4ha1	chr10	+	58786044	58836052	4043	15	15.3089	23.3328	8.24662	12.7057	46.3401	19.8604	11.4237	17.3406	11.0823	9.54781	14.5637	21.7051	45.0413	25.3893	8.91101	13.7722	25.0314	39.9507	20.4949	6.48832	11.8251	10.9469	6.65712	15.3178	0.64089	569	732	96	494	1913	935	392	1110	2208	2873	3347	5096	3863	1850	2162	3337	8084
NM_023530	Pla2g12b	chr10	+	58866433	58884724	1066	4	0.20408	0.48357	0	0.1951	0.27562	0.32224	0.44211	0.17775	0.07614	0.10083	0.04951	0.04846	0.08844	0	0.03126	0.09392	0	0	0	0	0	0	0	0	0	2	4	0	2	3	4	4	3	4	8	3	3	2	0	2	6	0
NM_010959	Oit3	chr10	-	58885708	58904527	2716	9	0.04005	0	0	0.07657	0.03606	0	0	0.02325	0.08219	0.01484	0	0.13314	0.10414	0.04086	0	0.01229	0	0	0	0	0	0	0.41253	0	0	1	0	0	2	1	0	0	1	11	3	0	21	6	2	0	2	0
NM_001033259	Ccdc109a	chr10	-	58911181	59079440	1423	8	6.95618	8.24131	4.14909	7.74599	9.29127	9.77667	7.61742	8.43322	6.84497	7.44034	5.6745	7.7085	12.9859	11.5027	4.49677	7.03551	0.01759	0	0	0	0	0.02138	0	0	0	91	91	17	106	135	162	92	190	480	788	459	637	392	295	384	600	2
NM_144822	Cbara1	chr10	+	59165383	59326871	2275	12	8.51085	11.1595	5.95377	9.4159	9.42777	10.7961	10.6169	9.3283	12.229	10.1878	9.97534	16.4859	14.9812	9.63383	8.47475	13.2974	0	0	0.71926	7.23435	2.74013	10.5628	7.91777	25.9059	8.89055	178	197	39	206	219	286	205	336	1371	1725	1290	2178	723	395	1157	1813	0
NM_019965	Dnajb12	chr10	+	59342339	59360764	1774	9	20.5412	21.9388	12.9211	24.1501	16.562	19.3636	20.3232	19.5106	16.5977	17.9804	16.1741	18.2199	19.7701	29.7447	18.4674	15.4631	88.5135	16.9555	46.1449	36.8948	9.90872	33.2388	15.609	19.5322	62.6282	335	302	66	412	300	400	306	548	1451	2374	1631	1877	744	951	1966	1644	12543
NM_029083	Ddit4	chr10	-	59412423	59414518	1685	3	91.8628	189.905	165.51	100.16	242.314	189.543	134.603	143.938	78.1712	92.8164	117.267	74.307	255.759	177.489	49.5069	50.7806	0	8.06742	0	2.80339	0	0.00903	0	0.02345	0.07082	1423	2483	803	1623	4169	3719	1925	3840	6491	11640	11232	7271	9142	5390	5006	5128	0
NM_025514	Anapc16	chr10	-	59450657	59465860	1329	4	25.373	30.7393	25.3487	33.5667	34.4879	30.6937	28.3694	31.1762	23.2394	24.2739	26.6199	19.954	43.9477	37.5752	23.4096	22.3232	114.666	26.3195	50.0703	93.5396	73.1825	112.311	77.0516	41.4838	59.4264	310	317	97	429	468	475	320	656	1522	2401	2011	1540	1239	900	1867	1778	12173
NM_026937	Ascc1	chr10	+	59465553	59562738	1488	11	18.4949	28.1475	7.93569	23.2711	24.55	19.2763	20.0328	17.3182	25.9793	22.872	22.8296	25.1589	12.7988	20.4717	22.532	30.5684	32.2644	56.7317	0	28.3788	19.0306	16.2823	17.79	29.1163	12.7278	253	325	34	333	373	334	253	408	1905	2533	1931	2174	404	549	2012	2726	3835
NM_052994	Spock2	chr10	+	59569005	59596662	3916	10	9.55543	13.6244	9.0462	4.48766	12.1546	12.0834	10.3199	7.25796	6.67434	7.08515	5.70533	11.8641	22.8718	9.33741	5.62553	5.18558	0	0	0	2.79143	0.01261	0.04272	0.00629	0	0	344	414	102	169	486	551	343	450	1288	2065	1270	2698	1900	659	1322	1217	0
NM_016803	Chst3	chr10	-	59644275	59682008	6113	4	1.26339	1.83411	0.22726	0.27217	1.7463	1.40484	0.8866	0.80591	0.99255	0.6396	0.69356	1.20566	1.42662	1.82442	0.70057	0.67693	0	0	0	0	0	0	0	0.0097	0.00558	71	87	4	16	109	100	46	78	299	291	241	428	185	201	257	248	0
NM_011179	Psap	chr10	+	59740376	59765348	2660	14	388.487	464.958	160.464	291.904	337.661	410.696	500.874	307.206	136.6	110.782	109.568	150.598	231.695	157.447	115.569	141.579	192.436	172.07	226.428	19.9692	2.60805	5.6548	1.39786	880.018	1127.23	9500	9597	1229	7467	9171	12721	11308	12938	17906	21932	16567	23263	13074	7548	18448	22570	40889
NM_023370	Cdh23	chr10	-	59766022	60159238	10572	69	0.11318	0.10971	0.03285	0.03934	0.2038	0.1056	0.07801	0.04779	0.07678	0.06482	0.03494	0.0733	0.18728	0.05773	0.02049	0.01736	0	0	0	0	0	0	0	0	0	11	9	1	4	22	13	7	8	40	51	21	45	42	11	13	11	0
NM_028732	4632428N05Rik	chr10	+	59809599	59835432	4846	7	1.0101	1.75517	1.36169	0.515	2.72833	0.93923	0.63214	0.54741	0.43131	0.23844	0.33035	0.65739	1.26459	1.16789	0.28885	0.3822	0	0	0	0	0	0	0	0	0	45	66	19	24	135	53	26	42	103	86	91	185	130	102	84	111	0
NM_001164374	LOC100302688	chr10	+	59862474	59866307	858	2	0.88745	1.95261	0	0	0.68487	1.00091	0.41196	0.51529	0.16556	0.09396	0.06151	0.30105	2.25261	1.16404	0.05827	0.11668	0	0	0	0	0	0	0	0	0	7	13	0	0	6	10	3	7	7	6	3	15	41	18	3	6	0
NM_023596	Slc29a3	chr10	-	60174820	60215530	5240	6	3.19686	3.76288	1.06047	1.46851	3.68198	3.0975	3.1479	2.82052	1.92856	1.77951	1.71222	1.87975	1.36742	1.64128	1.80949	1.85328	0	0	11.1031	0	1.09071	0	3.67255	1.27275	0.0244	154	153	16	74	197	189	140	234	498	694	510	572	152	155	569	582	0
NM_029770	Unc5b	chr10	-	60225343	60294329	5867	17	6.26665	5.90876	5.9196	10.8116	4.95777	8.47507	10.764	7.44963	27.376	29.8607	17.997	34.2787	18.1827	38.8033	29.303	23.594	0	0.06593	0	5.20901	4.65194	4.16325	5.82563	3.13064	0.22227	338	269	100	610	297	579	536	692	7915	13039	6002	11679	2263	4103	10317	8296	0
NR_033616	Pldi	chr10	-	60390974	60400880	853	3	0	0	0	0	0	0	0	0	0.04758	0.04725	0.06187	0.04038	0.05526	0.1301	0.03907	0.05868	0	0	0	0	0	0	0	0	0	0	0	0	0	0	0	0	0	2	3	3	2	1	2	2	3	0
NM_025273	Pcbd1	chr10	+	60552091	60557077	810	4	11.0119	10.3416	4.71646	5.13512	17.1692	10.4962	10.473	7.87555	0.75157	0.56398	14.443	1.72201	1.04756	15.0018	6.29522	1.46259	0	0	0	11.0417	43.3569	35.056	34.7481	8.25797	0.42091	82	65	11	40	142	99	72	101	30	34	665	81	18	219	306	71	0
NM_009163	Sgpl1	chr10	-	60561390	60610413	4123	15	27.6228	21.6298	17.4368	23.0268	29.9773	25.8696	21.5182	24.0356	31.0908	35.8957	27.2139	37.0297	21.4949	28.4899	27.5198	37.4067	22.5235	15.5559	43.9153	4.85684	10.0059	4.01345	10.5415	30.5323	14.872	1047	692	207	913	1262	1242	753	1569	6317	11015	6378	8866	1880	2117	6809	9243	7418
NM_001017433	Tbata	chr10	+	60634712	60651589	1528	10	0	0.16868	0	0	0.06409	0	0	0	0.02656	0.02638	0.11513	0	0	0	0.01091	0.01092	0	0	0	0	0	0	0	0	0	0	2	0	0	1	0	0	0	2	3	10	0	0	0	1	1	0
NM_001081127	Adamts14	chr10	-	60659860	60736186	5188	22	10.5673	11.3024	4.48522	4.93073	11.3265	11.9183	12.9903	9.83685	0.28945	0.24344	0.1865	0.86963	1.14488	0.6417	0.27944	0.37308	0	0	0	0	0	0	0	0	0.00164	504	455	67	246	600	720	572	808	74	94	55	262	126	60	87	116	0
NM_011073	Prf1	chr10	+	60760584	60767011	2054	3	0.15887	0.25097	0.16909	0.05063	0.04768	0.08362	0.05736	0.03075	0	0	0	0	0	0	0.00811	0.02437	0	0	0	0	0	0	0	0	0	3	4	1	1	1	2	1	1	0	0	0	0	0	0	1	3	0
NM_013753	X99384	chr10	-	60782405	60846271	4274	20	29.9809	36.3038	27.0594	26.3737	46.4478	33.9573	34.1556	28.8315	25.5009	29.3462	28.6892	26.5715	19.3016	28.3532	27.4209	20.668	28.7604	1.56441	18.244	18.6423	7.67971	2.70447	2.77128	0.00925	0.08376	1178	1204	333	1084	2027	1690	1239	1951	5371	9335	6970	6595	1750	2184	7033	5294	9819
NM_013611	Nodal	chr10	+	60880720	60888085	2094	3	35.5835	36.5569	27.5322	42.8062	34.8906	34.4495	37.8672	29.4386	43.1724	63.0352	41.4097	33.2478	27.1945	57.2878	41.8903	40.7745	0	0	0	32.5113	7.01506	34.9141	0.12936	0	0.21166	685	594	166	862	746	840	673	976	4455	9824	4929	4043	1208	2162	5264	5117	0
NM_010124	Eif4ebp2	chr10	-	60895245	60915417	1786	3	128.266	121.873	39.864	131.176	113.126	119.344	137.678	136.718	64.7518	68.1357	56.2043	79.4862	44.052	86.7085	70.6487	64.1463	19.8856	41.2222	30.8069	58.8576	39.5344	25.5557	51.1451	19.5282	9.63057	2106	1689	205	2253	2063	2482	2087	3866	5699	9057	5706	8244	1669	2791	7572	6866	2837
NM_001109171	Lrrc20	chr10	+	60989807	61045441	2883	3	3.43345	3.21846	2.65025	3.9315	3.09131	3.72346	4.94499	3.37381	4.24431	4.08255	4.06396	5.0173	4.18587	4.92696	4.44484	5.27258	0	0	0	0	0	0.61195	7.74271	0	0.02956	91	72	22	109	91	125	121	154	603	876	666	840	256	256	769	911	0
NM_001177511	Npffr1	chr10	+	61076703	61089133	1293	3	0	0	0	0	0	0	0	0.04885	0.01569	0.02078	0	0	0	0	0	0	0	0	0	0	0	0	0	0	0	0	0	0	0	0	0	0	1	1	2	0	0	0	0	0	0	0
NM_026438	Ppa1	chr10	+	61111369	61136913	1292	11	203.829	180.541	228.758	277.109	135.914	166.903	170.258	192.708	156.309	148.67	174.56	113.01	95.0829	149.194	155.288	138.86	216.947	260.14	195.199	633.68	561.095	563.489	567.52	81.8871	227.539	2421	1810	851	3443	1793	2511	1867	3942	9952	14296	12820	8479	2606	3474	12040	10752	22390
NM_009120	Sar1a	chr10	+	61143069	61156045	2602	7	47.2814	42.2476	34.9706	55.8297	48.3286	51.6191	31.9685	58.427	75.0946	70.0255	72.9311	78.3838	73.1559	79.284	67.2829	71.8032	99.5873	103.233	46.8157	64.722	88.1644	63.6127	57.5537	38.8832	30.2937	1131	853	262	1397	1284	1564	706	2407	9629	13561	10787	11844	4038	3718	10506	11197	20699
NM_027912	Tysnd1	chr10	+	61158262	61165521	2286	4	8.42232	10.7112	7.14053	11.5995	9.12535	11.27	10.1535	7.1007	9.81779	8.36961	8.01114	8.42925	12.0428	14.6118	8.52873	8.34295	0	0	0	0	0.43199	0.01996	1.85277	0.0778	3.38922	177	190	47	255	213	300	197	257	1106	1424	1041	1119	584	602	1170	1143	0
NM_001039194	Aifm2	chr10	+	61178011	61201401	3152	9	7.17814	9.60819	3.63611	6.56512	15.0385	10.4895	7.32647	6.39218	0.34765	0.30691	0.28464	0.51901	2.82661	0.42248	0.44409	0.47644	5.93768	0	0	0	0	0	0	3.32269	0.05679	208	235	33	199	484	385	196	319	54	72	51	95	189	24	84	90	1495
NM_207000	H2afy2	chr10	-	61201395	61246612	1910	9	12.9279	11.133	9.09171	8.98311	9.89624	9.84672	10.9802	9.1599	26.8158	20.7098	25.9093	27.6243	40.4516	42.3553	14.3518	18.4331	0	0	0.0119	0.03564	2.88246	0.97943	7.84507	7.29383	0.32576	227	165	50	165	193	219	178	277	2524	2944	2813	3064	1639	1458	1645	2110	0
NM_007731	Col13a1	chr10	-	61301246	61441856	2900	41	0.75018	1.02209	1.07784	0.82472	0.91183	0.76994	0.93445	0.67516	0.19593	0.19459	0.34578	0.17814	4.0638	0.74619	0.08045	0.13809	0	0	0	0	0	0	0	0	0	20	23	9	23	27	26	23	31	28	42	57	30	250	39	14	24	0
NR_002687	Gm5424	chr10	+	61533770	61535319	1550	1	0	0	0	0	0	0	0	0	0.11783	0.18204	0.14755	0.01111	0	0	0.15051	0.10765	0.06461	0	0	0	0	0	0.00794	0.01912	0.03299	0	0	0	0	0	0	0	0	9	21	13	1	0	0	14	10	8
NM_027251	2010107G23Rik	chr10	-	61570404	61573761	1731	4	9.61455	17.2723	8.82804	8.47028	21.1602	14.8835	11.0266	9.37736	5.21672	3.22124	4.39042	4.40699	11.7646	10.2253	4.62082	6.92113	0	0	0	4.62418	0.34943	0.00879	0.2205	6.74097	0.08371	153	232	44	141	374	300	162	257	445	415	432	443	432	319	480	718	0
NM_009719	Neurog3	chr10	+	61595838	61597511	1540	2	0.84761	0.66947	1.12761	0.47266	0.38157	0.66918	0.91809	0.45115	0.01318	0.01745	0	0.01118	0.09183	0.21618	0.02164	0.0325	0	0	0	0	0	0	0	0	0	12	8	5	7	6	12	12	11	1	2	0	1	3	6	2	3	0
NM_197996	Tspan15	chr10	-	61648144	61693966	3605	8	3.37946	4.71877	2.79384	3.28833	7.25358	4.24029	3.33365	3.6442	3.76579	3.76806	3.80635	4.81494	4.11904	4.90986	2.92599	3.18907	0	0	0	3.02092	5.67043	0.01688	3.00209	3.64242	11.9729	112	132	29	114	267	178	102	208	669	1011	780	1008	315	319	633	689	0
NM_009314	Tacr2	chr10	+	61715186	61728738	2259	5	0.0963	0.05705	0.30748	0.09206	0.17342	0.11405	0.05216	0.22368	0.08983	0.11896	0.25699	0.08385	0.14607	0.04912	0.0959	0.06648	0	0	0	0	0	0	0	0	0	2	1	2	2	4	3	1	8	10	20	33	11	7	2	13	9	0
NM_001146100	Hk1	chr10	-	61731603	61803169	4157	18	42.3906	49.5401	23.9779	27.116	67.1681	46.4612	41.9475	35.4166	9.29441	8.69772	7.14775	11.6775	14.6512	10.8249	7.78474	9.79398	0.01807	4.66138	3.87068	0.23905	1.43723	0.00366	5.35202	0.00475	0.16403	1620	1598	287	1084	2851	2249	1480	2331	1904	2691	1689	2819	1292	811	1942	2440	6
NM_145419	Hkdc1	chr10	-	61845885	61885205	3483	18	0.12492	0.259	0.19943	0.17913	0.50613	0.24656	0.13531	0.12694	0.60009	0.40119	0.6061	0.57845	0.54137	1.83201	0.488	0.62758	0	13.6547	5.61802	0	0	0	0	0	0	4	7	2	6	18	10	4	7	103	104	120	117	40	115	102	131	0
NM_181423	Supv3l1	chr10	-	61892126	61912441	2390	15	33.7707	30.4117	17.5831	36.8085	30.0777	30.3626	31.3041	32.7165	23.451	24.1793	23.4366	19.641	17.2387	24.0749	24.5844	21.9709	37.4516	29.9953	3.33767	20.1404	22.1317	11.34	3.35369	37.2351	32.4745	742	564	121	846	734	845	635	1238	2762	4301	3184	2726	874	1037	3526	3147	7150
NR_027926	4930507D05Rik	chr10	+	61911908	61914101	2194	1	1.93358	2.46702	0.1583	3.83905	3.08006	2.50509	3.65172	2.56211	1.4521	1.60449	1.33906	1.42062	1.63293	2.09906	1.52663	1.13318	2.09978	1.02424	0	0.62667	0.87771	1.28937	8.86666	3.58465	1.98517	39	42	1	81	69	64	68	89	157	262	167	181	76	83	201	149	368
NM_001113355	Vps26a	chr10	-	61917591	61949346	3104	9	19.7648	22.2122	22.2659	21.407	23.3168	31.7062	20.0418	28.2228	30.1118	27.1751	29.5168	25.4196	21.8539	26.0627	27.1378	34.0921	104.502	50.3333	70.5812	41.8522	21.1211	25.8025	21.9393	102.705	48.3505	564	535	199	639	739	1146	528	1387	4606	6278	5208	4582	1439	1458	5055	6342	25911
NM_011157	Srgn	chr10	-	61957176	61970503	938	3	0.81176	1.23652	1.8513	1.88461	0.31323	1.83108	2.26097	1.1447	0.56248	0.30081	1.42538	0.20194	2.41229	0.53238	0.33754	1.22743	0	0	0	0	0	0	0.39378	0	0.08178	7	9	5	17	3	20	18	17	26	21	76	11	48	9	19	69	0
NM_028197	2510003E04Rik	chr10	-	62021218	62041205	2472	7	16.2812	15.2228	14.471	13.2507	15.4908	14.174	12.5829	14.6403	13.8731	14.4198	14.9448	11.6263	22.6738	16.2732	14.0146	10.8607	0	7.61519	0	8.48611	1.36824	2.38103	1.68348	6.32706	0.12758	370	292	103	315	391	408	264	573	1690	2653	2100	1669	1189	725	2079	1609	0
NM_019553	Ddx21	chr10	-	62042995	62065046	4743	15	136.825	96.5116	206.346	149.04	80.943	110.285	122.442	138.825	139.596	164.527	164.201	123.195	64.9108	115.429	166.624	108.851	41.2938	43.7284	62.7269	73.24	104.057	64.9504	71.7115	43.5562	43.688	5966	3552	2818	6798	3920	6091	4929	10425	32628	58079	44270	33932	6531	9867	47426	30941	15645
NM_053183	Ddx50	chr10	-	62078771	62113946	2507	15	5.68397	4.31802	16.2084	4.72853	6.68018	5.41232	4.27673	6.6763	19.3859	19.2349	18.8553	21.7878	20.1384	21.6676	19.3957	19.6144	7.66507	0	0.01813	22.301	12.674	45.2208	28.8433	3.89379	28.5076	131	84	117	114	171	158	91	265	2395	3589	2687	3172	1071	979	2918	2947	1535
NM_001033260	Stox1	chr10	-	62122170	62188847	3102	4	0.4208	0.49854	0.33588	0.33522	0.31572	0.58138	0.45579	0.32578	0.314	0.49811	0.36296	0.38304	0.36472	0.85858	0.18802	0.22592	0	0	0	0	0.01194	0	0	0	0	12	12	3	10	10	21	12	16	48	115	64	69	24	48	35	42	0
NM_026201	Ccar1	chr10	-	62206676	62255116	4479	25	30.163	15.5947	68.7783	26.2345	23.5276	17.4095	20.9653	24.9455	48.7037	62.1556	63.7348	37.4505	51.6341	45.7614	64.583	46.0566	35.3762	28.3017	69.3112	71.384	79.5934	87.1933	58.1035	56.456	52.0271	1242	542	887	1130	1076	908	797	1769	10750	20720	16227	9741	4906	3694	17359	12363	12657
NR_028557	Snord98	chr10	-	62228327	62228354	28	1	0	0	0	0	0	0	0	0	0	0	0	0	0	0	0	0	0	0	0	0	0	0	0	0	0	0	0	0	0	0	0	0	0	0	0	0	0	0	0	0	0	0
NM_027384	Tet1	chr10	-	62267318	62342762	13986	11	24.3125	15.8119	19.9899	15.0336	18.5566	20.6497	14.4392	23.1398	7.32856	9.57508	10.6325	7.82944	4.32438	4.06247	10.5623	9.08979	109.912	98.0307	126.099	13.4028	17.1261	7.42946	7.44408	10.9032	3.79305	3126	1716	805	2022	2650	3363	1714	5124	5051	9967	8453	6359	1283	1024	8865	7619	122794
NM_175194	Slc25a16	chr10	+	62383381	62409242	3141	9	8.76167	7.59038	6.41311	6.55501	8.07566	8.99516	7.83977	7.44009	9.14163	9.52629	11.8849	9.30904	8.02927	9.75112	10.3293	10.0349	3.40769	3.02008	13.2047	1.24819	7.72639	0.13074	7.10281	8.00238	14.0618	253	185	58	198	259	329	209	370	1415	2227	2122	1698	535	552	1947	1889	855
NM_177372	Dna2	chr10	+	62409777	62436936	4124	21	20.5736	16.7184	17.6852	27.106	19.0459	16.4717	18.6275	21.4721	17.409	19.5416	18.3728	16.7691	13.7168	25.2405	17.868	16.9894	8.24163	0	26.8156	15.5342	2.18507	9.36369	9.62534	6.45908	0.52496	780	535	210	1075	802	791	652	1402	3538	5998	4307	4016	1200	1876	4422	4199	2715
NM_027425	Rufy2	chr10	+	62442971	62481490	8936	18	16.4455	21.8922	41.7805	15.8493	27.0378	27.005	14.5431	19.5008	18.4213	17.386	15.7141	18.251	29.2357	34.1199	16.8354	20.9358	5.36419	1.81598	7.43903	9.3003	6.34475	5.98253	8.30144	8.58665	3.89829	1351	1518	1075	1362	2467	2810	1103	2759	8112	11563	7982	9471	5542	5495	9028	11212	3829
NM_001079824	Hnrnph3	chr10	-	62477412	62486597	2169	10	72.1665	95.5997	167.647	70.6186	115.953	120.641	69.3675	81.2727	59.6705	52.2823	49.2078	60.9412	92.9544	120.616	46.1885	66.5743	29.1759	6.57294	37.3537	30.7031	10.3807	18.1822	27.2131	43.6345	21.5226	1439	1609	1047	1473	2568	3047	1277	2791	6378	8440	6067	7676	4277	4715	6012	8654	5055
NM_026085	Pbld2	chr10	+	62487260	62521560	2211	10	0.54118	0.11657	0	0.04703	0.44295	0.46609	0.05329	0.11427	0.27534	0.25523	0.14322	0.21807	0.53302	0.42662	0.39191	0.27923	0	0	0	0	0	0	0	0	0	11	2	0	1	10	12	1	4	30	42	18	28	25	17	52	37	0
NM_026701	Pbld1	chr10	+	62524365	62540293	1952	9	0	0.06602	0	0	0.35121	0.13198	0	0.06471	0.02079	0.00688	0	0	0.0483	0.08528	0	0	0	0	0	0	0	0	0	0	0	0	1	0	0	7	3	0	2	2	1	0	0	2	3	0	0	0
NM_016864	Atoh7	chr10	+	62562904	62563353	450	1	0	0	0	0	0.21764	0	0	0.28071	0.09019	0.08957	0	0	0	0	0.03703	0.07416	0	0	0	0	0	0	0	0	0	0	0	0	0	1	0	0	2	2	3	0	0	0	0	1	2	0
[truncated: 19,824 more rows]
[truncated: 83 more columns]
